# Supplementary material for: The host-pathogen interaction between wheat and yellow rust induces temporally coordinated waves of gene expression
Source: BMC Genomics. 2016 May 20;17:380. doi: 10.1186/s12864-016-2684-4 (PMC4875698; doi:10.1186/s12864-016-2684-4)
Supplement: Additional file 1: — Contains supplementary Tables S1-S21. Microsoft Excel Workbook containing twenty-one worksheets. Table S1: RNA-based sequence alignments against wheat and PST-130 reference genomes, using data from infection of wheat (Vuka) with PST 87/66. Table S2: Depth of coverage when RNA-seq data aligned to previously published PST-130 gene models. Table S3: Depth of coverage when RNA-seq data aligned to PST gene models generated herein. Table S4: Comparison of PST-130 gene models and those generated herein. Table S5: Wheat gene annotations. Table S6: 4,307 wheat triplets mined from Ensembl Plants Triticum aestivum portal. Table S7: 239 triplets identified as wheat core eukaryotic genes. Table S8: Mean correlation of expression vectors and mean relative difference comparing Cufflinks, RSEM, Salmon, and Kallisto. Table S9: Gene expression analysis of susceptible wheat cultivar Vuka infected with PST 87/66. Table S10: Gene expression analysis of a resistant wheat line infected with PST 87/66. Table S11: Gene expression analysis of PST on Vuka . Table S12: KEGG pathway memberships displaying significant enrichment in each cluster for the 7 wheat clusters. Table S13: GO term annotations displaying significant enrichment for the 7 wheat clusters. Table S14: KEGG pathway memberships displaying significant enrichment for the 8 PST clusters. Table S15: GO term annotations displaying significant enrichment for the 8 PST clusters. Table S16: RNA-based sequence alignments against wheat and PST-130, using data from infection of wheat (Avocet line containing Yr5) with PST 87/66. Table S17: Transcripts per million (TPM) values for homologs of the defensome in a susceptible and resistant interaction with PST 87/66. Table S18: TPM values for PST vesicle trafficking components. Table S19: Summary of TPM values for PST vesicle trafficking components. Table S20: TPM values for host genes from a susceptible interaction with PST 87/66. Table S21: TPM values for host genes from a resistant interacti [file 12864_2016_2684_MOESM1_ESM.xlsx]

## Sheet: Table S1
Table S1: RNA-based sequence alignments against wheat and PST-130 reference genomes, using data from infection of wheat (Vuka) with PST 87/66
				Wheat				PST							Wheat - supplemented reference
DPI	Biological replicate	Total reads	Filtered reads	Mapped reads (pairs)	% mapped reads	Average % mapped reads	STDEV	Mapped reads (pairs)	% mapped reads	Average % mapped reads	STDEV	Unmapped reads	% unmapped reads	Average % unmapped reads	Mapped reads (pairs)	% mapped reads	Average % mapped reads	STDEV
0DPI	Rep 1	15663186	15621933	11923946	76.3282	77.3467	2.0182	30893	0.197754	0.187808	0.0322103	3667094	23.474	22.4655	13641600	87.3234	87.7394	0.361119
	Rep 2	17603551	17557511	14074968	80.1649			25342	0.144337			3457201	19.6907		15437104	87.9231
	Rep 3	16036679	15994515	12083345	75.5468			35401	0.221332			3875769	24.2319		14070661	87.9718
1DPI	Rep 1	43608052	43531286	32227521	74.033	76.5407	1.83903	80452	0.184814	0.180918	0.00478697	11223313	25.7822	23.2783	37497569	86.1394	87.175	0.910628
	Rep 2	39827492	39755872	31165296	78.3917			69245	0.174176			8521331	21.4341		34925676	87.8504
	Rep 3	40376671	40305885	31115160	77.1976			74068	0.183765			9116657	22.6187		35281879	87.5353
2DPI	Rep 1	36358227	36242867	29172467	80.4916	79.3499	1.59043	28076	0.0774663	0.122989	0.0446273	7042324	19.4309	20.5271	31573700	87.117	86.5717	0.740567
	Rep 2	38491871	38369780	30871282	80.4573			41398	0.107892			7457100	19.4348		33331665	86.8696
	Rep 3	29896732	29801563	22977232	77.1008			54718	0.183607			6769613	22.7156		25548467	85.7286
3DPI	Rep 1	14970193	14915573	7636529	51.1984	66.006	10.9444	93311	0.625594	0.329842	0.221096	7185733	48.176	33.6641	13447987	90.1607	87.6551	2.34562
	Rep 2	16621039	16561880	11511921	69.5085			44692	0.269849			5005267	30.2216		14457376	87.2931
	Rep 3	15944872	15888049	12283239	77.3112			14948	0.0940833			3589862	22.5947		13586120	85.5116
5DPI	Rep 1	18060150	17996981	11630349	64.6239	72.2965	5.46692	287562	1.59783	1.02093	0.554472	6079070	33.7783	26.6826	15380165	85.4597	85.7303	0.628924
	Rep 2	16538646	16479966	12410843	75.3087			196510	1.19242			3872613	23.4989		14054445	85.282
	Rep 3	14211509	14160923	10897811	76.9569			38594	0.272539			3224518	22.7705		12242012	86.4493
7DPI	Rep 1	14303068	14128245	9182374	64.993	69.343	3.35158	1583364	11.2071	7.85449	2.49508	3362507	23.7999	22.8025	10169386	71.9791	75.6195	3.67757
	Rep 2	13769955	13600265	9504901	69.8876			969865	7.13122			3125499	22.9812		10274480	75.5462
	Rep 3	12518722	12365191	9044929	73.1483			646102	5.22517			2674160	21.6265		9809697	79.3332
9DPI	Rep 1	15336269	15147687	9004554	59.4451	59.027	6.54395	2455120	16.2079	16.6303	5.6625	3688013	24.347	24.3427	9968348	65.8077	65.4558	6.89288
	Rep 2	14516539	14337553	9580997	66.8245			1421721	9.91606			3334835	23.2594		10346844	72.166
	Rep 3	16879749	16673930	8472275	50.8115			3962892	23.767			4238763	25.4215		9736535	58.3938
11DPI	Rep 1	16417079	16214559	5615908	34.635	34.3713	1.29669	6355923	39.1989	38.7955	2.71843	4242728	26.1662	26.8332	6486397	40.0035	41.8457	5.09461
	Rep 2	19461317	19221559	6883444	35.8111			6781909	35.2828			5556206	28.9061		9150451	47.6051
	Rep 3	18136189	17911164	5851189	32.6678			7505645	41.9048			4554330	25.4273		6793415	37.9284
PST Germinating spores	Rep 1	17106960	17060909	NA	NA	NA	NA	12563163	73.6371	73.2968	0.268906	4497746	26.3629	26.7032	NA	NA	NA	NA
	Rep 2	23484836	23421021	NA	NA			17161431	73.2736			6259590	26.7264		NA	NA
	Rep 3	18275197	18225320	NA	NA			13300778	72.9797			4924542	27.0203		NA	NA

## Sheet: Table S2
Table S2: Depth of coverage when RNA-seq data aligned to previously published PST-130 gene models
Time point	PST germinating spores			5 dpi			7 dpi			9 dpi			11 dpi
Biological replicate	REP 1	REP 2	REP 3	REP 1	REP 2	REP 3	REP 1	REP 2	REP 3	REP 1	REP 2	REP 3	REP 1	REP 2	REP 3
PST130_00001	0	0	0	0	0	0	0	0	0	0	0	0	0	0	0
PST130_00002	1	2	0	0	0	0	0	0	0	0	0	0	1	0	1
PST130_00003	317	408	277	6	1	0	43	23	17	82	63	128	225	256	279
PST130_00004	2	0	0	0	0	0	0	0	0	0	0	0	0	1	2
PST130_00005	1149	1484	1382	17	9	2	152	75	45	261	137	326	481	521	531
PST130_00006	0	0	0	0	0	0	0	0	0	1	0	0	1	0	0
PST130_00007	6294	7215	8983	519	421	58	3987	2565	1752	5552	3601	9222	14888	14574	16990
PST130_00008	4842	9766	6486	65	54	6	660	425	344	724	544	1153	1185	1145	1365
PST130_00009	1400	1364	2324	61	76	14	1656	1154	571	2689	1676	3525	3036	2871	3464
PST130_00010	0	0	0	0	0	0	0	0	0	0	0	0	0	0	0
PST130_00011	575	876	635	26	14	2	532	389	182	1759	872	2312	3488	3605	2916
PST130_00012	0	0	0	0	0	0	0	0	0	0	0	0	0	0	0
PST130_00013	0	0	0	0	0	0	0	0	0	0	0	0	0	0	0
PST130_00014	1	3	0	0	0	0	0	0	0	0	0	2	24	20	17
PST130_00015	296	430	387	46	20	6	205	131	101	374	195	579	725	802	777
PST130_00016	261	401	239	0	0	0	7	8	2	29	14	44	175	172	201
PST130_00017	0	0	0	0	0	0	1	0	0	0	0	0	0	0	1
PST130_00018	0	0	0	0	0	0	0	0	0	0	0	0	71	72	82
PST130_00019	0	0	0	0	0	0	0	0	0	0	0	0	1	1	0
PST130_00020	0	0	0	0	0	0	0	0	0	0	0	0	0	0	0
PST130_00021	140	228	205	10	10	0	89	49	34	143	101	233	335	342	421
PST130_00022	265	363	235	3	1	0	26	33	13	71	43	93	213	194	287
PST130_00023	0	0	0	0	0	0	0	0	0	0	0	0	0	1	0
PST130_00024	729	889	728	5	9	2	80	64	41	213	111	289	623	648	464
PST130_00025	901	1367	1050	19	7	1	173	95	58	338	213	447	765	779	846
PST130_00026	0	0	1	0	1	0	1	0	0	1	0	4	0	1	1
PST130_00027	0	0	0	0	0	0	0	0	0	0	0	0	0	0	0
PST130_00028	767	1018	701	6	5	1	105	62	21	132	92	225	416	400	553
PST130_00029	819	1100	1133	23	22	2	268	160	121	466	247	606	956	868	870
PST130_00030	0	0	1	0	0	0	0	1	0	0	0	0	1	0	0
PST130_00031	0	0	0	0	0	0	0	0	0	0	0	7	1	0	2
PST130_00032	25	84	57	0	0	0	1	14	6	18	7	25	58	31	73
PST130_00033	2010	3254	2550	38	22	2	336	178	119	584	359	1001	1668	1774	1846
PST130_00034	0	0	0	0	0	0	0	0	0	0	0	0	0	0	0
PST130_00035	711	868	684	8	14	1	132	82	46	236	119	397	462	480	532
PST130_00036	612	954	609	10	4	0	75	21	28	112	90	144	272	265	348
PST130_00037	374	760	716	6	6	1	69	29	20	95	63	160	347	330	336
PST130_00038	408	479	400	0	1	0	40	25	6	59	43	103	215	215	242
PST130_00039	0	0	0	0	0	0	0	0	0	0	0	0	0	0	0
PST130_00040	0	0	0	0	0	0	0	0	0	1	0	0	16	13	25
PST130_00041	0	0	0	0	0	0	0	0	0	0	0	1	2	1	2
PST130_00042	688	932	723	11	8	2	201	113	69	321	165	470	767	850	951
PST130_00043	0	0	6	0	0	0	1	1	0	17	5	42	36	66	32
PST130_00044	0	0	0	0	0	0	0	0	0	0	0	0	7	12	13
PST130_00045	1037	1579	1096	68	59	1	483	262	202	588	292	969	1307	1183	1418
PST130_00046	88	193	380	48	56	5	229	145	138	443	252	678	813	840	902
PST130_00047	0	0	0	0	0	0	0	0	0	0	0	0	0	0	0
PST130_00048	534	704	618	7	0	0	18	22	5	42	50	122	183	311	294
PST130_00049	2627	3580	3158	127	81	4	578	410	280	1178	538	1914	2707	2779	3183
PST130_00050	5547	9751	6544	27	13	3	200	120	63	457	222	607	1278	1169	1536
PST130_00051	0	0	0	0	0	0	0	0	0	0	0	0	0	0	0
PST130_00052	0	1	0	0	0	0	0	0	0	2	0	1	0	2	3
PST130_00053	0	0	0	0	0	0	0	0	0	0	0	0	0	0	0
PST130_00054	0	0	0	15	13	0	61	30	24	87	73	160	119	155	191
PST130_00055	0	0	0	0	0	0	0	0	0	0	0	0	0	0	0
PST130_00056	3	8	19	0	0	0	2	0	0	1	1	1	16	7	6
PST130_00057	0	0	0	0	0	0	0	0	0	0	0	3	38	51	66
PST130_00058	0	0	0	0	0	0	0	0	0	0	0	0	0	0	0
PST130_00059	182	247	224	2	2	0	11	9	11	28	14	50	118	154	178
PST130_00060	3317	4874	2734	0	0	0	47	27	12	109	59	316	1143	1139	1643
PST130_00061	658	883	870	47	22	2	208	134	113	440	237	691	983	984	968
PST130_00062	0	0	2	0	1	0	1	0	0	6	2	19	34	17	30
PST130_00063	13	18	39	0	0	0	0	0	0	0	0	0	49	43	63
PST130_00064	70	148	94	0	0	0	0	0	0	0	1	0	18	14	31
PST130_00065	1478	2071	1553	33	31	1	283	175	122	473	331	803	1071	1106	1291
PST130_00066	621	1043	784	20	10	2	176	119	93	294	174	496	649	633	632
PST130_00067	12027	19332	11828	2	1	1	83	23	18	438	148	864	4310	4403	5235
PST130_00068	2	0	0	0	0	0	0	0	0	1	0	0	1	3	6
PST130_00069	444	780	936	11	15	1	313	204	110	600	337	804	1328	1387	1484
PST130_00070	4	2	4	0	0	0	9	0	3	4	1	7	6	11	2
PST130_00071	0	0	0	0	0	0	0	0	0	0	0	0	0	0	0
PST130_00072	0	0	0	0	0	0	0	0	0	0	0	0	0	0	0
PST130_00073	54	86	47	0	0	0	0	0	1	0	0	10	17	29	40
PST130_00074	383	653	560	18	17	0	123	92	54	182	120	395	609	612	787
PST130_00075	0	0	0	0	1	0	1	3	0	4	3	10	28	29	30
PST130_00076	968	1451	1045	7	25	0	179	86	67	287	147	420	696	779	820
PST130_00077	0	0	0	0	0	0	0	0	0	0	0	1	0	1	0
PST130_00078	271	604	417	0	5	2	65	50	23	66	72	145	224	247	282
PST130_00079	0	0	0	0	0	0	0	0	0	0	0	0	0	0	0
PST130_00080	0	0	0	0	0	0	0	0	0	0	0	0	0	0	0
PST130_00081	0	0	0	0	0	0	0	0	0	0	0	0	0	0	0
PST130_00082	40	87	97	3	5	3	95	50	38	169	96	251	343	361	357
PST130_00083	0	0	0	0	0	0	0	0	0	0	0	0	0	0	0
PST130_00084	191	294	233	0	1	0	15	7	4	33	20	62	241	299	271
PST130_00085	977	1565	1983	3	5	1	285	181	98	735	369	1403	3792	3430	4609
PST130_00086	429	602	445	5	1	0	21	18	14	82	30	88	135	129	163
PST130_00087	21	29	16	1	0	0	0	0	0	1	0	2	13	29	20
PST130_00088	0	0	0	0	0	0	0	0	0	0	0	0	0	0	0
PST130_00089	0	0	0	0	0	0	0	0	0	0	0	0	0	0	0
PST130_00090	0	0	0	0	0	0	0	0	0	0	0	0	0	0	0
PST130_00091	0	0	0	0	0	0	0	0	0	0	0	0	0	0	0
PST130_00092	0	4	1	0	0	0	0	0	0	2	2	1	26	19	29
PST130_00093	1577	1689	2519	9	5	5	72	37	42	136	88	223	435	401	532
PST130_00094	0	0	0	0	0	0	0	0	0	0	0	0	0	0	0
PST130_00095	479	827	729	11	12	0	62	32	17	74	36	137	190	166	209
PST130_00096	1891	2346	2424	40	29	3	569	344	212	847	520	1350	2418	2329	3007
PST130_00097	47	92	8	0	0	0	0	0	0	0	0	1	14	13	17
PST130_00098	0	0	0	0	0	0	0	0	0	0	0	0	0	0	0
PST130_00099	0	1	0	0	0	0	0	0	0	0	0	0	0	0	0
PST130_00100	240	176	148	0	0	0	0	0	0	0	1	6	2	8	7
PST130_00101	147	278	198	7	0	0	24	18	10	40	43	60	148	149	149
PST130_00102	1653	2773	1961	26	17	3	305	124	78	748	406	1220	2053	2218	2143
PST130_00103	0	0	0	0	0	0	0	0	0	0	0	0	0	0	0
PST130_00104	1	2	5	0	0	0	0	1	1	0	1	4	6	10	17
PST130_00105	696	933	802	15	16	0	173	74	57	214	172	388	609	686	784
PST130_00106	16	20	9	0	0	0	1	1	3	6	0	5	9	17	12
PST130_00107	278	412	405	5	3	1	85	53	35	212	84	296	436	395	502
PST130_00108	22	18	95	33	29	0	555	370	126	671	411	857	458	462	415
PST130_00109	701	981	802	10	5	0	68	39	18	93	33	158	311	253	322
PST130_00110	496	668	483	15	12	0	91	59	44	135	64	266	539	496	634
PST130_00111	0	0	0	0	0	0	0	0	0	0	0	0	0	0	0
PST130_00112	937	910	1232	24	15	1	164	120	102	306	209	576	775	863	1010
PST130_00113	14	6	14	0	0	0	2	0	1	3	1	5	14	18	10
PST130_00114	910	1325	852	35	13	3	303	173	127	432	216	618	893	869	979
PST130_00115	952	1813	1107	1	7	1	84	54	41	150	92	242	354	362	366
PST130_00116	0	1	0	0	0	0	4	5	1	26	9	112	1461	1397	1477
PST130_00117	231	559	316	3	0	0	33	17	16	60	24	68	95	135	124
PST130_00118	880	1460	981	15	2	0	177	98	71	255	129	410	611	624	783
PST130_00119	3542	4600	4120	145	145	17	1147	677	502	1542	994	2538	3348	2993	3656
PST130_00120	112	301	127	0	0	0	0	5	1	4	1	6	21	20	19
PST130_00121	327	355	480	472	402	53	2897	1985	1195	3013	1941	5269	5360	4953	5599
PST130_00122	0	0	0	0	0	0	0	0	0	0	0	0	0	0	0
PST130_00123	0	0	0	0	0	0	0	0	0	0	0	0	1	0	0
PST130_00124	0	0	0	0	0	0	0	0	0	0	0	0	0	0	0
PST130_00125	305	576	369	1	1	0	15	13	6	61	44	82	200	198	178
PST130_00126	1	1	0	0	0	0	0	0	1	0	0	2	1	8	27
PST130_00127	0	0	0	0	0	0	0	0	0	0	0	0	0	0	0
PST130_00128	20	3	5	0	0	0	0	0	0	0	0	0	1	1	1
PST130_00129	4	1	1	2	6	0	19	19	12	28	7	60	68	57	51
PST130_00130	574	716	773	5	6	1	82	26	27	150	75	232	268	301	333
PST130_00131	216	240	329	18	13	2	264	125	104	276	219	496	565	452	620
PST130_00132	1	33	0	0	0	0	3	0	0	0	0	0	0	0	0
PST130_00133	1447	1778	1459	33	37	4	342	199	138	503	280	810	1414	1493	1668
PST130_00134	662	888	803	17	5	0	138	75	50	178	106	288	556	559	807
PST130_00135	0	0	0	0	0	0	0	0	0	0	0	0	1	1	1
PST130_00136	0	0	0	0	0	0	0	0	0	0	0	0	0	0	2
PST130_00137	541	710	427	4	14	0	68	42	16	151	70	204	364	358	460
PST130_00138	0	0	0	0	0	0	0	0	0	0	0	0	0	3	1
PST130_00139	0	0	0	0	0	0	0	0	0	0	0	6	19	17	23
PST130_00140	1	0	0	0	0	0	0	0	0	0	0	0	1	0	0
PST130_00141	0	0	0	0	0	0	0	0	0	0	0	0	0	0	0
PST130_00142	0	0	0	0	0	0	0	0	0	2	1	4	29	22	36
PST130_00143	0	0	0	0	0	0	0	0	0	0	0	0	0	0	0
PST130_00144	0	5	0	0	0	0	0	0	0	1	1	2	0	1	2
PST130_00145	69	136	92	0	0	0	2	1	1	1	3	7	19	12	19
PST130_00146	0	0	0	0	0	0	0	0	0	0	0	0	0	0	1
PST130_00147	0	0	0	0	0	0	0	0	0	0	0	0	0	0	0
PST130_00148	0	0	0	0	0	0	0	0	0	0	0	0	0	0	0
PST130_00149	0	0	0	0	0	0	0	0	0	0	0	0	0	0	0
PST130_00150	0	0	0	0	0	0	0	0	0	0	0	0	0	0	0
PST130_00151	2097	3452	3100	359	319	68	3811	2408	2219	6207	4036	8303	9242	9365	9847
PST130_00152	0	0	0	0	0	0	14	14	4	96	47	156	202	228	242
PST130_00153	0	0	0	0	0	0	0	0	0	3	0	0	2	5	5
PST130_00154	1	2	2	0	0	0	1	0	0	2	0	0	1	1	1
PST130_00155	68	138	144	0	0	0	0	0	0	9	0	17	19	24	10
PST130_00156	50	110	120	0	0	0	4	2	0	6	0	25	31	13	30
PST130_00157	0	0	0	0	0	0	0	0	0	0	0	0	0	0	0
PST130_00158	0	0	0	0	0	0	0	0	0	0	0	0	0	0	0
PST130_00159	86	168	169	11	11	2	54	31	12	87	52	130	168	195	191
PST130_00160	31	46	7	0	0	0	3	0	1	4	0	5	57	54	46
PST130_00161	57	65	11	0	0	0	2	0	0	3	1	3	59	34	30
PST130_00162	1	2	1	0	0	0	0	0	0	0	0	1	2	3	4
PST130_00163	7066	9372	6536	2	5	0	75	46	42	213	93	287	1035	1096	1496
PST130_00164	0	0	0	0	0	0	3	4	0	65	3	107	652	656	966
PST130_00165	0	0	0	0	0	0	0	0	0	0	0	0	1	0	0
PST130_00166	0	0	0	0	0	0	1	0	0	1	0	0	0	2	0
PST130_00167	32	23	53	2	2	0	26	15	8	39	26	51	62	83	75
PST130_00168	13	67	13	0	0	0	0	0	0	0	0	0	15	13	24
PST130_00169	152	223	163	0	0	0	4	2	3	6	5	16	69	69	134
PST130_00170	0	0	0	0	0	0	0	0	0	0	0	0	0	0	0
PST130_00171	0	0	0	0	0	0	0	0	0	0	0	0	0	0	0
PST130_00172	0	0	0	0	0	0	0	0	0	1	0	0	0	0	0
PST130_00173	0	0	0	0	0	0	0	0	0	0	0	0	0	0	0
PST130_00174	0	0	0	0	0	0	0	0	0	0	0	0	0	0	0
PST130_00175	0	0	0	0	0	0	0	0	0	0	0	0	0	0	0
PST130_00176	0	6	0	0	0	0	0	0	0	0	0	0	0	0	0
PST130_00177	0	0	0	0	1	0	8	1	3	16	8	8	1	6	1
PST130_00178	0	0	0	0	0	0	2	1	1	8	2	2	12	6	16
PST130_00179	150	291	150	0	0	0	5	15	5	50	27	77	185	146	143
PST130_00180	1	4	1	0	0	0	1	8	0	10	3	17	26	6	9
PST130_00181	110	135	104	1	0	0	12	0	6	11	8	27	67	65	67
PST130_00182	1670	2363	1938	13	10	1	154	104	68	236	147	430	702	682	819
PST130_00183	0	0	0	0	0	0	0	0	0	0	0	0	0	0	0
PST130_00184	0	0	0	0	0	0	0	0	0	0	0	0	0	0	0
PST130_00185	0	0	0	0	0	0	0	0	0	0	0	0	0	0	0
PST130_00186	53	87	97	1	3	0	29	13	5	47	31	72	33	38	25
PST130_00187	144	228	159	3	2	0	23	13	9	58	23	92	179	192	280
PST130_00188	256	356	248	1	2	0	28	37	18	75	50	160	359	347	383
PST130_00189	1746	3578	2243	8	3	0	82	39	23	106	86	104	46	56	82
PST130_00190	0	0	0	0	0	0	0	0	0	0	0	0	0	0	0
PST130_00191	4	1	2	0	0	0	6	1	0	83	35	181	560	562	683
PST130_00192	0	0	0	0	0	0	0	0	0	0	0	0	0	0	0
PST130_00193	1532	2347	1673	32	12	2	218	142	97	487	303	923	1669	1727	1828
PST130_00194	622	1080	611	22	7	0	95	50	37	129	88	222	307	270	336
PST130_00195	1	0	0	1	6	0	37	27	15	21	14	27	24	11	11
PST130_00196	0	0	0	2	0	0	6	2	0	6	11	10	0	3	0
PST130_00197	0	0	0	0	0	0	0	0	0	0	0	0	0	0	0
PST130_00198	0	0	0	0	0	0	0	0	0	0	0	0	0	1	0
PST130_00199	0	0	0	0	0	0	0	0	0	0	0	0	0	0	0
PST130_00200	0	0	0	0	0	0	0	0	1	0	0	1	1	0	1
PST130_00201	0	0	0	0	0	0	0	0	0	0	1	1	6	2	10
PST130_00202	11	2	7	32	39	7	407	339	194	742	475	819	456	380	319
PST130_00203	0	0	0	0	0	0	1	0	0	0	0	0	0	1	0
PST130_00204	0	0	0	0	0	0	0	0	0	0	0	0	0	0	0
PST130_00205	2207	3297	4014	10	10	2	215	135	72	443	217	657	1405	1408	1462
PST130_00206	0	0	0	0	0	0	0	0	0	0	0	0	0	0	0
PST130_00207	1664	2592	1820	14	25	3	216	117	63	608	263	1074	6170	7282	7174
PST130_00208	457	851	787	12	9	2	78	47	31	165	86	262	496	509	630
PST130_00209	0	0	0	0	0	0	0	0	0	0	0	0	0	0	0
PST130_00210	0	0	0	0	0	0	0	0	0	0	0	0	0	0	1
PST130_00211	484	1090	746	9	3	0	129	83	66	232	150	377	1065	993	1117
PST130_00212	1	1	2	0	0	0	5	2	0	5	7	8	467	407	438
PST130_00213	387	560	415	3	1	0	64	31	25	101	52	148	466	449	634
PST130_00214	0	1	1	0	0	0	0	0	0	0	1	0	5	5	7
PST130_00215	0	0	0	0	0	0	0	0	0	0	0	0	0	0	4
PST130_00216	0	1	0	0	1	0	20	4	5	27	19	55	40	39	59
PST130_00217	2683	4420	3550	53	41	11	564	357	253	912	553	1406	2130	2272	2501
PST130_00218	1315	1819	1636	36	17	0	192	141	84	395	220	565	1072	982	1068
PST130_00219	5123	5734	3642	318	235	37	1744	1438	763	3270	1549	3849	6753	6515	7633
PST130_00220	0	0	0	0	0	0	0	0	0	0	1	2	2	1	2
PST130_00221	0	0	0	9	12	4	153	98	60	297	174	395	375	371	387
PST130_00222	302	566	466	0	0	0	4	1	3	7	6	11	28	27	56
PST130_00223	1687	2414	1978	65	41	7	622	447	282	1083	650	1599	2101	2280	2482
PST130_00224	0	0	0	0	0	0	0	0	0	0	0	0	0	0	0
PST130_00225	0	0	0	0	0	0	2	0	0	0	1	2	3	1	1
PST130_00226	0	0	0	0	0	0	0	0	0	0	0	0	1	0	1
PST130_00227	0	0	0	0	0	0	0	0	0	0	0	0	0	0	0
PST130_00228	179	321	278	2	1	0	23	17	10	49	22	86	151	127	162
PST130_00229	0	0	0	0	0	0	0	0	0	0	0	0	0	0	0
PST130_00230	0	0	0	0	0	0	0	0	0	0	0	0	0	1	2
PST130_00231	0	0	0	0	0	1	7	4	11	18	11	31	37	40	34
PST130_00232	95	244	77	8	4	1	40	13	12	68	38	112	290	219	316
PST130_00233	0	0	0	0	0	0	0	0	0	0	0	0	0	0	0
PST130_00234	0	0	0	0	0	0	0	0	0	0	0	0	0	0	0
PST130_00235	0	1	0	0	0	0	0	0	0	0	1	1	6	3	1
PST130_00236	0	0	0	0	0	0	0	0	0	0	0	0	0	0	0
PST130_00237	1077	1426	1077	48	16	1	228	151	113	406	236	650	1177	1205	1336
PST130_00238	0	0	0	0	0	0	0	0	0	0	0	0	0	0	0
PST130_00239	0	0	1	16	2	1	180	136	53	312	215	562	1123	1282	1046
PST130_00240	0	0	0	0	0	0	4	3	1	22	17	51	44	23	38
PST130_00241	0	0	0	0	0	0	0	0	0	0	0	0	0	0	0
PST130_00242	308	488	396	15	9	1	136	97	78	288	140	347	526	574	591
PST130_00243	179	312	223	4	0	0	28	29	15	56	41	65	151	158	196
PST130_00244	0	0	0	0	0	0	0	0	0	0	0	0	0	0	0
PST130_00245	0	0	0	0	0	0	0	0	0	0	0	0	0	0	0
PST130_00246	109	121	99	1	1	1	12	14	6	47	36	36	81	44	81
PST130_00248	3429	4841	3254	5	3	1	78	43	20	144	67	209	237	246	298
PST130_00249	171	376	315	0	0	0	0	0	0	0	0	1	25	42	35
PST130_00250	48	52	25	0	3	0	4	6	3	6	10	12	62	63	65
PST130_00251	305	553	574	1	1	0	94	31	30	186	75	281	407	427	520
PST130_00252	0	0	0	0	0	0	0	0	0	0	0	0	0	0	0
PST130_00253	289	435	354	0	0	0	5	1	1	18	11	49	913	911	1034
PST130_00254	12670	16966	12904	29	20	3	1032	626	328	2985	1622	5165	8009	8117	10069
PST130_00255	11	61	29	1	2	0	9	5	5	32	12	45	136	122	127
PST130_00256	0	0	0	0	0	0	0	0	0	0	0	0	0	0	0
PST130_00257	1045	1812	1264	2	2	0	22	18	15	78	24	107	313	335	323
PST130_00258	691	1006	603	0	1	0	16	15	4	28	17	72	150	162	224
PST130_00259	0	0	0	0	0	0	1	0	0	1	0	1	0	1	1
PST130_00260	0	0	0	0	0	0	0	0	0	0	0	0	0	0	0
PST130_00261	0	0	0	0	0	0	0	1	0	0	1	0	2	1	3
PST130_00262	0	0	0	0	0	0	0	0	0	0	0	0	0	0	0
PST130_00263	0	2	0	0	0	0	0	0	0	1	0	0	0	0	0
PST130_00264	1092	1429	1206	9	7	2	100	61	70	220	113	316	473	479	332
PST130_00265	3250	4402	2512	1	0	0	29	20	7	143	58	370	698	754	642
PST130_00266	5	4	7	11	14	1	486	245	145	1048	694	1337	433	341	302
PST130_00267	4525	5783	4842	29	14	3	260	156	74	489	285	786	1842	1894	2081
PST130_00268	671	820	1327	4	1	0	14	7	1	59	36	80	161	140	161
PST130_00269	0	0	0	0	0	0	0	0	0	0	0	1	1	0	1
PST130_00270	0	0	0	0	0	0	0	0	0	0	0	0	6	5	5
PST130_00271	2048	2367	2709	35	26	1	509	294	163	1232	576	2951	10008	10335	11353
PST130_00272	3	4	0	0	0	0	0	1	0	11	1	36	283	255	290
PST130_00273	5	3	2	0	0	0	0	0	0	6	4	18	60	64	93
PST130_00274	212	319	223	0	0	0	7	7	6	225	39	402	3067	3064	3535
PST130_00275	0	0	0	0	0	0	0	0	0	0	0	0	0	0	0
PST130_00276	0	0	0	0	0	0	0	0	0	0	0	0	0	0	0
PST130_00277	0	0	0	0	0	0	0	0	0	0	0	0	0	0	0
PST130_00278	156	282	168	4	1	1	24	13	3	56	21	65	134	123	148
PST130_00279	9	11	4	0	0	0	0	0	0	1	0	2	2	3	2
PST130_00280	1782	2748	2284	1	4	2	147	73	47	301	163	530	1046	1076	1346
PST130_00281	36	52	43	0	0	0	4	2	0	4	7	7	13	15	7
PST130_00282	0	0	0	0	0	0	0	0	0	0	0	0	0	0	1
PST130_00283	404	607	432	10	4	0	54	29	17	122	76	194	313	280	295
PST130_00284	0	0	0	0	0	0	0	0	0	0	0	0	0	0	0
PST130_00285	0	1	0	40	23	1	202	105	82	308	155	448	555	521	645
PST130_00286	15	29	12	2	2	0	54	17	10	133	66	285	535	464	476
PST130_00287	211	325	236	0	0	0	17	7	3	27	21	51	122	107	141
PST130_00288	31	47	17	0	0	0	0	1	0	7	3	3	10	11	19
PST130_00290	0	0	0	0	0	0	0	0	0	0	0	0	0	0	0
PST130_00291	0	0	0	0	0	0	0	0	0	0	0	0	0	0	0
PST130_00292	493	549	535	5	10	0	197	105	67	269	201	355	727	743	958
PST130_00293	486	918	578	6	5	0	65	39	29	115	75	108	179	168	223
PST130_00294	0	0	0	0	0	0	0	0	0	0	0	0	0	0	1
PST130_00295	10101	16563	14231	37	33	1	435	350	149	1022	590	2048	4437	4949	5381
PST130_00296	1	1	0	0	0	0	0	0	0	0	0	0	1	1	0
PST130_00297	0	5	1	0	0	0	0	0	1	0	0	1	1	1	1
PST130_00298	575	854	783	19	13	0	158	100	57	186	138	335	710	714	917
PST130_00299	2391	3067	2648	113	117	9	930	619	417	1246	758	2159	2805	2680	3065
PST130_00300	991	1262	1065	20	17	4	175	110	74	362	218	540	902	940	1081
PST130_00301	1962	2743	1885	2	2	0	81	51	30	223	129	343	589	616	722
PST130_00302	1840	2233	2519	115	101	21	998	533	338	1455	823	2473	3096	3074	3586
PST130_00303	0	0	0	0	0	0	0	0	0	0	0	0	0	0	0
PST130_00304	0	0	0	0	0	0	3	1	1	4	2	9	6	3	3
PST130_00305	0	0	0	0	1	0	2	3	0	4	4	13	4	4	5
PST130_00306	1	1	1	0	1	0	1	1	1	16	5	20	29	32	44
PST130_00307	641	1132	703	24	15	0	138	66	73	243	138	392	642	664	715
PST130_00308	0	0	0	0	0	0	0	0	0	0	0	0	0	0	0
PST130_00309	0	0	0	0	0	0	0	0	0	0	0	0	0	0	0
PST130_00310	0	0	0	0	0	0	0	0	0	0	0	0	0	0	0
PST130_00311	0	0	0	0	0	0	0	0	0	0	0	0	0	0	0
PST130_00312	0	0	0	0	0	0	0	0	0	0	0	0	0	0	0
PST130_00313	0	0	0	0	0	0	0	0	0	0	0	0	0	0	0
PST130_00314	0	0	0	0	0	0	0	0	0	0	0	0	0	0	0
PST130_00315	0	0	0	0	0	0	0	0	0	0	0	0	0	0	0
PST130_00316	0	1	0	0	0	0	0	0	0	0	0	0	0	0	0
PST130_00317	0	0	0	0	0	0	0	0	0	0	0	0	0	0	0
PST130_00318	0	0	0	0	0	0	0	0	0	0	0	0	0	0	0
PST130_00319	0	0	0	0	0	0	0	0	0	0	0	0	0	0	1
PST130_00320	1604	2659	2586	1	0	0	15	7	2	184	68	411	2810	2934	3556
PST130_00321	9	24	16	0	1	0	0	1	0	2	0	21	23	29	24
PST130_00322	333	679	533	14	9	1	163	93	60	205	141	408	404	370	437
PST130_00323	294	424	346	9	9	0	34	42	26	81	30	151	223	222	276
PST130_00324	31	94	69	186	125	20	1826	1052	702	2221	1564	2889	905	722	711
PST130_00325	7	9	34	0	0	0	1	0	0	20	5	62	473	401	573
PST130_00326	0	0	0	0	0	0	0	0	0	0	0	0	1	0	0
PST130_00327	29	50	34	1	0	0	17	6	6	28	13	29	147	144	116
PST130_00328	786	1174	759	3	10	1	92	47	34	152	83	270	529	499	591
PST130_00329	0	0	0	7	3	0	53	43	25	117	87	197	132	153	98
PST130_00330	1173	1494	1448	35	31	2	184	140	79	368	227	542	933	962	1112
PST130_00331	0	0	0	0	0	0	0	0	0	0	0	0	0	0	0
PST130_00332	0	0	0	0	0	0	0	0	0	0	0	0	0	0	0
PST130_00333	37	2	57	0	0	0	0	0	0	0	0	5	10	8	7
PST130_00334	2096	3114	3536	81	55	6	638	330	260	751	535	1226	1070	1043	1255
PST130_00335	5	1	2	0	0	0	1	0	0	0	0	3	26	18	29
PST130_00336	679	987	675	12	6	3	106	76	57	174	104	259	310	363	348
PST130_00337	273	307	205	0	0	0	10	8	3	45	35	62	382	471	637
PST130_00338	2347	3951	2828	46	51	7	424	253	167	665	344	1040	1439	1363	1398
PST130_00339	884	1420	1147	7	1	0	27	19	7	54	36	85	197	135	190
PST130_00340	1152	1420	1125	7	4	0	160	83	63	204	131	387	557	501	533
PST130_00341	1322	2091	1803	12	20	6	208	137	93	340	236	597	847	942	978
PST130_00342	377	629	543	3	2	1	95	58	29	163	94	232	558	537	566
PST130_00343	0	0	0	0	0	0	0	0	0	1	1	0	0	3	0
PST130_00344	0	0	0	0	0	0	0	0	0	0	0	0	0	0	0
PST130_00345	777	1141	936	4	4	1	37	25	16	94	63	115	364	435	418
PST130_00346	857	1774	1750	354	287	58	3331	2047	1321	5236	3241	8168	10256	9764	11628
PST130_00347	2	0	0	0	0	0	0	0	0	0	0	0	4	1	0
PST130_00348	0	0	0	0	0	0	0	0	0	0	0	0	0	0	0
PST130_00349	0	0	0	0	0	0	0	0	0	0	0	0	13	4	11
PST130_00350	4	0	0	0	0	0	0	0	0	0	0	0	0	0	0
PST130_00351	0	0	0	0	0	0	1	1	0	8	1	6	10	8	6
PST130_00352	0	0	0	0	0	0	0	0	0	0	0	0	1	0	0
PST130_00353	0	0	0	0	0	0	0	0	0	0	0	0	0	0	0
PST130_00354	904	1809	800	9	2	1	39	24	20	49	14	94	169	178	217
PST130_00355	1134	1791	1332	14	6	4	172	96	68	265	167	439	688	754	867
PST130_00356	9	5	27	0	0	0	12	10	2	23	15	43	171	186	293
PST130_00357	0	0	0	0	0	0	0	0	0	0	0	0	2	0	1
PST130_00358	0	0	1	0	0	0	0	0	0	1	0	0	9	10	13
PST130_00359	44	110	83	1	0	0	15	3	7	16	10	23	48	37	59
PST130_00360	88	91	107	5	3	0	74	27	14	213	97	429	472	506	523
PST130_00361	66	100	72	0	0	0	15	1	3	14	12	19	45	58	66
PST130_00362	92	115	99	3	1	1	35	25	16	31	18	59	60	69	59
PST130_00363	0	0	0	0	0	0	0	0	0	0	0	0	0	0	0
PST130_00364	2	47	8	0	0	0	0	0	0	3	1	6	6	10	3
PST130_00365	1	0	0	0	0	0	0	0	0	0	0	0	0	1	0
PST130_00366	5167	6548	7156	25	28	3	235	119	98	453	277	744	1502	1572	1851
PST130_00367	1777	3158	1841	0	0	0	0	1	1	1	1	1	121	121	195
PST130_00368	565	725	555	27	21	1	198	155	65	253	143	482	541	495	638
PST130_00369	95	278	144	3	5	0	20	14	5	36	20	69	125	143	115
PST130_00370	1092	1286	1137	20	7	1	298	168	88	406	261	596	947	957	1084
PST130_00371	1471	2745	2176	11	7	1	118	61	53	207	125	332	575	626	703
PST130_00372	34	30	56	1	0	0	0	0	0	1	1	0	6	2	8
PST130_00373	0	0	0	0	0	0	1	1	0	0	0	3	1	1	0
PST130_00374	0	0	0	0	0	0	0	0	0	0	0	0	0	0	0
PST130_00375	241	292	197	2	1	0	20	10	9	21	23	44	160	166	136
PST130_00376	61	45	68	0	0	0	3	0	0	6	5	12	170	178	180
PST130_00377	578	743	677	13	10	4	115	76	64	234	147	367	836	812	1061
PST130_00378	462	778	644	14	6	1	78	24	31	121	51	243	245	270	321
PST130_00379	533	863	585	6	12	1	142	92	46	225	124	323	544	601	574
PST130_00380	867	1352	1113	99	72	6	555	360	240	828	464	1518	2067	2070	2184
PST130_00381	0	1	0	0	0	0	0	0	0	0	0	0	7	16	8
PST130_00383	348	677	441	4	5	1	83	63	50	148	76	247	408	378	425
PST130_00384	0	0	0	0	0	0	0	0	0	0	0	0	1	1	1
PST130_00385	1269	1547	1380	11	12	2	199	141	93	394	233	533	874	928	896
PST130_00386	864	1175	1059	12	10	1	276	148	95	482	279	659	723	648	693
PST130_00387	1	0	0	13	32	2	251	176	118	466	312	603	556	454	456
PST130_00388	0	0	0	1	0	0	0	0	0	0	0	0	0	0	0
PST130_00389	1531	2639	1529	0	0	0	23	16	2	40	24	74	216	239	315
PST130_00390	1	0	0	0	0	0	0	0	0	1	0	14	4	6	9
PST130_00391	1582	2063	1697	12	3	0	137	52	49	331	162	488	1327	1326	1542
PST130_00392	0	0	0	0	0	0	0	0	0	0	0	0	0	0	0
PST130_00393	1	1	0	0	0	0	20	9	7	29	17	79	69	96	83
PST130_00394	3164	4556	4227	63	50	10	497	296	254	865	448	1233	1817	1873	1973
PST130_00395	2777	2849	3199	17	3	1	132	105	49	279	164	466	922	980	915
PST130_00396	0	0	0	0	0	0	0	0	0	0	0	0	0	0	0
PST130_00397	0	0	0	0	0	0	0	0	0	0	0	0	0	0	0
PST130_00398	105	153	129	2	0	0	16	4	3	37	18	43	110	99	103
PST130_00399	0	0	0	0	0	0	0	0	0	0	0	0	0	0	0
PST130_00400	22	35	118	8329	6966	1225	86769	59233	33988	115535	86114	145631	43261	34084	30282
PST130_00401	0	0	0	0	0	0	0	0	0	0	0	0	0	0	0
PST130_00402	1397	1822	1653	23	9	2	328	233	165	616	408	924	1513	1611	1821
PST130_00403	614	634	573	0	0	0	0	0	0	0	0	0	10	15	16
PST130_00404	11	8	9	0	0	0	0	0	0	0	0	1	4	0	6
PST130_00405	0	0	0	0	0	0	0	0	0	0	0	0	0	0	1
PST130_00406	2031	2475	2453	59	40	14	334	222	171	577	378	816	1283	1124	1423
PST130_00407	0	0	0	0	0	0	0	0	0	0	0	0	1	0	0
PST130_00408	0	0	1	0	0	0	0	0	0	1	0	1	1	2	1
PST130_00409	0	0	0	0	0	0	0	0	0	0	0	0	1	0	0
PST130_00410	70	86	69	2	1	0	10	5	1	8	3	21	56	56	45
PST130_00411	0	0	0	0	0	0	0	0	0	0	0	0	0	0	0
PST130_00412	0	0	0	0	0	0	0	0	0	0	0	0	0	0	0
PST130_00413	31	20	12	0	0	0	0	0	0	0	0	0	0	0	0
PST130_00414	872	1120	1054	8	11	0	134	88	67	283	146	489	864	864	868
PST130_00415	0	0	0	0	0	0	0	0	0	0	0	0	1	0	0
PST130_00416	3	4	1	0	0	0	0	0	0	0	0	0	1	1	1
PST130_00417	282	445	734	267	193	32	1399	968	659	2061	1194	3202	4227	4310	4471
PST130_00418	15	30	34	0	0	0	2	2	1	8	9	18	49	39	44
PST130_00419	789	738	1194	4	3	0	16	12	6	162	70	420	1852	1838	2162
PST130_00420	2118	2585	2011	47	26	8	322	205	128	622	305	841	1828	1818	1964
PST130_00421	0	0	0	28	10	1	303	206	105	485	284	764	1116	964	1199
PST130_00422	0	0	0	0	0	0	1	0	0	1	1	9	1268	1059	1906
PST130_00423	0	0	0	0	0	0	0	0	0	2	0	2	218	237	358
PST130_00424	0	0	0	0	0	0	0	0	0	0	0	0	0	0	0
PST130_00425	0	0	0	0	0	0	0	0	0	0	0	0	0	0	0
PST130_00426	0	4	0	0	0	0	0	0	0	6	0	20	288	294	302
PST130_00427	13	66	7	6	2	0	29	16	15	60	32	64	420	420	348
PST130_00428	1317	1798	940	35	30	9	200	78	75	284	154	435	1022	1124	1343
PST130_00429	0	1	0	1	1	0	15	9	2	19	9	31	36	37	32
PST130_00430	7	5	5	0	4	0	52	31	7	90	49	122	377	361	558
PST130_00431	1651	2218	1756	21	9	6	188	98	59	420	229	731	1378	1380	1406
PST130_00432	10	13	13	86	66	7	874	650	346	1199	863	1388	749	661	601
PST130_00433	1	1	0	159	120	15	2103	1354	769	3274	1918	5098	3722	3234	3614
PST130_00434	249	413	356	0	0	0	6	3	0	27	14	44	243	222	252
PST130_00435	2089	2775	2416	1	0	0	37	17	14	199	86	465	1810	1903	2466
PST130_00436	1	1	4	0	1	0	17	3	8	25	19	30	52	75	107
PST130_00437	0	0	0	0	0	0	0	0	0	0	0	0	0	0	0
PST130_00438	1191	1698	1456	24	18	1	197	101	60	318	167	458	647	792	876
PST130_00439	0	0	0	0	0	0	0	0	0	0	0	0	0	0	0
PST130_00440	422	383	415	14	5	2	79	47	42	130	61	212	246	259	321
PST130_00441	1431	3260	2053	34	28	10	324	168	105	569	332	1031	2075	2029	2370
PST130_00442	2	5	0	0	0	0	0	0	0	1	1	11	185	191	336
PST130_00443	1	1	0	0	0	0	185	57	6	866	293	2041	2466	2330	2602
PST130_00444	75	131	122	1	1	0	24	18	8	30	22	67	99	107	93
PST130_00445	145	215	184	0	0	0	0	0	0	2	0	2	51	53	86
PST130_00446	0	0	0	0	0	0	0	0	0	0	0	0	0	0	0
PST130_00447	0	0	0	0	0	0	0	1	0	0	0	0	0	0	0
PST130_00448	90	59	163	0	0	0	1	0	0	2	0	0	13	12	17
PST130_00449	0	0	0	0	0	0	0	0	0	0	0	0	0	0	1
PST130_00450	0	0	0	0	0	0	0	0	0	0	0	1	1	0	0
PST130_00451	0	0	0	0	0	0	0	0	0	0	0	0	1	0	0
PST130_00452	0	0	0	0	0	0	0	0	0	0	0	0	0	0	0
PST130_00453	706	1299	702	45	31	0	178	121	94	220	139	407	527	500	524
PST130_00454	81	111	111	0	4	0	29	24	17	47	29	67	73	82	78
PST130_00455	363	639	551	10	4	3	73	22	23	92	77	136	267	271	293
PST130_00456	0	0	0	0	0	0	0	0	0	0	0	0	0	0	0
PST130_00457	11401	14278	11176	136	140	14	1395	929	570	1895	1254	2774	4507	4122	4188
PST130_00458	959	2172	1246	8	1	0	50	21	21	60	30	98	244	250	268
PST130_00459	2564	4410	2967	8	9	0	186	106	62	364	206	635	1388	1502	1532
PST130_00460	7	16	8	1	0	0	13	8	7	30	17	37	69	82	109
PST130_00461	0	0	0	0	0	0	0	0	0	0	0	0	0	0	0
PST130_00462	244	342	230	4	1	0	32	26	30	62	41	72	134	151	182
PST130_00463	11340	18399	10311	133	116	5	1201	874	527	2849	1639	4042	8922	8678	7727
PST130_00464	63	73	68	44	28	0	455	298	179	958	607	1399	1300	1395	1395
PST130_00465	924	1241	1107	51	34	1	367	181	114	627	340	1127	1397	1364	1417
PST130_00466	1063	1374	1100	20	15	1	126	86	56	250	110	430	652	665	904
PST130_00467	40	141	137	2	3	0	11	3	7	20	30	45	73	82	140
PST130_00468	3866	5254	6157	13	11	2	167	126	79	402	232	534	1078	1072	1212
PST130_00469	0	0	0	0	0	0	0	0	0	0	0	0	0	0	0
PST130_00470	0	0	0	0	0	0	0	0	0	0	0	0	0	0	0
PST130_00471	0	0	0	0	0	0	0	0	0	0	0	0	0	0	0
PST130_00472	0	0	0	0	0	0	0	0	0	0	0	0	0	0	0
PST130_00473	0	0	0	0	0	0	0	0	0	0	0	0	0	0	0
PST130_00474	0	0	0	0	0	0	0	0	0	0	0	0	0	0	1
PST130_00475	6416	9345	7916	359	236	35	3627	2125	1407	5347	3154	8264	15598	14761	17720
PST130_00476	0	1	1	3	14	3	116	54	41	130	87	205	147	164	121
PST130_00477	3748	2780	2994	0	0	0	2	4	0	1	6	6	2881	2965	3930
PST130_00478	518	821	550	2	5	1	60	15	29	147	42	189	356	358	488
PST130_00479	5	6	3	0	0	0	0	0	0	0	0	0	7	9	22
PST130_00480	3298	4209	5123	52	60	10	408	237	197	743	391	1193	1854	1912	2123
PST130_00481	1885	2530	2462	37	39	4	352	229	136	546	262	848	1447	1541	1729
PST130_00482	38	63	42	1	5	0	7	1	1	23	3	46	191	244	270
PST130_00483	0	0	0	0	0	0	0	0	0	0	0	0	0	0	0
PST130_00484	217	269	186	13	2	0	61	30	32	112	50	183	292	252	328
PST130_00485	144	238	197	0	0	0	8	11	3	28	14	46	100	97	89
PST130_00486	0	0	0	0	0	0	0	0	0	1	0	0	0	0	0
PST130_00487	2242	3329	2485	17	15	2	232	132	97	450	212	800	1335	1474	1554
PST130_00488	0	0	0	0	0	0	0	0	0	0	0	0	0	0	0
PST130_00489	0	0	0	0	0	0	0	0	0	0	0	0	0	0	0
PST130_00490	1559	2072	1753	34	31	1	508	326	184	1423	673	2145	3304	3553	3276
PST130_00491	1	2	0	0	0	0	0	0	0	0	1	4	91	125	136
PST130_00492	0	1	2	0	0	0	1	2	4	6	1	10	100	77	145
PST130_00493	163	216	203	6	2	0	43	25	27	74	61	91	109	92	102
PST130_00494	3	1	6	1	0	0	18	10	18	89	19	179	844	810	918
PST130_00495	4427	6792	4394	45	21	12	348	232	109	654	368	1185	2501	2545	2832
PST130_00496	0	0	0	0	0	0	1	1	0	4	0	11	15	3	2
PST130_00497	788	1507	1411	7	2	1	74	53	42	100	101	254	462	507	481
PST130_00498	854	1470	955	27	15	1	249	105	93	283	211	625	587	597	614
PST130_00499	0	1	1	0	0	0	6	3	1	29	8	71	349	358	436
PST130_00500	1811	2872	2905	5	3	0	85	58	34	313	164	567	1304	1373	1474
PST130_00501	1706	2559	1855	50	51	2	357	251	139	525	321	955	1324	1361	1471
PST130_00502	1	1	7	2	2	0	7	7	8	17	15	38	99	95	138
PST130_00503	1	5	0	0	0	0	0	1	0	0	1	4	6	7	5
PST130_00504	831	988	1173	20	30	4	193	155	108	286	230	538	733	794	945
PST130_00505	0	0	0	0	0	0	0	0	0	0	0	0	0	0	0
PST130_00506	0	0	0	0	0	0	0	0	0	0	0	0	0	0	0
PST130_00507	0	0	0	0	0	0	0	0	0	0	0	0	0	0	0
PST130_00508	8375	9661	8164	100	79	10	860	584	381	1514	771	2180	3187	3364	3724
PST130_00509	1412	1382	1223	98	53	9	590	364	231	1201	491	1880	2663	2579	3055
PST130_00510	0	0	0	0	0	0	0	0	0	0	0	0	0	0	0
PST130_00511	963	1785	1433	27	49	5	275	161	136	562	343	914	3288	3194	3628
PST130_00512	0	0	0	0	0	0	0	0	0	0	0	0	0	0	0
PST130_00513	0	0	0	0	0	0	0	0	0	0	0	0	0	0	0
PST130_00514	0	0	0	0	0	0	0	0	0	0	0	0	0	0	0
PST130_00515	1271	2598	2230	33	27	2	368	233	158	666	373	978	1466	1560	1719
PST130_00516	1142	1575	1071	3	7	1	39	24	26	182	99	291	1314	1434	1167
PST130_00517	0	1	0	1	0	0	40	22	10	70	28	75	99	98	112
PST130_00518	1	5	4	0	0	0	0	0	1	4	2	5	12	10	8
PST130_00519	0	0	0	0	0	0	0	0	0	0	0	0	0	0	0
PST130_00520	0	0	0	0	0	0	0	0	0	0	0	0	0	0	0
PST130_00521	2	0	1	0	0	0	30	7	9	143	39	328	673	747	536
PST130_00522	1	2	2	0	0	0	1	1	0	16	1	32	15	25	18
PST130_00523	1310	1888	1608	6	5	1	91	40	19	240	123	455	1446	1241	1552
PST130_00524	4437	4767	7084	0	0	0	2	4	0	6	1	13	140	154	230
PST130_00525	980	1218	950	15	11	2	116	79	52	174	127	282	597	616	489
PST130_00526	1080	1964	1434	19	16	1	198	127	96	445	288	624	1029	1228	1257
PST130_00527	2198	3185	3575	68	45	12	389	269	201	769	412	1323	1617	1842	1885
PST130_00528	0	0	0	0	0	0	0	0	0	0	0	0	0	0	0
PST130_00529	0	0	0	0	0	0	0	0	0	0	0	1	0	0	0
PST130_00530	0	0	0	0	0	0	0	0	0	0	0	0	0	0	0
PST130_00531	20	46	30	1	0	0	2	4	2	3	0	6	7	20	21
PST130_00532	0	0	0	0	0	0	0	0	0	0	0	0	0	0	0
PST130_00533	0	0	0	0	0	0	0	0	0	0	0	0	0	0	0
PST130_00534	0	0	0	0	0	0	0	0	0	0	0	0	0	0	0
PST130_00535	0	0	0	0	0	0	0	0	0	0	0	0	0	0	0
PST130_00536	0	0	0	0	0	0	0	0	0	0	0	0	0	0	0
PST130_00537	6322	6268	4973	0	0	0	9	2	0	15	16	42	2285	2335	3162
PST130_00538	2958	3104	2294	20	15	4	191	107	70	349	212	519	1773	1911	2148
PST130_00539	3562	5850	4463	12	5	0	84	62	37	210	125	317	956	991	1262
PST130_00540	2211	3705	2089	162	110	9	755	502	366	986	641	1464	1580	1631	1915
PST130_00541	467	778	587	2	10	0	118	59	29	241	107	390	1370	1340	1570
PST130_00542	1	0	0	0	0	0	327	173	3	2863	1263	6951	6605	7235	5887
PST130_00543	2053	2449	2108	17	10	0	162	82	47	274	151	476	1349	1316	1590
PST130_00544	119	164	169	5	8	0	50	32	15	92	47	151	201	200	200
PST130_00545	0	0	0	0	0	0	0	0	0	0	0	0	0	0	0
PST130_00546	0	0	0	0	0	0	0	0	0	0	0	0	0	0	0
PST130_00547	664	693	916	65	47	7	352	206	142	501	283	985	1173	1246	1386
PST130_00548	0	0	0	0	0	0	0	0	0	0	0	0	0	0	0
PST130_00549	18	23	27	0	0	0	0	0	0	0	0	1	2	4	2
PST130_00550	0	0	0	0	0	0	0	0	0	0	0	0	0	0	0
PST130_00551	0	0	0	0	0	0	0	0	0	0	0	0	0	0	0
PST130_00552	2154	3100	2814	33	34	2	329	153	113	407	254	808	1320	1330	1626
PST130_00553	22	22	25	5	1	0	31	17	10	40	29	86	118	98	117
PST130_00554	9363	15313	11563	60	54	12	533	333	212	692	557	905	4719	4434	6508
PST130_00555	2387	2726	2966	9	15	1	188	108	82	370	207	636	1125	1076	1300
PST130_00556	34	32	36	0	0	0	0	0	0	1	2	3	43	30	56
PST130_00557	126	172	184	1	4	0	16	13	4	28	21	71	80	80	91
PST130_00558	0	0	0	0	0	0	0	0	0	0	0	0	0	1	0
PST130_00559	3899	4696	5797	113	70	3	709	381	278	1063	692	1466	2219	2051	2226
PST130_00560	33	27	34	0	0	0	5	3	4	11	4	16	20	28	46
PST130_00561	0	0	0	0	0	0	0	0	0	0	0	0	0	0	0
PST130_00562	1	1	0	0	0	0	0	0	0	0	0	0	11	9	18
PST130_00563	0	0	0	0	0	0	0	0	0	1	0	1	2	5	4
PST130_00564	0	0	0	0	0	0	0	0	0	0	0	0	0	0	0
PST130_00565	10	33	12	4	0	0	10	1	2	13	15	37	102	99	136
PST130_00566	0	0	0	0	0	0	0	0	0	0	0	0	0	0	0
PST130_00567	0	0	0	0	0	0	0	0	0	0	0	0	0	0	0
PST130_00568	759	1279	600	17	17	1	147	82	50	271	151	471	952	1062	1043
PST130_00569	0	0	0	0	0	0	0	0	0	0	0	0	0	0	0
PST130_00570	0	0	0	0	0	0	0	0	0	0	1	0	0	1	0
PST130_00571	0	0	0	2	0	0	25	18	10	95	55	124	48	89	59
PST130_00572	0	0	0	0	0	0	0	0	0	0	0	0	0	0	0
PST130_00573	219	242	327	12	10	0	21	16	20	42	24	68	139	129	133
PST130_00574	3	11	5	0	0	0	0	1	0	1	1	0	0	0	1
PST130_00575	453	602	490	6	2	1	68	31	31	97	74	198	327	302	395
PST130_00576	0	0	0	0	0	0	0	0	0	0	0	0	0	0	0
PST130_00577	0	1	2	0	0	0	1	0	0	0	0	1	113	87	165
PST130_00578	0	0	1	0	0	0	0	0	0	1	0	0	1	1	3
PST130_00579	708	1187	921	15	12	10	183	112	65	290	159	449	577	590	648
PST130_00580	1755	2300	1859	21	7	2	178	90	76	347	228	596	1011	1008	928
PST130_00581	1317	2061	1360	1	0	0	125	47	5	501	244	1239	1406	1381	1410
PST130_00582	0	0	0	0	0	0	0	0	0	0	0	0	1	0	0
PST130_00583	1	0	4	0	0	0	0	0	0	1	0	1	31	51	49
PST130_00584	8980	11002	8609	60	50	11	653	412	266	1114	633	2018	5441	5438	7055
PST130_00585	0	0	0	0	0	0	0	0	0	0	0	0	0	0	0
PST130_00586	82	137	92	1	0	0	10	4	1	19	11	21	55	68	50
PST130_00587	0	0	0	0	0	0	0	0	0	0	0	0	0	0	0
PST130_00588	991	1715	629	0	0	0	8	2	0	3	5	11	2001	1897	2770
PST130_00589	29	49	64	7	3	0	14	17	7	36	22	45	68	68	87
PST130_00590	1422	1891	1330	14	9	2	65	39	25	159	71	266	546	572	695
PST130_00591	0	0	0	0	0	0	0	0	0	0	0	0	0	0	0
PST130_00592	0	0	0	0	0	0	0	0	0	0	0	0	0	0	0
PST130_00593	0	0	0	0	0	0	0	0	0	0	0	0	0	0	0
PST130_00594	12	18	7	0	0	0	19	13	1	137	38	291	1338	1455	1630
PST130_00595	9182	12513	6778	0	0	0	2	0	1	4	1	2	254	264	322
PST130_00596	4	1	0	0	0	0	0	1	0	1	1	0	7	6	10
PST130_00597	104	95	241	19	33	1	170	121	82	311	199	358	302	231	373
PST130_00598	15	14	47	9	18	1	224	137	93	303	221	321	327	295	333
PST130_00599	1	3	4	0	0	0	0	0	0	0	0	8	35	55	47
PST130_00600	189	290	218	5	1	0	51	25	4	41	30	77	115	109	112
PST130_00601	805	1122	877	15	3	1	109	43	37	152	111	289	353	401	452
PST130_00602	5	12	5	0	0	0	8	0	3	7	8	12	16	27	28
PST130_00603	2211	2800	2122	12	23	4	275	159	65	505	243	769	1156	1352	1211
PST130_00604	1832	3532	2265	17	23	2	283	164	107	448	269	640	1212	1269	1316
PST130_00605	2	6	3	0	0	0	0	0	0	0	0	0	0	2	3
PST130_00606	475	895	563	7	6	0	89	53	45	173	74	273	592	535	638
PST130_00607	1084	1373	1542	58	57	9	706	484	274	1097	707	1602	2280	2120	2516
PST130_00608	2035	3238	2889	17	10	8	200	113	79	333	190	607	944	1024	1001
PST130_00609	26	48	36	0	1	0	6	2	2	4	2	14	17	21	24
PST130_00610	0	0	0	0	0	0	0	0	0	0	0	0	0	0	0
PST130_00611	5	15	2	0	0	0	0	0	0	0	0	0	0	0	2
PST130_00612	3	13	3	0	0	0	0	0	0	0	0	0	1	1	0
PST130_00613	0	0	0	0	0	0	0	0	0	0	0	0	0	0	0
PST130_00614	0	0	0	0	0	0	0	0	0	0	0	0	0	0	1
PST130_00615	368	589	455	0	0	0	23	15	4	37	22	51	121	101	143
PST130_00616	204	338	231	0	1	0	14	5	6	52	14	65	74	69	18
PST130_00617	0	0	0	0	2	0	21	12	14	45	18	69	57	44	44
PST130_00618	726	1340	1229	18	9	3	279	129	89	512	256	763	1382	1343	1483
PST130_00619	0	0	0	3	1	1	14	4	4	19	18	10	20	39	27
PST130_00620	2965	3682	3032	31	21	2	379	257	163	545	383	853	1747	1728	1862
PST130_00621	0	0	0	0	0	0	0	0	0	0	0	0	0	0	0
PST130_00622	0	0	0	0	0	0	0	0	0	0	0	0	0	0	0
PST130_00623	0	0	0	0	0	0	0	0	0	0	0	0	0	0	0
PST130_00624	0	0	0	0	0	0	11	7	1	21	4	61	52	52	47
PST130_00625	13076	21849	15137	2	4	0	184	98	28	914	334	2040	4938	5223	5079
PST130_00626	0	0	0	0	1	0	4	1	0	4	2	3	21	14	29
PST130_00627	1445	1909	1574	6	3	0	40	28	13	98	51	157	311	285	385
PST130_00628	980	1326	991	115	102	15	896	494	340	1127	705	1975	2207	2018	2454
PST130_00629	0	0	0	0	0	0	0	0	0	0	0	0	0	0	0
PST130_00630	13	50	35	0	0	0	0	0	0	0	0	0	17	9	5
PST130_00631	97	185	114	0	0	0	50	9	14	69	43	173	375	395	442
PST130_00633	564	517	823	0	0	0	6	3	1	7	12	21	96	93	161
PST130_00634	398	329	571	0	1	0	1	0	0	0	0	0	34	55	31
PST130_00635	0	0	0	0	0	0	0	0	0	0	0	0	0	0	0
PST130_00636	940	1302	1293	110	87	7	603	371	305	1017	506	1412	1850	1690	2022
PST130_00637	830	1316	956	2	5	2	123	56	50	230	145	310	552	561	654
PST130_00638	1062	1463	1118	17	17	2	250	141	136	408	211	515	862	799	971
PST130_00639	677	993	635	1	3	0	33	17	11	87	26	104	322	355	464
PST130_00640	0	0	0	0	0	0	0	0	0	0	0	0	0	0	0
PST130_00641	0	0	0	0	1	0	5	3	2	18	6	19	33	33	31
PST130_00642	120	250	162	1	0	0	16	10	7	48	25	78	193	183	161
PST130_00643	4453	6848	4951	8	18	4	154	106	81	325	181	485	735	800	941
PST130_00644	259	628	330	11	0	0	40	23	16	66	41	119	115	169	166
PST130_00645	294	844	448	1	2	1	45	39	29	107	46	160	263	251	260
PST130_00646	0	0	0	0	0	0	0	0	0	0	0	0	0	0	0
PST130_00647	0	0	0	0	0	0	0	0	0	0	0	0	0	0	0
PST130_00648	0	0	0	0	0	0	0	0	0	0	0	0	0	0	0
PST130_00649	98	163	163	0	0	0	8	10	4	19	7	18	68	70	106
PST130_00650	0	0	0	0	0	0	0	0	0	0	0	0	1	0	0
PST130_00651	1082	1477	1202	25	29	2	230	133	95	430	244	678	947	863	983
PST130_00652	1360	1730	1535	76	77	17	770	506	342	1021	709	1429	1916	1750	2272
PST130_00653	0	0	0	0	0	0	0	0	0	0	0	0	0	0	0
PST130_00654	0	0	0	0	0	0	0	0	0	0	0	0	0	0	0
PST130_00655	0	0	0	0	0	0	0	0	0	0	0	0	0	0	0
PST130_00656	0	0	0	0	0	0	0	0	0	0	0	0	0	0	0
PST130_00657	333	379	296	2	2	0	32	11	17	69	24	103	195	227	280
PST130_00658	389	461	551	1	0	0	13	3	2	19	6	30	77	114	80
PST130_00659	0	0	0	0	0	0	0	0	0	0	0	0	0	0	0
PST130_00660	0	0	0	0	0	0	0	0	0	0	0	0	0	0	0
PST130_00661	1	17	0	0	0	0	0	3	1	13	4	5	31	30	32
PST130_00662	0	2	0	0	0	0	0	0	0	1	0	4	2	15	3
PST130_00663	2787	3036	2813	345	314	20	2069	1297	958	2892	1581	4847	5995	5834	6397
PST130_00664	600	778	814	61	44	8	461	217	176	899	436	1473	2030	2070	2055
PST130_00665	1803	2617	1792	14	16	2	202	141	83	366	241	474	836	805	781
PST130_00666	32	54	26	0	0	0	1	1	1	3	1	9	52	45	63
PST130_00667	134	189	78	2	6	1	24	7	9	47	25	53	98	89	111
PST130_00668	0	0	0	0	0	0	0	0	0	0	0	0	1	0	0
PST130_00669	2	3	8	0	1	0	2	2	1	16	4	35	103	118	173
PST130_00670	0	0	0	0	0	0	1	1	0	0	0	0	0	0	0
PST130_00671	942	1558	1085	3	2	1	134	73	56	205	114	288	419	527	549
PST130_00672	0	0	0	0	0	0	0	0	0	0	0	0	0	1	0
PST130_00673	91	220	94	0	0	0	1	0	0	8	3	11	149	147	190
PST130_00674	1	10	1	0	0	0	1	1	1	4	1	2	2	8	3
PST130_00675	0	0	0	0	0	0	0	0	0	0	0	2	2	0	1
PST130_00676	0	0	0	0	0	0	0	0	0	0	0	0	0	0	0
PST130_00677	0	0	0	0	0	0	0	0	0	0	0	0	0	0	0
PST130_00678	0	0	0	0	0	0	0	0	0	0	0	0	0	0	0
PST130_00679	0	0	0	0	0	0	0	0	0	0	0	0	0	0	0
PST130_00680	447	579	602	4	9	0	71	55	40	131	80	171	369	336	461
PST130_00681	2531	4137	3889	37	19	1	263	127	110	392	232	612	1264	1343	1308
PST130_00682	1	0	0	18	9	0	182	114	74	256	152	424	338	368	467
PST130_00683	0	0	0	0	0	0	0	0	0	0	0	0	1	0	0
PST130_00684	0	0	0	0	0	0	1	0	0	0	0	0	0	0	0
PST130_00685	12	20	8	0	0	0	1	1	0	4	0	1	9	15	12
PST130_00686	0	0	0	0	0	0	0	0	0	0	0	0	0	0	0
PST130_00687	1196	1814	2081	9	4	0	123	52	34	292	94	353	626	573	546
PST130_00688	0	0	0	0	1	0	0	0	0	0	0	1	2	0	0
PST130_00689	1	1	0	0	3	0	27	14	15	54	16	88	119	126	123
PST130_00690	103	168	312	10	7	0	113	76	48	193	129	365	487	460	534
PST130_00691	1	4	2	26	32	1	384	208	110	717	340	997	2066	2075	2091
PST130_00692	1046	1234	1251	29	43	1	185	151	138	540	255	795	1344	1309	1371
PST130_00693	0	0	0	0	0	0	0	0	0	0	0	0	0	1	0
PST130_00694	1263	1542	1353	10	6	0	126	54	56	222	150	413	917	1053	1202
PST130_00695	10	26	17	0	0	0	0	0	0	0	0	1	1	4	1
PST130_00696	764	810	1457	0	0	0	13	8	2	223	76	513	2873	2974	3388
PST130_00697	0	0	0	0	0	0	0	0	0	0	0	0	0	0	0
PST130_00698	0	0	0	0	0	0	0	0	1	1	1	10	1	7	1
PST130_00699	466	827	444	7	7	0	61	28	33	118	76	189	455	450	580
PST130_00700	0	0	0	1	0	0	17	3	1	23	20	73	35	50	33
PST130_00701	407	721	580	0	0	0	6	1	1	27	4	35	228	250	321
PST130_00702	40	37	8	1	0	0	1	0	0	1	0	5	17	10	9
PST130_00703	36	39	40	1	1	0	4	4	6	14	9	27	33	58	51
PST130_00704	797	1058	884	6	6	1	102	93	36	223	97	409	617	647	736
PST130_00705	4	3	7	0	0	0	0	1	0	3	1	4	15	14	22
PST130_00706	194	282	269	1	2	0	22	4	10	33	16	58	94	143	110
PST130_00707	0	0	0	0	0	0	0	0	0	0	0	0	0	1	0
PST130_00708	1	2	0	0	0	0	0	0	0	0	0	0	0	0	0
PST130_00709	0	0	1	7	1	0	45	25	14	59	26	88	40	32	23
PST130_00710	0	0	0	0	0	0	0	0	0	0	0	0	1	1	0
PST130_00711	9	22	9	0	0	0	2	0	1	4	1	11	61	62	66
PST130_00712	3359	4758	3459	71	58	18	541	276	203	768	464	1187	2522	2436	3209
PST130_00713	20	22	21	1	1	0	10	1	2	31	21	30	40	41	23
PST130_00714	0	0	0	0	0	0	0	0	0	0	0	0	0	0	0
PST130_00715	1	1	0	0	0	0	0	0	0	1	0	1	0	1	1
PST130_00716	50	35	68	0	0	0	1	0	0	12	0	4	97	65	73
PST130_00717	44	33	52	0	0	0	5	0	0	7	0	4	87	97	106
PST130_00718	0	0	0	0	0	0	0	0	0	1	1	1	3	1	4
PST130_00719	53	87	58	0	0	0	1	1	0	13	3	15	47	57	59
PST130_00720	0	0	0	0	0	0	0	0	0	0	0	0	0	0	0
PST130_00721	0	0	0	0	0	0	0	0	0	0	0	0	0	0	0
PST130_00722	3066	4375	3590	89	69	8	644	382	247	991	556	1714	2947	2875	3459
PST130_00723	10	4	8	1	8	1	31	16	12	62	46	102	149	184	182
PST130_00724	2	0	1	1	5	1	61	47	28	126	62	184	267	298	320
PST130_00725	3510	5450	4788	22	19	3	169	81	75	298	167	481	1017	1062	1441
PST130_00726	0	0	0	1	0	0	0	0	0	0	0	1	0	0	0
PST130_00727	1656	2834	2211	715	683	101	4829	3253	2268	5751	3544	9511	8673	8259	8581
PST130_00728	1216	1559	1145	15	3	5	96	64	27	196	132	311	612	581	556
PST130_00729	2	1	8	0	0	0	0	0	0	1	1	0	13	20	21
PST130_00730	583	821	765	16	10	1	141	67	60	244	137	306	444	489	507
PST130_00731	0	0	0	0	0	0	0	0	0	0	0	1	1	0	0
PST130_00732	11528	15507	12034	0	0	0	3	0	1	3	3	2	697	751	770
PST130_00733	0	0	0	0	1	0	4	11	0	7	2	9	4	2	1
PST130_00734	0	0	0	0	0	0	0	0	0	0	0	0	0	0	0
PST130_00735	2210	3310	2437	1041	743	98	6259	3607	2410	6756	4073	11500	9967	9809	10431
PST130_00736	14	20	6	0	0	0	1	1	0	4	0	0	0	3	3
PST130_00737	199	233	37	0	0	1	2	2	2	10	3	8	6	7	4
PST130_00738	13882	22000	15327	0	0	0	13	4	0	24	7	132	363	349	420
PST130_00739	4784	6473	6192	199	172	23	2255	1386	794	4232	2293	7542	10017	9263	10804
PST130_00740	0	0	0	0	1	0	101	52	1	327	213	603	1448	1426	1701
PST130_00741	702	1289	933	411	394	61	2849	1839	1308	3382	2119	5692	4977	4842	4845
PST130_00742	0	0	0	0	0	0	1	1	0	5	2	13	2	2	6
PST130_00743	0	0	0	0	1	0	11	4	1	10	5	33	27	31	31
PST130_00744	1646	2093	1851	14	3	2	95	60	65	235	93	374	798	793	876
PST130_00745	0	0	0	0	0	0	0	0	0	0	0	0	0	1	0
PST130_00746	1	0	0	0	0	0	0	0	0	0	0	1	1	0	1
PST130_00747	0	0	0	0	0	0	0	0	0	0	0	0	0	0	0
PST130_00748	0	0	0	0	0	0	0	0	0	0	0	0	0	0	0
PST130_00749	0	1	0	0	0	0	0	0	1	0	0	1	2	1	5
PST130_00750	0	0	0	0	0	0	20	6	3	45	28	65	45	59	34
PST130_00751	0	0	0	2	1	0	6	1	3	15	8	30	10	35	14
PST130_00752	494	681	686	6	9	0	144	119	48	359	191	737	1067	1079	1167
PST130_00753	20	11	35	0	1	0	3	2	1	8	1	17	25	15	19
PST130_00754	4349	4519	3370	1	0	0	51	35	32	98	67	174	680	547	844
PST130_00755	0	0	0	0	0	0	0	0	0	0	0	0	0	0	0
PST130_00756	0	0	0	0	0	0	0	0	0	0	0	0	0	0	0
PST130_00757	0	0	1	1	0	0	6	2	6	19	12	38	71	80	79
PST130_00758	110	209	244	3	0	0	0	1	4	6	5	14	29	37	35
PST130_00759	2333	3154	2532	16	9	2	264	161	89	531	304	997	2663	2818	3058
PST130_00760	0	0	0	0	0	0	0	0	0	0	0	0	0	0	1
PST130_00761	766	1032	658	6	4	1	36	24	24	111	37	112	214	206	237
PST130_00762	0	0	0	0	0	0	0	0	0	0	0	0	0	0	0
PST130_00763	0	0	0	0	0	0	0	0	0	0	0	0	0	0	1
PST130_00764	0	0	0	0	0	0	0	0	0	0	0	0	0	0	0
PST130_00765	639	920	397	1	2	0	16	15	0	44	23	88	551	521	820
PST130_00766	0	0	0	0	0	0	0	0	0	0	0	0	15	7	14
PST130_00767	0	0	0	0	0	0	0	0	0	0	0	0	0	0	0
PST130_00768	0	0	0	0	0	0	0	0	0	0	0	0	0	0	0
PST130_00769	329	435	322	11	14	1	59	34	19	101	43	156	299	289	403
PST130_00770	1143	1440	1260	28	32	7	260	173	114	513	281	693	1390	1385	1614
PST130_00771	3	1	0	0	0	0	0	0	0	0	1	0	10	11	2
PST130_00772	158	207	250	11	1	0	64	22	28	84	47	141	249	251	274
PST130_00773	0	0	0	0	0	0	0	1	0	0	0	0	0	1	1
PST130_00774	261	327	386	3	4	0	60	32	24	84	63	187	289	287	275
PST130_00775	0	0	0	0	0	0	1	1	0	4	1	5	120	118	176
PST130_00776	0	0	0	0	0	0	0	0	0	0	0	0	1	4	3
PST130_00777	154	154	128	2	1	0	18	11	4	12	17	35	51	82	86
PST130_00778	255	470	435	4	2	0	77	43	48	120	83	213	317	386	417
PST130_00779	19	39	34	0	0	0	5	5	3	6	3	13	31	33	27
PST130_00780	25	17	14	1	0	0	0	2	2	3	7	9	13	18	3
PST130_00781	0	0	0	0	0	0	0	0	0	0	0	0	0	0	0
PST130_00782	2115	3887	2672	5	1	0	46	47	26	120	72	89	135	128	164
PST130_00783	0	0	0	0	0	0	0	0	0	0	0	0	0	0	0
PST130_00784	0	0	0	0	0	0	0	0	0	0	0	1	0	0	0
PST130_00785	0	0	0	0	0	0	0	0	0	0	0	1	0	0	1
PST130_00786	1	0	1	2	3	0	24	12	12	21	12	35	38	65	48
PST130_00787	3	10	8	141	90	7	1351	754	457	1357	817	2356	928	813	910
PST130_00788	0	0	0	0	0	0	0	0	0	0	0	0	0	1	1
PST130_00789	3990	6184	5897	9	1	0	57	26	37	153	73	210	456	396	551
PST130_00790	0	1	0	0	0	0	0	0	0	0	0	0	0	0	0
PST130_00791	1	0	0	0	0	0	0	0	0	0	0	0	0	0	0
PST130_00792	9	18	2	0	0	0	3	0	0	2	0	5	20	32	42
PST130_00793	0	0	0	0	0	0	0	0	0	1	0	0	0	1	0
PST130_00794	1	4	3	0	0	0	6	1	0	9	0	5	16	4	17
PST130_00795	5	15	2	249	159	27	1715	994	596	2100	1592	2731	793	648	519
PST130_00796	0	0	0	0	0	0	0	1	0	1	0	7	11	2	13
PST130_00797	144	202	412	6	4	0	93	52	33	221	133	369	585	634	670
PST130_00798	0	0	0	0	1	0	3	1	1	19	3	35	26	25	27
PST130_00799	210	430	380	2	3	0	72	25	27	122	64	227	226	197	214
PST130_00800	867	753	780	1	2	0	11	7	2	11	13	29	154	141	241
PST130_00801	7	104	0	0	0	0	0	1	0	0	0	0	0	0	0
PST130_00802	136	305	236	5	4	0	37	16	10	75	31	71	125	114	153
PST130_00803	445	815	539	5	4	0	68	57	26	117	72	188	284	274	341
PST130_00804	1064	1536	1041	15	7	2	134	75	49	207	115	371	574	652	689
PST130_00805	1965	2702	2298	62	56	2	461	276	192	714	412	1194	1993	1899	2097
PST130_00806	5893	6634	7093	349	340	38	3354	2252	1212	4660	2864	7633	10889	10039	12491
PST130_00807	1258	1900	1378	64	48	13	344	260	160	388	248	698	917	1027	993
PST130_00808	1084	1299	1213	14	22	0	95	94	59	216	107	307	497	482	556
PST130_00809	2334	3068	2735	37	9	3	428	242	143	712	426	1074	1763	2050	1700
PST130_00810	60	85	107	0	2	0	7	4	5	28	5	44	64	93	105
PST130_00811	0	0	0	0	0	0	0	0	0	0	0	0	0	0	0
PST130_00812	0	0	0	0	0	0	0	0	0	0	0	0	0	0	0
PST130_00813	0	0	0	0	0	0	0	0	0	0	0	0	0	0	0
PST130_00814	10	13	7	0	0	0	0	1	0	0	1	2	13	12	9
PST130_00815	8772	13268	10246	457	383	64	3933	2225	1647	6819	3900	11402	16293	16263	16888
PST130_00816	1	0	0	0	0	0	0	0	0	0	0	2	8	5	17
PST130_00817	0	0	0	0	0	0	0	0	0	0	0	0	0	0	0
PST130_00818	1020	1416	1648	2	4	0	21	10	20	56	37	85	277	257	286
PST130_00819	1104	1684	1131	24	12	2	188	107	98	352	220	507	1085	1204	1324
PST130_00820	578	1069	564	3	0	0	7	8	6	28	13	52	162	195	213
PST130_00821	0	0	0	0	0	0	0	0	0	0	0	0	0	0	0
PST130_00822	1032	960	1061	1	2	0	58	27	29	86	80	156	173	225	258
PST130_00823	364	550	597	2	2	1	80	41	32	170	81	239	2944	2746	3618
PST130_00824	7	6	5	0	1	0	16	9	2	35	11	34	24	42	27
PST130_00825	15	21	21	0	0	0	3	7	1	10	6	7	51	43	64
PST130_00826	0	0	0	0	0	0	0	1	0	1	0	0	0	1	0
PST130_00827	529	640	638	89	62	0	518	263	176	567	281	1189	1466	1350	1401
PST130_00828	531	699	931	21	11	0	89	51	29	196	97	304	513	516	620
PST130_00829	1055	2073	1937	56	50	4	402	212	145	702	391	1074	1664	1848	1779
PST130_00830	164	162	130	5	4	1	91	52	41	193	106	380	544	540	653
PST130_00831	0	0	0	0	0	0	1	0	0	5	1	0	2	6	3
PST130_00832	1516	2638	1456	81	107	9	656	346	259	1173	597	1669	3363	3165	3573
PST130_00833	0	0	0	0	0	0	0	0	0	0	0	0	0	0	0
PST130_00834	0	0	0	0	0	0	0	0	0	0	0	0	0	0	0
PST130_00835	220	302	273	1	1	0	35	15	12	35	43	78	49	58	42
PST130_00836	360	659	463	0	1	1	16	10	4	96	40	200	431	489	495
PST130_00837	544	863	775	2	10	1	46	31	21	135	87	210	413	475	437
PST130_00838	2	0	3	0	0	0	0	0	0	0	0	0	0	2	0
PST130_00839	3605	6034	3914	0	0	0	2	0	0	11	6	25	253	271	318
PST130_00840	1469	1865	1265	0	0	0	8	2	0	6	6	18	159	121	185
PST130_00841	2437	3577	2363	1	1	2	95	21	28	95	70	189	573	480	605
PST130_00842	1	1	1	0	0	0	0	0	0	0	0	0	2	2	1
PST130_00843	32	50	21	0	0	0	1	0	1	0	1	4	36	21	38
PST130_00844	349	799	678	16	6	0	80	38	30	138	80	203	356	383	425
PST130_00845	0	0	0	0	0	0	0	0	0	0	0	0	0	0	0
PST130_00846	0	0	0	0	0	0	0	0	0	0	0	0	0	0	0
PST130_00847	0	0	0	0	0	0	0	0	0	0	0	0	0	0	0
PST130_00848	0	0	0	0	0	0	0	0	0	0	0	0	0	0	0
PST130_00849	954	2242	1012	505	391	55	2514	1693	1226	3497	2081	5120	5037	4930	5241
PST130_00850	319	353	286	2	0	0	41	15	16	71	46	96	162	165	102
PST130_00851	0	0	1	0	0	0	0	0	0	0	0	0	0	0	0
PST130_00852	45006	29378	39406	1	1	0	2	0	4	1	10	4	3108	3274	4823
PST130_00853	4981	6798	7554	110	105	16	1034	721	519	1867	1042	2570	4226	4485	4982
PST130_00854	1612	2886	1878	7	5	1	115	72	18	261	115	370	917	938	1091
PST130_00855	0	0	0	0	0	0	0	0	0	0	0	0	1	0	1
PST130_00856	32	51	35	0	1	0	3	1	1	7	4	14	22	24	34
PST130_00857	38	36	22	0	0	0	11	2	1	4	3	10	31	28	32
PST130_00858	0	0	0	0	0	0	0	0	0	0	0	0	0	0	0
PST130_00859	0	0	0	0	0	0	0	0	0	0	0	0	0	0	0
PST130_00860	0	0	0	21	25	0	351	230	125	514	353	820	600	620	675
PST130_00861	13	1	29	106	86	5	1064	610	375	1429	773	2260	1803	1604	1983
PST130_00862	0	0	0	0	0	0	0	0	3	2	0	5	0	3	4
PST130_00863	0	0	0	0	0	0	0	2	0	2	2	12	4	6	7
PST130_00864	0	0	0	0	0	0	0	0	0	0	0	0	0	0	0
PST130_00865	0	0	0	0	0	0	0	0	0	0	0	0	0	0	0
PST130_00866	524	948	364	0	0	0	0	0	0	0	0	0	0	1	1
PST130_00867	0	0	0	0	0	0	0	0	0	0	0	0	0	0	0
PST130_00868	146	165	116	0	0	0	1	0	1	0	0	2	24	12	23
PST130_00869	568	1026	759	31	16	1	215	112	66	236	205	398	616	555	608
PST130_00870	0	3	1	1	0	0	5	2	0	1	1	5	38	11	52
PST130_00871	1703	2362	1749	41	36	5	294	188	133	412	240	697	689	694	815
PST130_00872	0	0	0	0	0	0	0	0	0	0	0	0	2	0	0
PST130_00873	0	0	0	0	0	0	0	0	0	0	0	0	0	0	0
PST130_00874	0	0	0	5	2	0	42	21	18	78	47	122	50	33	34
PST130_00875	2409	3701	3487	1309	994	141	7297	4734	3337	9445	5843	15239	15479	14765	15334
PST130_00876	0	0	0	0	0	0	0	0	0	0	0	0	0	0	0
PST130_00877	1	1	0	0	0	0	0	0	0	0	0	1	0	0	0
PST130_00878	0	0	0	0	0	0	0	0	0	0	0	0	0	1	0
PST130_00879	228	339	292	3	1	0	27	14	14	49	23	72	210	208	180
PST130_00880	743	922	891	9	4	0	68	46	34	90	62	218	308	336	356
PST130_00881	1236	1962	992	12	11	2	199	100	78	367	242	575	1605	1775	1944
PST130_00882	2418	4062	3293	32	32	2	356	204	148	562	345	772	1243	1285	1594
PST130_00883	0	0	0	0	0	0	0	0	0	0	0	0	0	0	0
PST130_00884	5	2	1	0	0	0	0	1	0	0	0	3	8	2	14
PST130_00885	149	160	205	8	7	0	27	18	11	55	31	94	121	122	128
PST130_00886	692	965	645	120	121	11	1244	807	590	2606	1342	4627	16029	16118	17560
PST130_00887	97	136	151	1	3	0	37	15	10	50	34	90	144	109	146
PST130_00888	5460	9214	7127	1	0	1	59	22	26	157	93	230	578	495	717
PST130_00889	0	0	0	0	0	0	0	0	0	0	0	0	0	0	0
PST130_00890	838	1186	956	7	8	1	133	75	39	186	113	326	490	400	513
PST130_00891	0	0	0	0	0	0	0	0	0	0	0	0	0	0	0
PST130_00892	1042	1671	1840	15	20	2	311	188	136	558	312	812	1439	1499	1563
PST130_00893	0	0	0	0	0	0	0	0	0	0	0	0	0	0	0
PST130_00894	0	0	0	0	0	0	0	0	0	0	0	0	1	0	0
PST130_00895	3176	4640	5018	103	76	5	518	303	249	921	572	1379	1890	1851	2079
PST130_00896	986	1340	1421	113	104	2	829	458	374	1350	667	2177	2738	2872	2919
PST130_00897	1942	2498	2319	203	132	17	1170	772	517	2014	1134	2925	4313	4498	5067
PST130_00898	865	1058	1260	42	25	1	273	190	151	543	292	855	1096	1060	1279
PST130_00899	1496	1992	2378	14	15	1	144	86	44	323	173	703	2121	2200	2383
PST130_00900	295	525	303	34	17	1	153	79	59	207	107	343	500	448	510
PST130_00901	1294	2016	1518	97	98	2	703	509	337	1224	714	2020	2679	2657	3079
PST130_00902	0	0	0	0	0	0	0	0	0	0	0	0	0	0	0
PST130_00903	59	73	102	0	0	0	0	0	0	0	0	0	6	2	6
PST130_00904	146	124	104	2	3	0	8	8	7	28	8	41	83	84	52
PST130_00905	233	334	255	0	0	0	0	0	0	1	0	13	14	19	13
PST130_00906	1117	1864	1566	24	16	1	225	123	110	415	234	689	1083	1090	1178
PST130_00907	4897	6306	4500	0	0	0	27	2	3	276	106	716	2663	2841	3072
PST130_00908	1589	2327	1727	31	30	2	311	181	111	713	295	1361	1294	1174	1299
PST130_00909	0	0	0	0	0	0	0	0	0	0	0	0	0	0	0
PST130_00910	1089	1869	1928	20	6	1	76	58	41	212	108	404	691	716	694
PST130_00911	0	0	2	0	0	0	0	0	0	1	0	0	21	22	30
PST130_00912	0	0	0	0	0	0	0	0	0	0	0	0	0	0	0
PST130_00913	2	2	0	0	0	0	0	1	0	1	0	3	10	2	2
PST130_00914	2	2	1	0	0	0	1	2	0	2	0	2	6	13	6
PST130_00915	4	4	1	0	0	2	8	4	0	8	11	8	31	21	46
PST130_00916	1557	1830	2504	103	100	2	908	501	385	1307	829	2325	3654	3665	3785
PST130_00917	816	1019	989	7	10	0	75	34	27	122	58	171	330	323	437
PST130_00918	167	250	281	2	1	0	33	23	12	49	30	125	144	179	195
PST130_00919	0	0	0	0	0	0	0	0	0	0	0	0	0	0	0
PST130_00920	0	0	0	0	0	0	0	0	0	0	0	0	0	0	0
PST130_00921	0	0	0	0	0	0	0	0	0	0	0	0	0	0	0
PST130_00922	0	0	0	0	0	0	0	0	0	0	0	0	0	0	0
PST130_00923	8755	11493	7876	24	5	0	141	75	32	458	182	874	2407	2414	2502
PST130_00924	0	0	0	0	0	0	0	0	0	0	0	0	0	0	0
PST130_00925	54	89	84	3	5	0	15	7	6	25	15	45	49	48	78
PST130_00926	112	186	134	4	1	0	17	11	12	47	22	76	142	140	161
PST130_00927	0	0	0	0	0	0	0	0	0	0	0	0	0	0	0
PST130_00928	149	223	154	1	1	0	27	15	11	26	17	46	83	84	95
PST130_00929	0	1	0	1	0	0	7	8	4	6	2	7	13	10	17
PST130_00930	795	756	581	8	7	0	86	46	38	215	113	347	1251	1322	1442
PST130_00931	2756	3440	4213	8	4	4	169	137	58	388	219	573	1723	1707	2099
PST130_00932	432	489	396	25	10	2	97	53	60	233	112	428	532	552	595
PST130_00933	13482	23722	21354	1	4	0	56	18	17	268	113	529	4339	4223	5246
PST130_00934	0	0	0	0	0	0	0	0	0	0	0	0	0	0	0
PST130_00935	39	79	25	0	0	0	6	1	1	10	2	12	18	18	40
PST130_00936	520	631	510	11	2	0	74	49	21	141	55	194	295	245	326
PST130_00937	0	0	0	0	0	0	0	0	0	0	0	0	0	0	0
PST130_00938	862	1319	1056	65	54	6	476	275	157	696	436	1122	1447	1327	1508
PST130_00939	1575	2196	1704	27	17	4	201	102	79	265	97	357	559	498	726
PST130_00940	0	2	0	0	0	0	4	2	0	9	6	4	7	9	4
PST130_00941	0	1	0	4	1	0	7	12	1	13	5	40	17	5	13
PST130_00942	2	13	1	0	0	0	0	1	0	1	1	4	10	6	5
PST130_00943	0	0	1	0	0	0	1	0	0	0	0	0	1	0	6
PST130_00944	249	532	34	53	56	13	725	503	323	1017	760	999	275	218	207
PST130_00945	0	1	1	0	0	0	7	1	4	6	3	9	7	15	10
PST130_00946	0	0	0	0	0	0	0	0	0	0	0	0	0	0	0
PST130_00947	379	379	298	4	2	1	42	31	10	75	34	107	132	174	183
PST130_00948	1646	2370	1650	22	15	1	203	89	96	391	188	627	910	932	1134
PST130_00949	0	0	1	2	8	2	41	16	34	81	43	167	150	110	71
PST130_00950	0	0	0	0	0	0	0	0	0	0	0	0	1	0	0
PST130_00951	238	304	288	1	0	0	32	15	8	56	17	102	187	234	232
PST130_00952	2409	3581	2794	2	4	0	77	33	29	251	115	471	1060	1113	999
PST130_00953	0	0	0	0	0	0	0	0	0	0	0	0	0	0	0
PST130_00954	0	0	0	0	0	0	0	0	0	0	0	0	1	0	0
PST130_00955	0	0	0	0	0	0	0	0	0	0	0	0	0	0	0
PST130_00956	0	0	0	0	0	0	0	0	0	0	0	1	1	0	0
PST130_00957	0	0	0	0	0	0	0	0	0	0	0	0	0	0	0
PST130_00958	0	0	0	0	0	0	0	0	0	0	0	0	0	0	0
PST130_00959	522	758	389	0	0	0	12	6	2	32	18	56	436	457	476
PST130_00960	0	0	0	2	1	0	80	30	14	176	89	288	468	510	404
PST130_00961	0	0	0	0	0	0	0	0	0	0	0	0	0	0	0
PST130_00962	0	0	0	0	0	0	0	0	0	0	0	0	0	0	0
PST130_00963	0	0	0	0	0	0	0	0	0	0	0	0	0	0	0
PST130_00964	1914	2202	3049	36	33	7	425	261	159	630	354	1060	1693	1690	2080
PST130_00965	1466	1970	1677	52	40	4	430	272	163	564	329	1026	1262	1369	1349
PST130_00966	0	0	0	0	0	0	1	0	1	1	0	2	0	0	0
PST130_00967	38	59	48	8	2	2	66	38	36	87	42	145	143	166	170
PST130_00968	0	0	0	0	0	0	0	0	0	0	0	0	0	0	0
PST130_00969	0	0	0	0	0	0	0	0	0	0	0	0	0	0	0
PST130_00970	2791	3142	4068	32	24	3	374	228	146	673	370	964	1455	1531	1683
PST130_00971	0	0	0	0	0	0	0	0	0	0	0	0	0	0	0
PST130_00972	0	0	0	0	0	0	0	0	0	0	0	0	0	0	0
PST130_00973	6	4	1	0	0	0	5	5	4	25	21	55	81	86	93
PST130_00974	118	275	145	1	0	0	23	6	10	41	23	76	166	193	219
PST130_00975	0	0	0	0	0	0	0	1	0	0	0	0	0	0	1
PST130_00976	15	29	12	0	0	0	0	0	0	3	2	4	29	27	41
PST130_00977	7	20	29	0	0	0	4	1	0	2	2	15	11	12	24
PST130_00978	315	480	461	24	22	9	273	151	95	367	261	567	800	911	852
PST130_00979	6	2	2	0	0	0	0	0	0	0	0	11	5	1	1
PST130_00980	0	0	0	0	0	0	0	0	0	0	0	0	0	0	0
PST130_00981	0	0	0	0	0	0	0	0	0	0	0	0	1	0	0
PST130_00982	778	988	904	2	7	2	124	47	39	194	124	329	583	470	599
PST130_00983	785	1005	1019	22	12	4	184	89	83	260	156	410	816	805	818
PST130_00984	0	0	0	0	0	0	0	0	0	0	0	0	0	0	0
PST130_00985	0	0	0	0	0	0	0	0	0	0	0	0	0	0	0
PST130_00986	0	0	0	0	0	0	0	0	0	0	0	0	0	0	0
PST130_00987	0	0	0	0	0	0	0	0	0	0	0	0	0	0	0
PST130_00988	0	0	0	0	0	0	0	0	0	0	0	0	0	0	0
PST130_00989	0	0	0	0	0	0	0	0	0	0	0	0	0	0	0
PST130_00990	0	0	0	0	0	0	0	0	0	0	0	0	0	0	0
PST130_00991	0	1	1	0	0	0	0	0	0	20	9	40	176	175	164
PST130_00992	225	266	314	0	0	0	34	13	11	46	35	84	224	224	210
PST130_00993	4	3	0	1	4	0	20	26	2	75	37	187	355	341	443
PST130_00994	873	1142	861	13	15	0	123	55	46	238	111	335	586	593	752
PST130_00995	3419	4712	4213	20	24	5	316	212	109	403	351	634	824	748	859
PST130_00996	0	0	0	0	0	0	0	0	0	0	0	0	0	0	0
PST130_00997	0	0	0	0	0	0	0	0	0	0	0	0	0	0	0
PST130_00998	134	160	153	12	3	0	54	34	8	67	29	105	152	129	148
PST130_00999	105	205	117	1	1	0	2	2	1	16	2	19	35	36	47
PST130_01000	0	0	0	0	0	0	0	0	0	0	0	0	0	0	1
PST130_01001	12	9	8	0	0	0	0	0	0	1	1	0	0	6	11
PST130_01002	365	544	536	9	28	4	164	68	78	211	116	385	488	517	586
PST130_01003	2750	3525	2706	3	8	5	116	61	32	293	170	435	689	666	856
PST130_01004	0	0	0	0	0	0	0	0	0	0	0	0	1	0	0
PST130_01005	27	231	28	0	0	0	0	0	0	0	0	0	5	11	10
PST130_01006	296	254	294	0	0	0	1	0	1	0	0	1	77	87	122
PST130_01007	0	0	0	0	0	0	0	0	0	0	0	0	0	0	0
PST130_01008	0	0	0	0	0	0	0	0	0	0	0	0	0	0	0
PST130_01009	631	744	703	0	0	0	7	1	2	68	23	140	958	920	1010
PST130_01010	0	0	0	0	0	0	0	0	0	0	0	0	0	0	0
PST130_01011	5912	10081	5406	16	4	0	185	103	62	245	155	300	148	121	127
PST130_01012	1059	1407	1348	57	47	1	642	368	279	865	492	1468	1916	2035	2327
PST130_01013	675	1010	715	8	6	1	81	50	37	115	75	176	422	482	502
PST130_01014	0	0	0	0	0	0	0	0	0	0	0	0	0	0	0
PST130_01015	1738	2531	2671	16	10	1	160	94	50	359	144	574	1305	1199	1414
PST130_01016	5517	6511	5837	57	21	3	389	239	176	671	344	986	2341	2340	2500
PST130_01017	602	785	549	5	12	0	93	68	26	166	48	243	393	380	387
PST130_01018	399	690	559	8	10	0	67	54	53	153	103	272	519	489	503
PST130_01019	30	32	64	0	2	0	4	2	2	13	4	16	25	35	30
PST130_01020	434	588	437	7	9	2	200	103	90	329	222	477	895	938	885
PST130_01021	356	441	343	12	10	4	65	42	20	113	69	178	308	318	429
PST130_01022	105	86	44	0	0	0	2	0	0	0	0	0	7	16	9
PST130_01023	0	0	0	0	0	0	0	0	0	0	0	0	0	0	0
PST130_01024	0	0	0	0	0	0	0	0	0	0	0	0	1	1	0
PST130_01025	0	0	0	0	0	0	0	0	0	0	0	0	0	0	0
PST130_01026	1	0	0	0	0	0	0	0	0	1	0	1	1	0	1
PST130_01027	0	0	0	0	0	0	1	0	0	1	0	3	1	0	0
PST130_01028	0	0	0	0	0	0	0	0	0	1	0	0	0	0	0
PST130_01029	0	0	0	0	0	0	0	0	0	0	0	0	1	0	0
PST130_01030	0	0	0	0	0	0	0	0	0	0	0	0	0	0	0
PST130_01031	0	0	0	0	0	0	0	0	0	0	0	0	0	0	0
PST130_01032	0	0	0	0	0	0	0	0	0	0	0	0	0	0	0
PST130_01033	0	0	0	0	0	0	0	0	0	0	0	0	0	0	0
PST130_01034	0	0	0	0	0	0	0	0	0	0	0	0	0	0	0
PST130_01035	342	401	373	3	7	0	60	34	17	107	61	175	314	315	420
PST130_01036	0	0	0	0	0	0	0	0	0	0	0	0	0	0	0
PST130_01037	0	0	49	0	0	0	0	0	0	0	0	0	0	0	3
PST130_01038	0	0	0	0	0	0	0	0	0	0	0	0	0	0	0
PST130_01039	0	0	0	0	0	0	0	0	0	0	0	0	0	0	0
PST130_01040	0	0	0	0	0	0	0	0	0	0	0	0	0	0	0
PST130_01041	518	910	675	19	3	0	115	63	27	153	102	266	537	448	555
PST130_01042	0	1	3	10	6	1	68	43	22	77	41	86	153	137	150
PST130_01043	304	505	365	9	5	2	43	37	19	97	64	124	256	266	266
PST130_01044	0	0	0	0	0	0	0	0	0	0	0	0	0	1	0
PST130_01045	0	7	0	0	0	0	0	0	0	1	0	1	2	0	1
PST130_01046	25	14	31	0	0	0	1	1	0	0	1	4	13	11	28
PST130_01047	1658	2569	2018	14	10	1	164	74	63	313	168	422	915	747	967
PST130_01048	0	0	0	0	2	0	56	40	18	79	36	151	76	47	62
PST130_01049	0	0	0	2	1	0	44	14	6	54	39	114	66	42	81
PST130_01050	0	0	0	0	0	0	0	0	0	0	0	0	0	0	0
PST130_01051	0	0	0	0	0	0	0	0	0	0	0	0	0	0	0
PST130_01052	0	0	0	0	0	0	0	0	0	0	0	0	1	0	0
PST130_01053	176	267	175	0	0	0	4	1	0	9	3	9	12	28	17
PST130_01054	0	0	0	0	0	0	0	0	0	0	0	0	0	0	0
PST130_01055	0	0	0	0	0	0	0	0	0	0	0	0	0	0	0
PST130_01056	0	0	0	0	0	0	0	0	0	0	0	0	0	0	0
PST130_01057	1144	1422	1387	31	37	1	202	112	88	280	141	445	645	702	747
PST130_01058	2	4	4	0	0	0	0	0	0	0	0	0	9	2	14
PST130_01059	0	0	0	0	0	0	0	0	0	0	0	0	0	0	0
PST130_01060	409	560	467	6	6	2	114	80	26	183	123	338	367	398	455
PST130_01061	0	0	0	0	0	0	0	0	0	0	0	0	0	0	0
PST130_01062	1253	1932	1444	12	15	0	157	97	57	265	151	432	790	940	1026
PST130_01063	756	1386	1002	42	26	9	296	183	133	415	311	779	1132	988	1194
PST130_01064	2	2	1	0	0	0	0	1	1	3	1	3	13	16	11
PST130_01065	7755	10898	10911	56	83	5	1123	615	464	1798	1013	2859	5974	5983	7550
PST130_01066	189	245	198	2	3	0	66	31	18	103	49	180	227	217	287
PST130_01067	7	2	1	0	0	0	0	0	0	0	0	0	1	1	1
PST130_01068	1754	2243	1827	51	50	14	548	243	164	834	532	1281	1806	1855	1239
PST130_01069	0	0	0	3	1	0	46	41	19	127	63	163	337	409	399
PST130_01070	0	0	1	0	0	0	1	0	0	11	7	9	17	19	30
PST130_01071	1	0	0	0	0	0	1	1	0	16	11	44	206	225	247
PST130_01072	0	0	0	0	0	0	0	0	0	0	0	0	0	0	0
PST130_01073	664	1040	861	7	13	0	127	103	94	244	156	394	620	577	735
PST130_01074	585	817	609	30	10	1	186	86	85	252	136	418	735	792	800
PST130_01075	631	1151	792	3	5	1	23	28	9	43	21	96	187	200	204
PST130_01076	1170	1849	1152	4	8	0	76	53	19	115	81	186	433	400	565
PST130_01077	0	0	1	0	0	0	0	0	0	0	0	0	2	0	4
PST130_01078	116	281	249	12	5	0	128	59	31	385	217	800	5758	5669	7322
PST130_01079	0	0	0	0	0	0	0	0	0	0	0	0	0	0	0
PST130_01080	0	0	0	0	0	0	0	0	0	0	0	0	0	0	0
PST130_01081	0	0	0	0	0	0	0	0	0	0	0	0	0	0	0
PST130_01082	0	0	0	0	0	0	0	0	0	0	0	0	0	0	0
PST130_01083	0	0	0	0	0	0	0	0	0	0	0	0	0	0	0
PST130_01084	0	0	0	0	0	0	0	0	0	0	0	0	0	0	0
PST130_01085	0	0	0	0	0	0	0	0	0	0	0	0	0	0	0
PST130_01086	0	0	0	0	0	0	0	0	0	0	0	0	0	0	0
PST130_01087	4761	7295	5769	11	2	1	172	148	68	429	230	698	2008	1939	1948
PST130_01088	12086	21704	12105	54	34	6	411	177	181	658	410	998	2498	2607	2749
PST130_01089	0	0	0	0	0	0	0	0	0	0	0	0	0	0	0
PST130_01090	0	0	0	0	0	0	0	0	0	0	0	0	0	0	0
PST130_01091	0	0	0	0	0	0	0	0	0	0	0	0	0	0	0
PST130_01092	2	0	0	0	0	0	4	1	0	3	0	4	5	8	10
PST130_01093	956	1424	1221	13	5	0	132	68	35	195	78	270	476	422	533
PST130_01094	1113	1719	1300	5	36	8	238	128	89	397	208	632	1139	1095	1203
PST130_01095	0	0	0	0	0	0	1	0	0	0	0	0	90	81	106
PST130_01096	512	950	529	0	2	0	0	0	0	4	2	4	101	105	117
PST130_01097	12	15	20	1	0	0	18	5	2	28	9	34	49	41	73
PST130_01098	1	0	0	0	0	0	0	0	0	1	0	1	26	40	21
PST130_01099	1424	1847	1721	12	2	1	220	101	87	321	165	479	823	793	1046
PST130_01100	3	4	3	0	2	0	19	3	3	12	8	27	302	291	398
PST130_01101	0	0	0	0	0	0	0	0	0	0	0	0	0	0	1
PST130_01102	190	257	309	8	7	0	39	16	21	58	29	67	117	123	132
PST130_01103	1252	1536	1659	53	72	12	484	339	232	699	457	1049	1510	1541	1903
PST130_01104	43	55	50	0	1	0	2	4	3	11	3	19	33	28	28
PST130_01105	0	0	0	0	0	0	0	0	0	0	0	0	0	0	0
PST130_01106	0	0	0	0	0	0	0	0	0	0	0	0	0	0	0
PST130_01107	1	11	23	0	0	0	0	0	0	0	0	4	17	24	23
PST130_01108	0	0	0	0	0	0	0	0	0	0	0	0	0	0	0
PST130_01109	0	0	0	0	0	0	0	0	0	0	0	0	0	0	0
PST130_01110	0	0	0	0	0	0	0	0	0	0	0	0	0	0	0
PST130_01111	0	0	0	0	0	0	0	0	0	0	0	0	0	0	0
PST130_01112	0	0	0	0	0	0	0	0	0	0	0	0	0	0	0
PST130_01113	2	0	17	0	0	0	0	0	0	0	0	1	17	39	39
PST130_01114	1	0	0	1	1	1	265	150	21	685	286	1844	5052	5128	7076
PST130_01115	1801	2661	2122	8	20	3	170	113	54	400	205	579	1154	1320	1311
PST130_01116	119	211	100	0	1	0	8	6	0	19	18	33	85	60	85
PST130_01117	0	0	0	0	0	0	0	0	0	0	0	0	0	1	1
PST130_01118	0	0	0	0	0	0	0	0	0	0	0	0	0	0	0
PST130_01119	0	0	0	0	0	0	0	0	0	0	0	0	0	0	0
PST130_01120	0	0	0	0	0	0	0	0	0	0	0	0	0	0	0
PST130_01121	1	3	0	0	0	0	0	0	0	0	0	0	0	2	2
PST130_01122	667	930	718	23	8	3	156	87	47	229	131	372	662	566	758
PST130_01123	0	0	0	0	0	0	0	0	0	0	0	1	2	2	2
PST130_01124	0	0	0	0	0	0	0	0	0	0	0	0	0	0	0
PST130_01125	0	0	0	0	0	0	0	0	0	0	0	0	0	0	0
PST130_01126	0	0	0	0	0	0	0	0	0	0	0	0	0	0	0
PST130_01127	414	642	327	1	5	0	95	35	19	146	85	226	354	347	464
PST130_01128	0	0	0	0	0	0	0	0	0	0	0	0	0	0	0
PST130_01129	0	0	0	0	0	0	1	0	1	0	0	0	0	6	0
PST130_01130	0	0	0	0	0	0	0	0	0	0	0	0	0	0	0
PST130_01131	0	0	0	19	19	0	140	86	48	175	106	244	218	244	205
PST130_01132	0	0	0	0	0	0	0	0	0	0	0	0	0	0	0
PST130_01133	0	0	0	0	0	0	0	0	0	2	0	1	1	0	2
PST130_01134	0	0	0	0	0	0	0	0	0	0	0	0	0	0	0
PST130_01135	0	0	0	0	0	0	0	0	0	0	0	0	1	2	0
PST130_01136	0	0	0	0	0	0	0	0	0	0	0	0	0	0	0
PST130_01137	0	0	0	0	0	0	0	0	0	0	0	0	0	0	0
PST130_01138	2073	2772	2049	46	26	4	399	254	193	617	375	945	1583	1656	1807
PST130_01139	0	0	0	0	0	0	0	0	0	0	0	0	0	0	0
PST130_01140	2	0	3	0	0	0	0	0	0	0	0	0	8	3	3
PST130_01141	0	0	0	0	0	0	0	0	0	0	0	0	0	0	0
PST130_01142	489	650	477	2	2	0	16	9	4	41	12	60	270	271	342
PST130_01143	0	0	0	0	0	0	0	0	0	0	0	0	0	1	0
PST130_01144	1389	2091	1898	57	30	2	401	276	149	655	435	1007	1545	1588	1690
PST130_01145	1363	1831	1472	4	1	0	54	32	26	131	66	191	239	272	286
PST130_01146	5	8	27	0	0	0	2	0	0	1	1	8	15	39	27
PST130_01147	936	1200	944	118	101	8	702	416	289	910	537	1551	2097	1962	2438
PST130_01148	2160	2596	2438	18	11	4	204	134	84	357	194	493	968	975	1087
PST130_01149	103	221	140	0	0	0	18	19	6	61	27	134	186	161	226
PST130_01150	177	353	307	2	3	0	20	8	8	40	20	42	99	118	119
PST130_01151	568	296	1377	0	0	0	0	0	0	0	1	1	792	742	1132
PST130_01152	0	0	0	0	0	0	0	0	0	0	1	1	5	1	0
PST130_01153	1512	2078	1625	8	5	1	102	51	42	234	86	369	868	891	945
PST130_01154	26	19	35	7	5	0	132	64	16	543	234	1213	1928	2139	2010
PST130_01155	739	771	774	8	5	1	48	24	16	100	45	120	271	287	250
PST130_01156	1	97	0	0	0	0	0	0	0	0	0	0	0	0	0
PST130_01157	4	4	12	2	0	0	19	6	3	27	13	25	45	79	58
PST130_01158	2789	3767	2930	7	10	2	189	119	78	464	258	934	2155	2361	2042
PST130_01159	1705	2781	1903	5	4	0	39	21	12	77	47	136	421	400	525
PST130_01160	879	1389	893	32	4	0	112	47	61	195	127	357	680	550	711
PST130_01161	462	623	407	11	8	2	70	58	26	156	80	296	389	417	447
PST130_01162	0	0	0	0	0	0	0	0	0	0	0	0	0	0	0
PST130_01163	0	0	0	0	0	0	0	0	0	0	0	0	0	0	0
PST130_01164	2	2	5	0	0	0	0	0	0	2	1	6	14	11	4
PST130_01165	19	7	1	7	3	0	58	46	34	122	89	212	244	224	270
PST130_01166	15	9	6	1	1	1	58	36	14	221	103	525	2060	2206	2648
PST130_01167	1954	3659	2450	1	5	0	39	11	9	87	53	179	722	686	889
PST130_01168	1100	1776	1146	9	15	3	165	85	62	265	178	423	629	630	686
PST130_01169	6000	8229	6568	213	202	23	2116	1233	776	3109	1860	5827	7242	6965	8201
PST130_01170	0	0	0	0	0	0	0	0	0	0	0	0	0	0	0
PST130_01171	0	0	0	0	0	0	0	0	0	0	0	0	0	0	0
PST130_01172	0	0	0	0	0	0	0	0	0	0	0	0	0	0	0
PST130_01173	0	0	0	0	0	0	0	0	0	0	0	0	0	0	0
PST130_01174	0	0	0	0	0	0	0	0	0	0	0	0	0	0	0
PST130_01175	0	0	0	0	0	0	0	0	0	0	0	0	0	0	1
PST130_01176	0	0	0	0	0	0	0	0	0	0	0	0	0	0	0
PST130_01177	865	1187	992	25	7	3	176	87	91	348	189	524	880	922	1102
PST130_01178	7742	9303	9239	303	216	34	2872	1662	1248	4161	2869	5703	12019	10974	13826
PST130_01179	430	724	857	1	0	0	8	0	2	12	6	12	41	63	72
PST130_01180	540	826	628	5	3	0	87	52	27	140	70	236	356	390	427
PST130_01181	0	0	0	0	0	0	1	0	0	0	0	1	0	0	1
PST130_01182	11293	14297	9496	0	0	0	0	0	1	0	0	0	215	199	287
PST130_01183	322	414	322	1	0	0	1	1	0	13	6	25	213	180	218
PST130_01184	5312	6491	8884	71	29	7	349	195	172	576	343	783	1442	1346	1513
PST130_01185	70	124	90	1	0	1	2	0	0	6	0	19	29	18	26
PST130_01186	0	0	0	0	0	0	6	2	2	2	0	3	3	0	1
PST130_01187	249	339	266	10	6	0	74	56	35	105	64	182	219	202	188
PST130_01188	135	139	207	40	13	2	160	123	90	249	166	367	468	396	519
PST130_01189	1740	2132	1871	21	6	0	131	67	37	243	117	345	770	723	901
PST130_01190	1	0	4	0	0	0	1	0	0	0	0	4	42	65	65
PST130_01191	684	1177	1197	8	4	1	66	46	19	188	85	271	529	581	617
PST130_01192	9	17	5	0	0	0	5	1	3	44	8	37	111	94	91
PST130_01193	1313	1849	1590	13	16	2	160	89	65	360	204	552	963	1084	1191
PST130_01194	1	0	0	0	0	0	0	0	0	0	0	0	2	2	4
PST130_01195	59	41	78	17	13	0	49	24	13	58	35	109	130	96	132
PST130_01196	0	0	0	0	0	0	0	0	0	0	0	0	0	0	0
PST130_01197	0	0	0	0	0	0	0	0	0	0	0	1	16	3	2
PST130_01198	298	372	280	1	0	1	9	11	2	23	21	67	234	232	320
PST130_01199	96	266	112	3	1	0	13	13	8	140	62	295	3013	3155	3591
PST130_01200	75	132	125	0	0	0	4	4	8	73	27	128	1313	1337	1618
PST130_01201	153	160	154	0	2	0	11	10	8	67	19	205	1507	1559	1911
PST130_01202	3246	5825	3599	60	22	0	282	128	146	429	261	676	1083	1141	1337
PST130_01203	51	181	64	8	0	0	24	8	9	46	9	78	120	115	227
PST130_01204	0	0	0	0	0	0	0	0	0	0	0	0	0	0	0
PST130_01205	0	0	0	0	0	0	0	0	0	0	0	0	0	0	0
PST130_01206	93	165	132	1	5	0	24	19	8	60	28	101	175	218	250
PST130_01207	1169	1721	1247	32	26	2	291	180	100	539	312	974	2601	2756	3242
PST130_01208	1364	1915	2081	47	25	10	406	217	165	595	370	992	1616	1542	1774
PST130_01209	0	0	0	0	0	0	0	0	0	0	0	0	0	0	0
PST130_01210	0	0	0	0	0	0	0	0	0	0	0	0	0	0	0
PST130_01211	1244	2034	1713	8	9	1	150	80	54	252	145	416	737	686	862
PST130_01212	1	2	6	1	0	0	4	8	4	14	9	13	5	7	5
PST130_01213	0	0	3	0	0	0	0	1	0	0	0	4	8	8	3
PST130_01214	0	0	0	1	3	0	36	22	9	72	55	127	160	131	149
PST130_01215	1818	2409	2026	32	21	5	308	184	120	527	300	829	1283	1382	1411
PST130_01216	1026	1496	1028	40	30	6	316	161	107	400	217	617	898	917	1061
PST130_01217	104	203	82	1	1	0	12	11	6	29	19	56	135	152	170
PST130_01218	0	0	0	0	0	0	0	0	0	0	1	1	18	9	16
PST130_01219	652	903	860	0	1	1	52	28	9	108	38	318	635	718	818
PST130_01220	381	626	523	4	7	1	68	32	17	96	38	183	531	570	591
PST130_01221	276	521	262	5	4	1	21	17	12	66	37	106	346	352	396
PST130_01222	3518	7423	5497	0	0	1	7	17	8	29	25	63	403	392	467
PST130_01223	1	20	3	0	0	0	0	0	0	0	0	2	9	5	25
PST130_01224	918	1120	818	50	39	4	235	132	105	349	133	703	929	910	1133
PST130_01225	1744	2541	1967	17	3	0	105	60	46	181	106	279	452	417	539
PST130_01226	1270	1851	1383	45	58	4	345	269	151	562	366	803	1168	1172	1328
PST130_01227	2	1	3	0	0	0	1	1	0	0	0	4	5	1	1
PST130_01228	1201	1462	1076	30	28	1	306	203	115	473	327	747	1000	903	963
PST130_01229	1024	1473	1272	10	11	1	107	57	33	203	136	331	533	559	654
PST130_01230	0	0	0	0	0	0	0	0	0	0	0	0	0	0	0
PST130_01231	0	0	0	0	0	0	0	0	0	0	0	0	2	1	1
PST130_01232	0	0	0	0	0	0	0	0	0	0	0	0	0	0	0
PST130_01233	1	0	0	0	0	0	0	0	0	0	0	0	3	2	1
PST130_01234	1689	2149	2131	6	14	2	273	172	94	441	334	523	787	746	886
PST130_01235	0	0	0	3	0	0	5	3	4	12	5	9	35	39	19
PST130_01236	1407	2582	1098	0	0	0	0	0	0	0	0	0	25	13	41
PST130_01237	617	1280	1002	7	5	0	106	90	67	292	127	334	630	648	739
PST130_01238	114	225	229	0	1	1	33	30	16	59	40	46	128	140	146
PST130_01239	0	0	0	0	0	0	0	0	0	0	0	0	0	0	0
PST130_01240	5	4	0	0	0	0	2	3	2	70	24	190	2652	2575	3506
PST130_01241	3855	5434	3509	24	19	4	331	208	186	653	406	757	1185	1258	1081
PST130_01242	1009	1453	1630	20	18	7	186	94	97	288	174	477	667	672	626
PST130_01243	0	0	0	0	0	0	0	0	0	0	0	0	0	0	0
PST130_01244	0	0	0	0	0	0	0	0	0	0	0	2	3	1	7
PST130_01245	0	0	0	0	0	0	0	0	0	0	0	0	0	0	0
PST130_01246	0	0	0	0	0	0	0	0	0	0	0	0	0	0	0
PST130_01247	2	6	2	0	0	0	0	0	0	0	0	0	1	0	2
PST130_01248	1486	1743	2305	75	54	6	429	245	208	564	369	875	1152	1178	1297
PST130_01249	0	0	0	0	0	0	0	0	0	1	0	0	0	0	1
PST130_01250	0	0	0	0	0	0	0	0	0	0	0	0	0	0	1
PST130_01251	70	41	74	175	151	16	2125	1282	857	2675	1933	3291	2344	2043	2396
PST130_01252	0	0	0	0	0	1	1327	703	23	5043	1853	13850	9013	9687	7512
PST130_01253	0	3	0	0	0	0	1	0	0	1	0	1	15	10	10
PST130_01254	0	0	0	0	0	0	0	0	0	0	0	0	0	0	0
PST130_01255	870	1251	782	13	9	1	94	49	32	153	100	253	510	432	511
PST130_01256	0	0	0	0	0	0	0	0	0	0	0	0	0	0	0
PST130_01257	0	0	0	0	0	0	0	0	0	1	0	0	0	1	1
PST130_01258	573	863	677	12	2	0	110	59	60	228	110	357	749	738	1047
PST130_01259	0	0	0	0	0	0	0	2	0	2	0	3	11	8	7
PST130_01260	13	10	39	0	1	1	27	10	9	48	8	51	63	86	109
PST130_01261	1313	1751	1287	10	9	2	183	110	80	402	182	503	932	1053	1052
PST130_01262	43	24	52	11	11	1	214	108	58	267	190	402	671	737	863
PST130_01263	752	1071	823	31	26	8	282	178	101	371	242	635	1040	1021	1162
PST130_01264	0	0	0	0	0	0	0	0	0	1	3	3	9	11	13
PST130_01265	0	0	0	0	0	0	0	0	0	0	0	0	0	0	0
PST130_01266	0	0	0	0	0	0	0	0	0	0	0	0	1	0	0
PST130_01267	591	666	833	2	3	1	29	37	12	102	52	132	294	308	311
PST130_01268	0	0	0	0	0	0	0	0	0	0	0	0	0	0	0
PST130_01269	0	0	1	0	0	0	1	0	0	0	0	1	0	0	1
PST130_01270	0	0	0	0	0	0	0	0	0	0	0	0	0	0	0
PST130_01271	1	0	0	1	0	0	0	1	0	0	0	2	1	0	5
PST130_01272	924	990	949	7	2	1	67	40	27	137	63	197	418	497	454
PST130_01273	122	225	174	0	2	0	19	15	1	75	30	122	163	180	182
PST130_01274	1023	1169	1168	86	63	4	608	390	264	819	447	1487	2518	2676	3044
PST130_01275	1791	2606	1828	17	5	1	103	88	75	218	111	338	525	563	654
PST130_01276	0	0	0	0	0	0	0	0	0	0	0	0	0	0	0
PST130_01277	0	0	0	0	0	0	0	0	0	0	0	0	0	0	0
PST130_01278	15	21	9	0	2	0	33	20	2	25	28	66	97	124	138
PST130_01279	0	0	0	0	0	0	0	1	0	1	1	0	3	3	6
PST130_01280	0	0	1	0	0	0	0	1	2	17	15	22	31	35	31
PST130_01281	0	0	0	0	0	0	0	0	0	0	0	0	0	0	0
PST130_01282	1080	1620	1680	28	11	3	154	92	98	333	187	585	1028	1040	1124
PST130_01283	0	0	0	0	0	0	0	0	0	0	0	0	0	0	0
PST130_01284	138	161	302	275	191	20	1204	740	574	1475	808	2241	2533	2498	2527
PST130_01285	1	0	1	0	1	0	19	19	11	42	36	91	169	133	109
PST130_01286	1324	2002	2387	360	380	51	1999	1332	1067	3515	1986	5927	9097	9297	9533
PST130_01287	2156	2700	2046	13	6	1	393	245	126	1396	691	2380	5533	5762	6636
PST130_01288	2	1	0	5	2	0	41	18	13	40	26	44	8	31	10
PST130_01289	0	0	0	0	0	0	0	0	0	0	0	0	0	0	0
PST130_01290	0	0	0	0	0	0	0	0	0	0	0	0	0	0	0
PST130_01291	0	0	0	0	0	0	0	0	0	0	0	0	0	0	1
PST130_01292	0	0	0	0	0	0	0	0	0	0	0	0	0	0	0
PST130_01293	2009	2862	3172	61	54	1	324	197	125	547	272	733	1274	1158	1456
PST130_01294	0	0	0	0	0	0	0	0	0	0	0	0	0	0	0
PST130_01295	5	4	2	0	0	0	0	0	0	0	0	2	16	11	22
PST130_01296	0	1	1	6	4	1	407	308	204	752	570	1229	1421	1432	1406
PST130_01297	10	9	114	1	3	0	20	13	2	23	8	43	44	51	49
PST130_01298	0	0	0	1	1	0	3	6	6	4	13	21	15	13	5
PST130_01299	1	1	0	0	0	0	3	0	2	7	0	14	28	33	67
PST130_01300	521	795	674	10	11	3	159	95	72	378	167	451	752	734	822
PST130_01301	2088	2821	1960	36	20	5	294	174	92	364	205	690	1028	1137	1216
PST130_01302	1693	2558	1865	8	21	1	217	101	76	394	220	566	875	919	1172
PST130_01303	0	0	0	0	0	0	3	0	0	135	27	282	1542	1556	1712
PST130_01304	7	14	13	0	0	0	0	0	0	1	1	3	9	13	14
PST130_01305	0	0	0	0	0	0	0	0	0	0	0	0	0	0	0
PST130_01306	0	0	0	0	0	0	1	0	0	7	2	8	23	30	23
PST130_01307	78	191	56	0	0	0	2	0	0	69	13	98	691	656	670
PST130_01308	251	204	436	10	1	0	36	32	16	95	42	166	323	299	390
PST130_01309	553	626	501	7	6	2	90	57	51	129	90	225	394	356	303
PST130_01310	94	118	66	1	0	0	1	1	2	3	2	20	41	38	35
PST130_01311	1438	2080	1721	28	10	5	181	128	98	403	253	578	1016	1000	1310
PST130_01312	812	1227	977	39	19	5	290	142	130	461	278	624	988	1062	1204
PST130_01313	0	0	0	0	0	0	0	0	0	0	0	1	1	1	3
PST130_01314	26	52	50	0	0	0	0	0	0	1	1	1	25	16	28
PST130_01315	0	0	0	0	0	0	0	0	0	0	0	0	0	0	0
PST130_01316	0	0	0	0	0	0	0	0	0	0	0	0	0	0	0
PST130_01317	0	0	0	0	0	0	1	0	1	4	5	15	123	106	133
PST130_01318	3228	4784	3370	2	12	0	56	33	23	89	61	236	579	594	764
PST130_01319	0	0	1	0	0	0	1	1	1	0	3	6	6	5	6
PST130_01320	2273	3063	2850	251	220	31	2046	1143	800	2882	1886	4856	7074	6982	8139
PST130_01321	661	930	703	10	29	6	145	96	55	286	185	448	503	577	657
PST130_01322	0	0	0	0	0	0	0	0	0	0	0	0	0	0	0
PST130_01323	0	0	0	0	0	0	1	0	0	7	4	33	66	76	108
PST130_01324	0	0	0	0	0	0	0	0	0	0	0	0	0	0	0
PST130_01325	50	62	37	0	0	0	2	0	1	35	4	21	290	306	380
PST130_01326	0	0	0	0	0	0	0	0	0	0	0	0	0	0	0
PST130_01327	173	322	220	1	2	0	36	12	5	43	25	87	179	145	171
PST130_01328	806	1251	969	12	5	1	121	42	37	204	102	324	619	527	624
PST130_01329	37	58	24	0	0	0	3	1	1	12	3	13	202	267	264
PST130_01330	431	600	482	4	8	0	45	28	7	60	51	110	225	256	308
PST130_01331	206	726	462	3	3	0	44	37	24	69	43	56	82	90	67
PST130_01332	379	656	472	6	2	0	73	49	16	102	68	187	315	276	369
PST130_01333	752	982	777	2	11	1	42	23	23	118	56	162	408	389	422
PST130_01334	0	0	0	0	0	0	0	0	0	0	0	0	0	0	0
PST130_01335	96	181	120	7	12	0	152	63	24	182	78	314	258	306	341
PST130_01336	0	0	0	0	0	0	0	1	0	0	0	0	0	0	1
PST130_01337	0	0	0	0	0	0	0	0	0	0	0	0	0	1	4
PST130_01338	0	0	0	0	0	0	0	0	0	0	0	0	0	0	0
PST130_01339	612	832	1027	0	0	0	2	5	0	10	0	30	697	617	987
PST130_01340	617	1024	703	13	5	0	133	55	34	234	113	305	753	763	738
PST130_01341	326	538	557	61	35	13	485	239	193	640	351	1004	1362	1329	1554
PST130_01342	0	0	0	0	0	0	0	0	0	0	0	0	1	0	0
PST130_01343	0	0	0	0	0	0	0	0	0	0	0	0	0	0	0
PST130_01344	1020	1390	1248	3	11	0	160	68	43	236	131	352	604	633	718
PST130_01345	983	1809	1211	16	15	2	188	88	85	299	177	490	865	863	1055
PST130_01346	0	0	0	0	0	0	0	0	0	1	0	0	21	14	11
PST130_01347	378	541	633	6	8	0	69	23	19	100	56	108	205	264	303
PST130_01348	9547	17826	7630	268	228	43	1593	1074	840	2493	1424	4511	7516	8341	7875
PST130_01349	0	0	0	0	0	0	0	0	0	0	0	0	0	0	0
PST130_01350	4186	5605	5027	34	12	5	470	250	139	741	394	1483	2847	2897	3740
PST130_01351	24	28	5	0	0	0	15	5	9	50	30	64	28	52	69
PST130_01352	29	16	14	0	0	0	0	0	0	2	0	4	11	7	3
PST130_01353	23	99	20	0	0	0	1	0	1	2	3	1	2	7	9
PST130_01354	1328	1808	1378	74	36	2	422	274	193	588	389	997	1194	1195	1301
PST130_01355	890	1387	1258	41	32	1	278	158	148	648	332	945	1456	1562	1606
PST130_01356	970	1497	1236	47	39	2	310	224	199	556	326	812	1116	1122	1193
PST130_01357	1227	1563	1209	12	1	13	214	101	93	287	240	459	805	814	857
PST130_01358	11049	14472	12666	113	115	14	2053	1243	783	4644	2601	7766	17107	16987	20319
PST130_01359	687	853	735	19	14	1	183	104	98	374	199	568	835	801	841
PST130_01360	0	0	0	0	0	0	1	0	0	0	0	0	0	0	0
PST130_01361	331	657	434	0	0	0	1	0	0	18	2	41	117	137	155
PST130_01362	0	0	0	0	0	0	0	0	0	0	0	0	6	8	20
PST130_01363	0	0	0	0	0	0	0	0	0	0	0	1	0	1	1
PST130_01364	303	484	416	6	10	1	77	45	26	163	60	231	479	389	424
PST130_01365	581	824	617	6	6	1	46	28	21	62	38	121	198	196	267
PST130_01366	0	1	1	0	0	0	0	1	0	3	0	1	13	20	17
PST130_01368	36	44	27	0	0	0	6	3	0	6	3	8	22	26	19
PST130_01369	0	0	0	0	0	0	0	0	0	0	0	0	0	0	0
PST130_01370	0	0	0	0	0	0	0	0	0	0	0	0	0	0	0
PST130_01372	0	0	0	0	0	0	0	0	0	0	0	1	0	1	0
PST130_01373	1050	1729	1299	16	29	1	227	118	94	324	197	471	922	894	926
PST130_01374	1009	1154	1430	183	129	22	1339	718	590	1955	1013	2651	3451	3668	3793
PST130_01375	5	9	84	4	8	0	102	60	49	182	128	268	660	677	803
PST130_01376	5941	13762	4422	0	0	0	77	31	1	469	180	1549	4671	5125	6104
PST130_01377	13	25	14	0	1	0	8	3	3	21	8	24	39	36	38
PST130_01378	0	0	0	0	0	0	0	0	0	0	0	0	0	0	0
PST130_01379	7	9	24	0	1	0	0	1	0	2	1	2	12	7	19
PST130_01380	502	718	492	14	12	1	192	98	74	240	139	424	585	526	571
PST130_01381	44	49	46	1	0	0	10	1	1	17	8	21	59	69	47
PST130_01382	51	43	93	0	0	0	1	0	1	0	0	0	19	11	20
PST130_01383	1688	2556	1933	0	0	0	108	72	24	259	221	325	97	70	54
PST130_01384	0	0	0	0	0	0	0	0	0	0	0	1	14	12	21
PST130_01385	30	50	35	0	0	0	0	0	0	2	0	1	46	47	109
PST130_01386	2046	2774	2200	25	13	4	150	90	65	356	166	541	2761	2906	4154
PST130_01387	8	9	6	0	0	0	0	2	0	6	5	33	171	185	300
PST130_01388	0	0	0	0	0	0	0	0	0	0	0	0	0	0	0
PST130_01389	2246	2963	2989	50	59	0	461	251	175	702	379	1164	2092	2002	2241
PST130_01390	0	1	0	2	4	0	249	149	77	474	372	474	149	148	108
PST130_01391	0	0	0	0	0	0	0	0	0	0	0	0	0	1	1
PST130_01392	0	0	0	0	0	0	0	0	0	0	0	0	0	0	0
PST130_01393	1662	2762	2105	22	22	3	243	153	93	509	289	835	1586	1506	1780
PST130_01394	2435	2931	2630	58	67	5	608	375	227	854	567	1166	1908	1861	2266
PST130_01395	1171	1380	1388	2	3	0	299	182	92	554	325	882	1493	1407	1648
PST130_01396	1209	1497	1138	34	16	4	283	168	121	458	305	660	988	928	1001
PST130_01397	766	1271	970	2	3	1	62	38	15	138	76	239	416	432	477
PST130_01398	62	86	114	0	0	0	1	0	0	3	11	13	48	30	56
PST130_01399	0	0	1	0	0	0	0	0	0	1	1	1	4	8	5
PST130_01400	0	0	0	0	0	0	0	0	0	0	0	0	0	0	0
PST130_01401	0	0	0	0	0	0	0	0	0	0	0	0	0	0	1
PST130_01402	84	263	121	1	0	0	26	7	11	94	45	154	609	645	734
PST130_01403	993	1045	453	0	0	0	0	0	0	0	0	1	38	18	27
PST130_01404	270	579	466	1	0	0	31	15	8	59	25	124	204	206	209
PST130_01405	2645	3785	2831	4	1	0	30	37	18	93	42	95	303	301	385
PST130_01406	2	2	1	0	0	0	1	1	0	2	0	2	8	4	15
PST130_01407	1795	3063	2302	27	12	10	264	137	84	583	289	818	1527	1618	1694
PST130_01408	0	0	0	1	0	0	23	18	5	36	16	89	57	75	97
PST130_01409	100	232	187	0	0	0	5	0	1	12	7	28	45	43	63
PST130_01410	7	228	0	0	0	0	0	0	0	1	0	2	0	1	1
PST130_01411	43	119	42	0	1	0	15	10	9	12	18	22	38	38	43
PST130_01412	0	0	0	0	0	0	0	0	0	0	0	0	0	0	0
PST130_01413	1	0	0	0	0	0	0	0	0	0	0	0	0	0	0
PST130_01414	0	0	0	0	0	0	0	0	0	0	0	0	0	0	1
PST130_01415	54	54	30	0	1	0	0	5	2	4	1	4	23	18	30
PST130_01416	399	692	437	8	4	0	46	28	20	95	43	127	385	381	440
PST130_01417	0	0	0	0	0	0	0	0	0	0	0	0	0	0	0
PST130_01418	0	0	0	0	0	0	0	0	0	0	0	0	0	0	0
PST130_01419	202	356	177	1	1	0	33	22	19	61	33	111	142	142	126
PST130_01420	7	16	2	0	0	0	0	0	0	1	1	0	5	2	1
PST130_01421	295	421	340	14	13	3	164	98	64	320	173	494	793	790	768
PST130_01422	0	0	0	0	0	0	0	0	0	0	0	0	0	0	0
PST130_01423	0	0	0	0	0	0	0	0	0	0	0	0	0	0	0
PST130_01424	1	0	2	0	0	0	0	0	0	0	0	7	455	410	569
PST130_01425	1692	2671	2059	11	8	0	147	74	45	320	178	483	1009	1006	934
PST130_01426	0	0	0	0	0	0	1	0	0	2	0	1	0	1	1
PST130_01427	1361	1841	1489	15	16	1	211	112	101	490	197	647	1086	1221	1398
PST130_01428	1	2	2	27	13	4	609	352	121	1388	512	2979	3950	4487	4596
PST130_01429	4	3	3	25	20	1	214	146	87	232	183	330	124	81	72
PST130_01430	1	0	0	0	0	0	0	0	0	0	0	0	0	0	1
PST130_01431	313	442	424	0	0	0	0	1	0	6	0	13	28	27	44
PST130_01432	1972	2600	2507	58	38	2	379	241	134	623	320	1053	1812	1947	2097
PST130_01433	3182	4397	4206	0	0	0	5	4	0	8	10	23	501	572	678
PST130_01434	601	809	630	6	14	0	92	34	27	108	55	204	660	666	820
PST130_01435	3175	4978	3678	10	2	1	49	38	11	162	57	227	476	434	432
PST130_01436	0	0	0	0	0	0	1	0	0	0	1	0	0	0	1
PST130_01437	661	952	596	71	53	11	373	188	158	475	233	704	1071	1162	1072
PST130_01438	3	9	2	0	0	0	6	2	1	15	0	26	28	26	32
PST130_01439	1331	1561	1834	3	2	1	77	46	20	107	97	187	486	415	650
PST130_01440	1703	2377	1658	86	53	2	644	378	244	827	471	1502	2009	1847	2219
PST130_01441	330	578	327	22	10	1	135	91	48	253	139	366	433	460	501
PST130_01442	0	0	1	4	8	2	129	68	27	197	101	340	488	583	602
PST130_01443	0	0	0	0	0	0	0	0	0	0	0	0	0	0	0
PST130_01444	0	0	0	1	0	1	30	18	10	43	27	50	15	7	21
PST130_01445	0	0	0	0	0	0	0	0	0	0	0	0	0	0	0
PST130_01446	1	0	2	8	0	1	104	41	28	144	119	294	150	180	127
PST130_01447	0	0	0	0	0	0	0	0	0	0	0	0	0	0	0
PST130_01448	0	0	0	0	0	0	0	0	1	0	0	1	0	0	0
PST130_01449	440	669	912	4	3	0	116	62	54	218	73	310	674	621	587
PST130_01450	1	0	0	0	0	0	0	0	0	0	0	0	0	0	0
PST130_01451	1342	1471	1842	66	48	6	421	227	165	569	344	935	1302	1251	1461
PST130_01452	340	663	517	0	2	1	5	7	3	21	20	37	214	244	258
PST130_01453	243	314	305	3	17	2	78	36	23	75	61	137	247	243	291
PST130_01454	224	309	291	5	4	0	106	40	32	116	84	196	278	307	303
PST130_01455	0	0	0	0	0	0	0	0	0	0	0	0	0	0	0
PST130_01457	0	0	0	0	0	0	0	0	0	0	0	0	0	0	0
PST130_01458	0	0	0	0	0	0	0	0	0	0	0	0	0	0	0
PST130_01459	0	0	0	0	0	0	1	0	0	0	0	0	0	0	2
PST130_01460	0	0	0	0	0	0	0	0	0	0	0	0	0	0	0
PST130_01461	0	0	0	0	0	0	0	0	0	0	0	0	0	0	0
PST130_01462	0	0	0	0	0	0	0	0	0	0	0	0	0	0	0
PST130_01463	0	0	0	0	0	0	0	0	0	0	0	0	0	0	0
PST130_01464	0	0	0	0	0	0	0	0	0	0	0	0	0	0	0
PST130_01465	748	1544	1136	21	12	3	107	76	55	183	123	303	448	464	439
PST130_01466	26	6	10	0	0	0	0	0	0	0	0	0	2	2	2
PST130_01467	0	0	0	0	0	0	0	0	0	0	0	0	0	0	0
PST130_01468	0	0	0	0	0	0	0	0	0	0	0	0	0	0	0
PST130_01469	562	492	481	1	1	0	9	17	4	72	34	146	925	838	918
PST130_01470	579	963	735	18	11	1	122	69	37	206	99	310	514	534	549
PST130_01471	250	342	263	3	0	0	24	7	6	57	33	93	186	222	247
PST130_01472	12	30	15	23	14	2	127	110	62	252	81	503	682	789	872
PST130_01473	1454	2877	1753	4	0	2	93	41	17	99	65	193	311	321	433
PST130_01474	0	0	0	1	0	0	297	117	15	1083	424	2309	9359	8922	11402
PST130_01475	245	407	332	14	10	1	50	43	24	93	73	224	377	426	474
PST130_01476	1462	1939	2208	133	109	7	1015	607	487	1854	993	2968	4129	4287	4613
PST130_01477	1001	1356	1242	0	0	0	0	0	0	0	0	0	110	112	143
PST130_01478	403	652	624	0	0	0	0	0	0	0	0	0	79	74	96
PST130_01479	0	0	0	0	0	0	0	0	0	0	0	0	0	0	0
PST130_01480	90	99	194	1	2	1	25	15	15	35	24	48	77	92	86
PST130_01481	0	0	0	0	0	0	0	0	0	0	0	0	0	0	1
PST130_01482	0	0	1	0	4	0	22	17	7	37	23	40	10	10	12
PST130_01483	0	0	0	0	0	0	0	0	0	0	0	0	0	0	0
PST130_01484	0	0	0	0	0	0	0	0	0	0	0	0	0	0	0
PST130_01485	0	0	0	0	0	0	0	0	0	0	0	0	0	0	0
PST130_01486	31	52	49	0	0	0	1	1	0	3	4	2	11	11	21
PST130_01487	168	198	120	1	0	0	25	9	6	62	26	76	166	191	199
PST130_01488	0	0	0	0	0	0	0	0	0	0	0	0	0	0	0
PST130_01489	311	414	374	7	1	0	48	28	23	65	47	156	229	251	303
PST130_01490	43	47	34	0	0	0	2	1	1	2	2	9	15	16	16
PST130_01491	446	701	427	19	1	0	90	35	38	122	66	222	465	503	587
PST130_01492	0	0	0	40	14	2	296	183	107	496	274	773	955	983	998
PST130_01493	1642	2841	2579	11	19	3	111	58	40	231	103	325	599	588	692
PST130_01494	1088	1449	1697	24	20	10	293	223	109	599	320	762	1296	1490	1640
PST130_01495	355	813	730	7	9	3	137	61	23	228	150	388	710	731	748
PST130_01496	959	1303	1161	34	26	3	255	126	99	334	228	490	866	900	1028
PST130_01497	0	0	0	0	0	0	0	0	0	0	0	0	0	0	0
PST130_01498	4	2	10	0	0	0	0	0	1	1	0	0	169	161	295
PST130_01499	173	390	317	2	4	1	84	54	37	125	92	223	379	375	383
PST130_01500	637	733	508	6	10	0	59	61	24	223	145	369	541	573	620
PST130_01501	0	0	0	0	0	0	0	0	0	0	0	0	0	0	0
PST130_01502	0	0	0	0	0	0	0	0	0	0	0	0	0	0	0
PST130_01503	0	4	0	11	12	0	110	64	47	125	57	185	421	361	465
PST130_01504	343	210	340	0	0	0	1	1	0	0	1	6	542	577	905
PST130_01505	438	342	555	0	0	0	1	1	0	4	0	5	787	732	1258
PST130_01506	2644	4121	2550	4	2	0	66	34	39	157	104	146	182	121	181
PST130_01507	687	1023	741	33	20	5	164	98	90	260	132	373	659	771	817
PST130_01508	415	575	377	16	8	3	77	57	33	128	85	211	271	277	307
PST130_01509	804	1118	865	23	15	1	170	70	79	224	107	411	503	632	617
PST130_01510	0	0	0	0	0	0	0	0	0	0	0	0	0	0	0
PST130_01511	5269	6850	8486	427	327	38	2583	1438	1197	3785	2254	5631	7829	8146	8555
PST130_01512	5	6	3	0	2	0	4	0	0	1	2	5	13	30	29
PST130_01513	139	115	166	0	1	0	10	4	3	8	10	14	76	65	80
PST130_01514	428	479	638	2	1	0	14	8	12	45	20	75	201	248	279
PST130_01515	0	0	0	0	0	0	0	0	0	0	0	0	2	0	0
PST130_01516	2	1	7	0	0	0	0	0	0	0	0	0	0	2	8
PST130_01517	0	0	0	0	0	0	0	0	0	0	0	0	0	0	0
PST130_01518	15	21	18	0	3	0	12	8	5	49	35	58	65	52	77
PST130_01519	620	927	720	24	15	1	164	114	70	281	133	440	640	692	678
PST130_01520	768	653	1656	1	0	0	834	497	6	4994	1826	11609	5621	6352	4763
PST130_01521	1056	1486	1094	6	3	0	94	37	26	155	78	233	362	442	401
PST130_01522	2220	3898	3017	21	20	4	244	190	97	480	259	625	888	928	967
PST130_01523	1	2	1	0	1	0	1	0	0	25	3	72	566	518	636
PST130_01524	1366	1866	1489	38	21	3	141	92	61	201	85	305	655	664	792
PST130_01525	61133	103778	90428	0	0	0	8	1	1	3	6	5	3711	3662	5486
PST130_01526	383	523	383	1	2	0	22	9	20	69	26	85	140	139	176
PST130_01527	327	535	344	5	2	0	13	19	12	64	16	70	161	189	162
PST130_01528	0	0	0	0	3	0	5	0	2	2	3	5	2	0	2
PST130_01529	1	9	0	0	0	0	0	0	0	0	0	0	0	0	0
PST130_01530	0	0	0	0	0	0	0	0	0	0	0	0	0	0	0
PST130_01531	9372	14921	10166	34	27	6	364	205	141	697	440	1072	2276	2197	2405
PST130_01532	790	1147	933	29	21	6	210	125	116	351	169	572	905	921	1094
PST130_01533	2	2	2	0	0	0	0	0	0	3	0	12	63	64	46
PST130_01534	1	1	3	0	1	0	2	1	0	1	1	20	30	23	51
PST130_01535	700	916	1020	26	39	1	296	171	119	449	287	834	1553	1529	1827
PST130_01536	27585	45036	31717	0	0	0	89	44	9	937	281	2199	9677	9190	10119
PST130_01537	4	4	9	1	0	0	4	6	8	31	14	60	340	297	376
PST130_01538	0	0	0	0	0	0	0	0	0	0	0	0	1	0	1
PST130_01539	0	0	0	0	0	0	0	0	0	0	0	0	0	0	0
PST130_01540	0	5	0	0	0	0	0	0	1	0	0	0	1	1	2
PST130_01541	234	339	254	3	1	0	57	15	14	98	51	167	434	565	509
PST130_01542	2311	2887	2562	98	87	14	996	534	412	1521	764	2791	5351	5040	6089
PST130_01543	146	336	224	1	3	1	34	9	13	61	41	92	155	144	190
PST130_01544	1158	1430	1300	37	34	2	305	181	110	523	283	806	1144	1129	1318
PST130_01545	0	0	0	0	0	0	0	0	1	1	1	0	1	0	0
PST130_01547	0	0	0	0	0	0	0	0	0	4	1	0	4	1	5
PST130_01548	946	1282	988	6	8	1	62	39	15	130	72	196	489	480	612
PST130_01549	171	230	294	0	0	0	10	15	0	107	30	338	500	503	332
PST130_01550	0	0	0	0	0	0	0	0	0	0	0	0	0	0	1
PST130_01551	0	0	0	0	0	0	0	0	0	0	0	0	0	0	0
PST130_01552	0	0	0	0	0	0	0	0	0	0	0	0	0	0	0
PST130_01553	584	1464	1198	5	13	1	146	116	71	286	193	355	602	683	577
PST130_01554	20	37	14	0	0	0	0	0	0	0	0	0	8	9	6
PST130_01556	10	13	6	0	0	0	0	0	0	2	1	0	4	3	1
PST130_01557	0	0	0	0	0	0	0	0	0	0	0	0	0	0	0
PST130_01558	0	0	0	0	0	0	0	0	0	0	0	0	0	0	0
PST130_01559	264	555	355	3	4	0	33	28	12	55	34	109	194	197	283
PST130_01560	0	0	0	0	0	0	0	0	0	0	0	0	0	0	0
PST130_01561	1607	2378	1553	31	39	1	267	135	129	518	304	652	1148	1171	1315
PST130_01562	270	446	245	4	3	0	38	21	12	58	31	101	190	184	205
PST130_01563	0	0	0	0	0	0	1	0	0	2	0	17	616	673	1025
PST130_01564	2394	3466	2843	93	66	15	595	383	289	1000	636	1639	1853	1955	2118
PST130_01565	0	1	0	0	0	0	0	0	0	0	0	0	3	15	13
PST130_01566	0	1	0	0	0	0	1	0	0	2	0	3	462	473	742
PST130_01567	1856	2232	2511	161	128	27	1031	670	534	2090	1039	3285	4950	4929	5025
PST130_01568	626	881	585	13	4	3	89	61	38	145	116	230	301	320	346
PST130_01569	1072	1470	1052	85	47	7	560	270	250	840	475	1407	2319	2437	2767
PST130_01570	3161	7237	3179	0	0	0	0	0	0	0	2	1	199	201	291
PST130_01571	329	599	446	6	3	0	87	22	24	129	72	163	359	331	423
PST130_01572	1703	3135	2201	12	8	0	170	111	63	357	151	502	848	850	876
PST130_01573	442	611	364	1	7	0	41	21	4	89	49	137	247	263	249
PST130_01574	200	750	305	601	524	86	4088	2596	1775	5582	3356	9193	12657	12633	14400
PST130_01575	7	2	13	0	0	0	0	0	0	6	1	5	21	8	28
PST130_01576	3	12	2	0	0	0	0	0	1	0	0	1	15	5	19
PST130_01577	0	0	0	0	0	0	0	0	0	0	0	0	0	0	0
PST130_01578	0	0	0	0	0	0	0	0	0	0	0	0	0	1	0
PST130_01579	0	0	0	0	0	0	0	0	0	0	0	0	0	0	0
PST130_01580	1086	1579	1607	10	4	2	72	44	21	154	97	300	513	593	643
PST130_01581	0	0	0	0	0	0	0	0	0	0	0	0	0	0	0
PST130_01582	1004	1685	1302	26	21	1	235	144	106	455	266	564	1204	1136	1371
PST130_01583	0	0	0	0	0	0	0	0	0	0	0	0	0	0	0
PST130_01584	0	2	0	0	0	0	0	0	0	0	0	0	0	1	0
PST130_01585	0	0	0	0	0	0	0	0	0	0	0	0	0	0	0
PST130_01586	2542	3668	2697	99	66	11	1083	532	409	1352	851	2084	2816	2796	3306
PST130_01587	11	12	24	1	0	0	0	0	0	5	0	2	12	13	15
PST130_01588	0	0	0	0	0	0	0	0	0	0	0	0	0	0	0
PST130_01589	2083	3041	2242	3	5	1	68	41	25	157	92	263	579	666	803
PST130_01590	1	6	2	0	0	0	0	1	0	0	0	1	2	2	6
PST130_01591	625	1296	1050	7	14	1	121	89	54	197	158	199	129	137	131
PST130_01592	1647	2118	1792	12	11	2	126	69	59	214	139	333	566	594	630
PST130_01593	28	24	57	0	0	0	1	0	0	1	3	6	36	33	30
PST130_01594	147	192	153	1	1	0	56	30	18	87	51	207	400	312	408
PST130_01595	1736	3051	1713	4	8	1	104	58	37	199	127	365	1004	1028	1216
PST130_01596	400	417	470	2	3	0	24	11	14	42	18	71	118	98	137
PST130_01597	626	583	803	27	17	0	251	106	75	346	183	653	1107	1035	1138
PST130_01598	0	0	0	0	0	0	0	0	0	0	0	0	0	0	0
PST130_01599	0	0	0	0	0	0	0	0	0	0	0	0	0	0	1
PST130_01600	0	0	0	0	0	0	0	0	0	2	0	0	2	0	1
PST130_01601	265	241	383	30	36	1	102	70	47	247	98	419	680	694	823
PST130_01602	616	829	876	22	11	2	120	94	64	240	128	457	647	711	719
PST130_01603	1371	1632	1470	12	5	2	128	100	50	237	143	341	702	631	683
PST130_01604	0	0	0	0	0	0	0	0	0	0	0	0	0	0	0
PST130_01605	0	0	0	0	0	0	0	0	0	2	0	17	858	754	1011
PST130_01606	8153	11093	10157	617	565	101	6212	4008	2717	10039	6288	14912	20137	19527	21570
PST130_01607	0	7	0	0	0	0	0	0	0	0	0	0	1	1	0
PST130_01608	14757	25535	18804	0	0	1	9	4	1	49	19	248	1469	1291	2055
PST130_01609	0	0	0	0	0	0	1	1	0	4	2	12	33	37	31
PST130_01610	0	0	0	0	0	0	4	2	0	6	6	8	17	23	21
PST130_01611	819	1142	1001	21	11	2	186	110	53	304	160	475	713	758	783
PST130_01612	0	0	0	0	0	0	1	0	0	9	1	34	645	585	823
PST130_01613	830	1083	890	22	41	11	380	157	182	548	372	782	1086	1102	1069
PST130_01614	0	0	0	0	0	0	1	0	0	6	4	22	502	607	701
PST130_01615	863	1382	860	21	13	2	139	91	71	385	164	653	1333	1451	1686
PST130_01616	2822	4240	3364	0	3	0	16	7	8	37	20	108	503	521	674
PST130_01617	548	679	592	33	28	2	313	175	131	423	222	664	867	867	925
PST130_01618	0	0	0	0	0	0	0	0	0	0	0	1	3	2	2
PST130_01619	1239	1637	1119	6	18	0	124	91	52	201	138	324	493	495	645
PST130_01620	663	903	889	63	24	4	306	170	123	447	300	896	1290	1232	1501
PST130_01621	623	1362	762	7	2	0	135	124	50	423	206	717	1986	2020	2159
PST130_01622	802	1358	978	6	3	3	89	46	31	168	88	231	334	361	369
PST130_01623	1249	2081	1757	8	6	1	214	151	70	385	228	608	1173	1274	1201
PST130_01624	1120	2439	1979	41	23	3	311	161	118	548	328	771	1093	1223	1351
PST130_01625	7991	10713	5409	0	0	0	1	2	1	36	6	26	541	701	758
PST130_01626	3697	4745	5834	0	1	0	145	110	18	476	260	894	3156	3562	3943
PST130_01627	31	59	44	0	1	1	5	3	2	20	7	30	53	44	60
PST130_01628	0	0	0	0	0	0	0	0	0	1	0	10	52	72	56
PST130_01629	0	0	0	0	0	0	0	0	0	0	0	0	0	0	0
PST130_01630	0	0	0	0	0	0	0	0	0	0	0	0	0	0	0
PST130_01631	930	1236	977	54	56	16	567	344	260	935	546	1458	2003	1931	2002
PST130_01632	548	689	375	2	1	0	14	6	2	16	12	62	241	222	318
PST130_01633	0	3	0	0	1	0	0	4	0	5	0	6	84	66	106
PST130_01634	13068	23098	18617	1	1	0	5	1	4	22	9	14	269	277	392
PST130_01635	0	1	0	0	0	0	0	0	0	0	0	0	10	9	8
PST130_01636	0	0	0	0	0	0	0	0	0	0	0	0	0	0	0
PST130_01637	196	428	311	0	1	1	18	10	6	40	16	77	128	166	152
PST130_01638	395	617	359	1	1	0	21	10	9	42	42	78	129	119	116
PST130_01639	0	0	0	0	0	0	0	0	0	0	0	0	0	0	0
PST130_01640	0	0	0	0	0	0	0	0	0	0	0	0	0	0	0
PST130_01641	0	0	0	0	0	0	0	0	0	0	0	0	0	0	0
PST130_01642	0	0	0	0	0	0	0	0	0	0	0	0	0	0	0
PST130_01643	26272	47972	33138	4	2	0	96	53	40	234	121	267	2393	2087	3276
PST130_01644	0	0	0	0	0	0	0	0	0	0	0	0	0	0	0
PST130_01645	0	0	0	0	0	0	0	0	0	0	0	0	0	0	1
PST130_01646	2	6	1	0	0	0	0	0	0	2	0	3	11	5	20
PST130_01647	1673	1873	2316	66	48	9	300	205	147	391	185	605	964	918	1169
PST130_01648	0	0	0	0	0	0	0	0	0	0	0	0	0	0	0
PST130_01649	0	0	0	0	0	0	0	0	0	0	0	0	0	0	0
PST130_01650	636	1618	1380	12	10	1	214	150	81	533	298	732	1643	1898	1707
PST130_01651	26	61	33	0	0	0	0	0	0	5	0	0	72	68	86
PST130_01652	0	0	0	0	0	0	0	0	0	0	0	0	0	0	0
PST130_01653	0	0	0	0	0	0	0	0	0	0	0	0	0	0	0
PST130_01654	0	0	1	0	0	0	0	0	0	0	0	0	0	0	0
PST130_01655	0	0	0	0	0	0	0	0	0	0	0	0	0	0	0
PST130_01656	411	531	407	4	2	0	46	43	30	102	33	141	238	260	198
PST130_01657	0	0	0	0	0	0	0	0	0	0	0	2	3	8	9
PST130_01658	1490	2413	1623	17	33	2	200	130	75	304	147	532	1139	1166	1335
PST130_01659	0	0	0	0	0	0	0	0	0	0	0	0	0	0	0
PST130_01660	3	13	0	0	0	0	0	0	0	0	0	2	0	3	1
PST130_01661	0	0	0	0	0	0	1	1	0	1	1	2	4	4	6
PST130_01662	1	0	5	0	0	0	0	0	0	0	0	0	1	1	5
PST130_01663	1013	1367	1061	6	13	0	140	108	63	292	152	400	806	764	776
PST130_01664	0	0	1	0	0	0	0	0	0	0	0	0	1	1	5
PST130_01665	8555	9294	8020	0	0	0	0	4	0	5	3	4	1191	1186	1753
PST130_01666	128	255	156	2	4	0	3	0	3	2	3	11	225	254	312
PST130_01667	0	0	0	0	0	0	0	0	0	0	0	0	0	0	0
PST130_01668	0	2	2	0	0	0	0	0	0	2	0	5	145	150	167
PST130_01669	1065	1584	1107	12	3	1	130	44	35	303	122	410	714	715	797
PST130_01670	624	747	859	42	21	0	154	119	83	353	183	610	832	822	818
PST130_01671	131	214	131	0	0	0	0	0	0	4	0	0	29	15	26
PST130_01672	0	0	0	0	0	0	0	0	0	0	0	0	0	0	0
PST130_01673	0	0	0	0	0	0	0	0	0	0	0	0	0	0	0
PST130_01674	492	606	461	94	68	1	774	428	322	952	603	1298	1161	1173	1329
PST130_01675	4	7	2	7	2	1	85	51	30	124	63	320	221	193	226
PST130_01676	1640	2549	2473	52	35	4	381	244	215	879	406	1175	1654	1886	1775
PST130_01677	0	0	1	3	0	0	6	7	5	10	8	17	17	12	20
PST130_01678	0	0	0	0	0	0	0	0	0	0	0	0	0	0	0
PST130_01679	0	0	0	0	0	0	0	0	0	0	0	0	1	1	0
PST130_01680	5	8	30	0	0	0	0	0	0	1	0	2	181	211	307
PST130_01681	523	696	566	11	16	1	140	111	74	251	144	334	891	831	924
PST130_01682	0	0	0	0	0	0	0	1	0	3	1	2	3	1	1
PST130_01683	772	1121	773	0	0	0	0	0	1	1	0	1	85	113	152
PST130_01684	89	139	41	0	1	0	2	1	2	13	8	29	124	87	132
PST130_01685	891	1406	1050	7	4	3	122	42	49	192	133	316	475	473	473
PST130_01686	0	0	0	0	0	0	0	0	0	0	0	0	0	0	0
PST130_01687	1054	2086	782	7	6	1	144	73	41	415	239	822	1441	1669	1758
PST130_01688	11118	24753	8638	0	0	0	1	0	0	0	1	1	123	156	180
PST130_01689	0	0	0	0	0	0	0	0	0	0	0	0	2	2	2
PST130_01690	454	662	365	10	4	1	31	18	12	52	28	60	183	170	193
PST130_01691	1276	1429	1182	0	1	0	9	4	1	8	4	7	58	96	83
PST130_01692	0	0	0	0	0	0	0	0	0	0	0	0	0	0	0
PST130_01693	7495	19695	13100	12	10	0	77	66	36	170	67	264	879	992	1075
PST130_01694	84	131	129	0	0	0	0	0	0	1	0	1	43	50	72
PST130_01695	0	0	0	0	0	0	0	0	0	0	0	0	0	0	0
PST130_01696	0	0	0	0	0	0	0	0	0	0	0	0	0	0	0
PST130_01697	0	0	0	0	0	0	0	0	0	0	0	0	0	0	0
PST130_01698	0	0	2	0	0	0	0	0	0	0	0	0	0	0	0
PST130_01699	6	18	5	0	0	0	0	0	0	0	0	1	0	0	0
PST130_01700	1	18	6	0	0	0	0	0	0	1	0	0	0	1	0
PST130_01701	927	1318	987	78	58	4	518	372	232	700	491	871	1017	944	1164
PST130_01702	0	0	0	0	0	0	0	0	0	0	1	0	3	2	1
PST130_01703	286	389	334	6	7	2	85	47	32	104	61	207	224	269	215
PST130_01704	0	0	0	0	0	0	1	0	0	0	0	0	0	1	0
PST130_01705	0	0	0	0	0	0	0	0	0	0	0	0	0	0	0
PST130_01706	602	1111	869	22	4	3	128	71	63	224	152	330	537	507	579
PST130_01707	0	0	1	0	0	0	0	0	0	0	0	0	3	2	7
PST130_01708	298	459	333	9	19	2	78	65	62	151	67	236	316	299	440
PST130_01709	0	0	0	0	0	0	0	0	0	0	0	0	0	0	0
PST130_01710	1148	1477	2258	1	1	0	140	64	34	284	155	403	640	517	764
PST130_01711	686	786	673	9	18	2	159	63	50	232	105	417	566	646	629
PST130_01712	202	345	560	0	1	0	46	18	17	72	39	125	210	147	189
PST130_01713	824	1197	979	41	34	5	259	155	111	387	208	678	840	757	959
PST130_01714	1672	2223	1828	12	15	7	207	158	82	432	211	543	1623	1528	1915
PST130_01715	0	0	0	0	0	0	0	1	0	3	1	3	2	1	2
PST130_01716	0	0	0	0	0	0	0	0	0	0	0	0	1	2	0
PST130_01717	317	420	406	0	3	1	23	2	4	27	6	36	55	62	67
PST130_01718	0	0	0	0	0	0	5	2	1	0	0	0	2	1	2
PST130_01719	882	1235	1134	40	36	2	396	260	166	661	434	1213	2087	2200	2593
PST130_01720	202	419	331	9	5	1	78	61	13	246	119	499	979	986	1099
PST130_01721	83	96	105	0	0	0	0	0	1	1	0	0	16	12	15
PST130_01722	217	325	236	6	4	1	57	49	26	164	63	323	719	698	743
PST130_01723	2	237	0	0	0	0	0	0	0	0	0	0	0	0	0
PST130_01724	1	2	1	0	0	0	0	0	0	0	0	1	16	14	22
PST130_01725	894	1376	1217	0	0	0	12	5	1	33	18	43	288	259	423
PST130_01726	1103	1462	1352	10	6	6	150	87	50	217	158	384	917	844	1037
PST130_01727	0	0	0	0	0	0	0	0	0	0	0	0	0	0	0
PST130_01728	337	523	305	2	1	1	38	14	13	47	27	120	332	309	436
PST130_01729	2	1	0	0	0	0	0	0	0	0	0	4	4	7	5
PST130_01730	2	0	0	0	0	0	0	0	0	0	0	0	0	1	0
PST130_01731	0	0	0	0	0	0	1	0	0	0	0	0	0	0	0
PST130_01732	2552	3178	2312	22	12	1	181	114	87	297	163	496	706	698	798
PST130_01733	2	1	11	11	7	0	85	54	23	113	39	129	179	158	148
PST130_01734	0	0	0	0	0	0	0	0	0	0	0	0	0	0	0
PST130_01735	0	0	0	0	0	0	0	0	0	0	0	0	0	0	0
PST130_01736	11	11	17	0	0	0	1	1	1	4	0	2	3	2	2
PST130_01737	1272	2055	1064	7	15	3	185	76	96	433	211	583	1523	1518	946
PST130_01738	73	112	120	1	2	0	25	9	5	46	17	81	139	166	170
PST130_01739	0	0	0	0	0	0	0	0	0	0	0	0	0	0	0
PST130_01740	119	186	216	2	6	0	27	14	9	38	22	85	126	111	115
PST130_01741	0	0	0	0	0	0	0	0	0	0	0	0	2	0	0
PST130_01742	816	1166	1037	21	15	2	193	133	73	391	209	539	1084	1012	1229
PST130_01743	0	0	0	0	0	0	0	0	0	0	0	0	0	0	0
PST130_01744	0	0	0	0	0	0	0	0	0	0	0	0	0	0	0
PST130_01745	0	0	0	0	0	0	0	0	0	0	0	0	0	0	0
PST130_01746	0	0	0	0	0	0	0	0	0	0	1	0	0	0	1
PST130_01747	17	41	29	0	0	0	2	0	0	1	1	1	6	7	5
PST130_01748	0	0	0	0	0	0	0	0	0	0	0	0	0	0	0
PST130_01749	0	0	0	0	0	0	0	0	0	0	0	0	0	0	0
PST130_01750	0	0	0	0	0	0	0	0	0	0	0	0	0	0	1
PST130_01751	49	128	79	0	0	0	0	0	0	2	2	0	5	14	9
PST130_01752	0	0	0	0	0	0	0	0	0	0	0	0	1	0	0
PST130_01753	5	12	6	0	0	0	0	1	0	1	1	1	1	1	1
PST130_01754	158	279	194	0	1	0	11	1	3	8	19	28	105	84	97
PST130_01755	0	0	0	0	0	0	0	0	0	0	0	0	0	0	0
PST130_01756	0	0	0	0	0	0	0	0	0	0	0	0	0	0	0
PST130_01757	0	0	0	0	0	0	0	0	0	0	0	0	0	2	0
PST130_01758	288	384	237	27	15	3	161	62	57	161	124	340	410	406	423
PST130_01759	2557	3596	2780	42	29	6	305	228	150	608	367	1025	1667	1704	1906
PST130_01760	46	105	68	4	2	0	7	2	1	24	10	15	50	63	46
PST130_01762	24	98	39	0	3	0	0	1	2	7	1	7	9	10	11
PST130_01763	58	74	88	15	6	0	96	43	20	142	75	258	382	376	452
PST130_01764	380	495	484	316	270	54	3957	2561	1436	6048	4216	8559	6507	6097	6947
PST130_01765	0	0	1	1	1	0	112	49	11	189	87	345	378	371	394
PST130_01766	76	85	82	0	0	0	0	0	0	0	0	2	9	19	21
PST130_01767	111	160	59	1	6	0	12	11	5	33	19	69	41	63	57
PST130_01768	0	0	0	0	0	0	0	0	0	1	0	1	0	0	1
PST130_01769	1	0	1	1	1	0	14	2	3	15	10	29	88	86	139
PST130_01770	0	0	1	0	0	0	0	0	0	0	0	0	1	0	0
PST130_01771	1	2	3	0	0	0	0	0	0	0	0	3	3	0	1
PST130_01772	0	0	0	0	0	0	0	0	0	0	0	0	0	0	0
PST130_01773	0	3	2	0	0	0	0	1	1	2	1	18	10	3	9
PST130_01774	12074	16491	8500	1	0	0	19	15	6	44	39	54	5777	6177	8515
PST130_01775	1001	1637	1098	14	7	0	144	72	36	192	147	260	305	340	352
PST130_01776	153	210	373	3	1	0	13	1	1	25	17	70	55	64	65
PST130_01777	225	306	627	76	65	6	839	521	329	1087	717	1373	1011	896	1005
PST130_01778	0	0	0	0	0	0	0	0	0	0	0	0	0	0	0
PST130_01779	0	0	0	0	0	0	1	0	0	0	0	0	0	0	1
PST130_01780	7	10	3	1	1	0	15	20	2	25	26	53	160	147	141
PST130_01781	0	0	0	0	0	0	0	0	0	0	0	0	0	0	0
PST130_01782	0	0	1	1	0	0	1	1	0	1	1	16	7	4	3
PST130_01783	0	0	0	0	0	0	0	0	0	0	0	0	0	0	0
PST130_01784	27	33	6	145	140	15	2578	2233	1047	4564	3448	4760	1725	1321	1464
PST130_01785	1851	2659	2131	26	22	5	339	226	137	560	289	850	1238	1246	1452
PST130_01786	16	83	5	0	0	0	2	0	0	2	0	5	0	11	1
PST130_01787	546	932	679	3	0	1	37	21	12	70	33	97	264	234	268
PST130_01788	407	617	460	10	1	1	72	42	32	130	69	179	391	428	474
PST130_01789	0	0	0	0	0	0	0	0	0	0	0	0	25	20	22
PST130_01790	32893	72582	46316	48	25	3	285	217	145	551	271	913	3058	3141	3991
PST130_01791	0	0	0	0	0	0	0	0	0	0	0	0	0	1	0
PST130_01792	97	212	156	4	1	0	18	5	4	46	9	51	83	66	88
PST130_01793	643	1067	808	4	2	0	64	25	18	109	69	190	346	299	373
PST130_01794	13	38	18	2	0	0	9	4	1	31	8	32	53	69	46
PST130_01795	0	0	0	108	104	19	913	556	495	1627	1043	2173	1430	1770	1252
PST130_01796	58	103	97	1	0	1	15	10	12	27	11	32	53	69	52
PST130_01797	2139	2521	2132	9	21	1	172	90	54	312	160	387	1083	1071	865
PST130_01798	0	0	0	0	0	0	0	0	0	0	0	0	0	0	0
PST130_01799	0	0	0	0	0	0	0	0	0	0	0	0	0	0	0
PST130_01800	1	0	0	0	0	0	0	0	0	0	0	0	0	0	0
PST130_01801	0	0	0	0	0	0	0	1	1	5	1	1	2	4	6
PST130_01802	1797	2633	1900	9	4	1	126	67	47	189	99	315	566	587	715
PST130_01803	0	0	0	0	0	0	0	2	1	8	1	6	35	23	11
PST130_01804	30	66	27	0	0	0	0	0	0	0	0	9	5	1	1
PST130_01805	771	1231	888	13	9	5	252	97	55	330	146	534	1010	991	1039
PST130_01806	1197	1426	1175	5	6	0	46	26	26	87	40	160	396	468	537
PST130_01807	0	0	0	0	0	0	0	0	0	0	0	0	0	0	0
PST130_01808	0	34	0	0	0	0	0	0	0	0	0	0	0	0	0
PST130_01809	10	6	23	0	0	0	1	0	0	3	1	0	1	1	3
PST130_01810	0	0	1	0	0	0	0	0	0	2	0	8	458	313	460
PST130_01811	0	0	0	0	0	0	0	0	0	0	0	0	1	0	2
PST130_01812	1297	1614	1280	14	12	2	119	93	41	338	177	425	694	775	717
PST130_01813	1	6	2	0	0	0	0	0	0	2	0	3	31	31	29
PST130_01814	0	0	0	0	0	0	5	1	0	45	8	132	271	298	307
PST130_01815	6	1	0	0	0	0	3	4	2	213	43	417	4383	4670	6021
PST130_01816	3830	5652	5250	86	65	10	390	312	210	762	411	1131	1962	1880	2298
PST130_01817	1563	1835	2049	32	42	5	155	116	89	401	237	652	846	930	843
PST130_01818	0	0	0	0	0	0	3	0	0	39	8	81	1526	1764	1948
PST130_01819	0	0	0	0	0	0	0	1	0	31	7	128	1221	932	1503
PST130_01820	0	0	0	0	0	0	0	0	0	0	0	0	0	0	0
PST130_01821	3	4	1	0	0	0	0	0	0	0	0	1	2	0	5
PST130_01822	0	0	0	0	0	0	0	0	0	0	0	1	1	1	0
PST130_01823	3694	5968	3660	10	11	1	102	31	28	103	45	201	518	471	570
PST130_01824	582	706	479	3	1	0	35	35	9	77	28	115	291	303	403
PST130_01825	0	0	0	0	0	0	0	0	0	0	0	0	1	0	0
PST130_01826	0	0	0	0	0	0	0	0	0	0	0	0	0	1	0
PST130_01827	0	0	0	0	0	0	0	0	0	0	0	0	0	0	0
PST130_01828	1013	1595	979	7	2	2	64	33	35	90	49	160	308	288	361
PST130_01829	293	614	361	25	23	0	202	135	104	279	165	464	403	428	470
PST130_01830	0	0	0	0	0	0	0	0	0	0	0	0	1	0	0
PST130_01831	2	5	8	0	0	0	0	0	0	1	0	1	18	18	25
PST130_01832	71	82	57	1	0	0	0	4	4	20	14	25	45	51	53
PST130_01833	5039	6322	5805	8	5	2	97	39	22	181	93	276	845	894	955
PST130_01834	1479	1806	1911	37	28	13	274	223	126	480	314	788	1089	1069	1335
PST130_01835	0	0	0	0	0	0	0	0	0	0	0	0	0	0	0
PST130_01836	0	0	0	0	0	0	0	0	0	0	0	0	0	0	0
PST130_01837	855	2072	1578	10	1	0	75	46	42	158	100	257	693	739	831
PST130_01838	2966	3742	3733	46	46	9	398	235	185	772	451	1071	1809	1885	1921
PST130_01839	3500	4504	3622	21	26	3	266	156	110	538	296	674	1508	1490	1256
PST130_01840	1	0	1	0	0	0	0	0	0	0	0	1	2	3	7
PST130_01841	0	0	0	0	0	0	0	0	0	0	0	0	0	0	1
PST130_01842	0	0	0	0	0	0	0	0	0	0	1	1	2	0	2
PST130_01843	0	0	0	0	0	0	1	1	1	2	1	1	10	6	2
PST130_01844	0	0	0	0	0	0	1	0	0	0	1	3	7	0	2
PST130_01845	0	0	0	0	0	0	0	0	0	0	0	0	0	1	0
PST130_01846	2948	3894	4186	64	58	6	450	261	190	783	469	1278	1952	1975	2205
PST130_01847	0	0	0	0	0	0	0	0	0	0	0	0	0	0	0
PST130_01848	54	115	28	0	0	0	0	0	1	4	1	6	42	40	63
PST130_01849	961	1278	1390	2	6	1	115	72	36	706	236	1455	3056	3387	3250
PST130_01850	684	936	758	68	44	9	434	279	204	749	372	1214	1475	1316	1585
PST130_01851	0	0	0	0	0	0	0	0	0	0	0	0	2	0	0
PST130_01852	218	1038	337	0	0	0	2	0	0	21	5	16	109	77	128
PST130_01853	1799	2650	2260	18	14	2	204	110	99	322	184	642	1098	1205	1360
PST130_01854	1100	1566	1130	70	45	3	465	271	179	648	423	1099	1705	1866	2064
PST130_01855	8993	11223	11586	619	584	86	4916	3175	2533	8298	4905	11812	13619	14232	14297
PST130_01856	8	17	1	0	0	0	0	0	0	0	0	14	267	263	296
PST130_01857	2657	8574	2033	0	0	0	0	0	0	1	0	0	175	150	136
PST130_01858	0	0	0	0	0	0	1	0	1	1	0	19	17	15	22
PST130_01859	0	0	0	0	0	0	0	0	0	1	0	0	0	3	1
PST130_01860	111	157	266	1	1	0	12	20	7	35	21	43	103	77	104
PST130_01861	41	47	49	0	0	0	3	2	3	10	6	15	25	31	29
PST130_01862	0	0	0	0	0	0	0	0	0	0	0	0	36	34	34
PST130_01863	0	3	0	0	0	0	0	1	0	2	1	0	188	175	247
PST130_01864	204	300	242	1	3	0	35	29	22	50	27	86	133	125	185
PST130_01865	0	0	0	0	0	0	0	0	0	0	0	0	0	0	0
PST130_01866	0	0	0	0	0	0	0	0	0	0	0	0	0	0	0
PST130_01868	6	1	0	0	0	0	0	0	0	7	4	18	82	105	86
PST130_01869	0	0	0	0	0	0	0	0	0	0	0	0	0	0	0
PST130_01870	2	0	1	0	0	0	0	1	0	0	0	1	2	2	2
PST130_01871	0	0	1	1	1	0	53	45	34	185	93	261	267	285	224
PST130_01872	1808	2727	2481	24	20	0	218	108	101	349	229	589	853	941	996
PST130_01873	111	81	228	0	1	0	9	9	8	31	17	39	102	95	125
PST130_01874	3	7	3	0	0	0	0	0	0	2	1	0	1	1	1
PST130_01875	0	0	0	7	0	0	107	61	36	318	150	383	382	467	271
PST130_01876	2444	2346	2432	189	150	11	1672	960	620	2119	1276	3721	4806	4760	5559
PST130_01877	1	0	0	0	0	0	146	62	2	538	277	1190	878	991	979
PST130_01878	2387	3327	2296	3	10	2	60	27	43	107	65	131	321	305	192
PST130_01879	0	0	0	0	0	0	0	0	0	0	0	0	0	0	0
PST130_01880	219	410	282	4	2	0	59	38	15	57	49	99	205	222	199
PST130_01881	327	482	321	1	6	0	65	27	23	86	57	95	168	181	195
PST130_01882	183	489	245	4	1	1	83	36	18	112	67	157	139	133	155
PST130_01883	0	0	0	0	0	0	0	0	0	0	0	0	0	0	0
PST130_01884	48	44	53	1	0	0	4	3	1	9	1	10	15	19	22
PST130_01885	0	0	0	0	0	0	0	0	0	0	0	0	0	0	0
PST130_01886	0	0	0	0	0	0	0	0	0	0	0	0	0	0	0
PST130_01887	0	0	0	0	0	0	0	0	0	0	0	0	0	0	0
PST130_01888	398	493	461	1	3	0	48	23	35	74	33	96	274	237	306
PST130_01889	1039	1300	1098	98	83	16	849	458	376	1216	783	1849	2637	2696	2856
PST130_01890	499	680	423	117	72	11	654	419	329	536	438	693	260	186	211
PST130_01891	843	1159	970	5	9	0	181	95	61	285	158	501	1179	1110	1438
PST130_01892	483	636	501	2	1	0	22	10	7	35	19	48	123	136	136
PST130_01893	1518	2018	1633	92	50	6	489	326	217	822	427	1181	1760	1732	1919
PST130_01894	920	1273	999	1	1	1	78	40	24	119	65	186	500	422	579
PST130_01895	25	86	37	0	0	0	1	0	0	8	3	28	32	42	37
PST130_01896	786	1357	840	8	3	0	84	46	28	118	79	212	450	370	412
PST130_01897	620	840	655	1	6	2	84	67	34	168	131	310	544	531	424
PST130_01898	341	659	520	1	11	0	32	32	19	69	48	118	242	274	312
PST130_01899	631	860	710	24	8	3	127	98	65	259	157	394	721	796	963
PST130_01900	244	558	481	5	1	0	43	27	15	87	41	98	232	241	321
PST130_01901	158	317	337	3	3	0	22	19	11	68	25	57	136	127	152
PST130_01902	888	995	1094	35	13	0	190	126	54	262	195	474	920	864	1006
PST130_01903	3525	6819	4459	11	6	1	119	101	36	212	130	353	522	596	674
PST130_01904	0	0	0	0	0	0	0	0	0	0	0	0	0	0	0
PST130_01905	859	1420	1076	0	0	0	41	19	12	79	39	75	159	182	211
PST130_01906	832	1238	839	6	5	0	70	28	26	109	61	220	418	386	387
PST130_01907	2862	3367	3730	32	19	10	226	135	89	304	205	450	834	891	997
PST130_01908	0	0	0	0	0	0	0	0	0	0	0	0	0	0	0
PST130_01909	561	1313	642	12	2	0	84	55	32	144	77	172	233	292	358
PST130_01910	0	0	0	0	0	0	14	7	0	20	10	26	26	17	33
PST130_01911	205	331	165	0	0	0	1	2	0	8	0	5	1531	1354	1932
PST130_01912	0	0	0	0	0	0	1	2	4	21	7	21	2455	2186	3104
PST130_01913	1311	1896	1695	0	0	0	10	2	1	10	5	26	173	190	241
PST130_01914	731	1062	687	24	6	1	159	119	63	241	159	379	490	528	617
PST130_01915	303	677	375	1	2	0	58	20	18	133	80	257	604	596	678
PST130_01916	0	0	0	0	0	0	0	0	0	0	0	0	0	0	0
PST130_01917	0	0	0	0	0	0	0	0	0	0	0	0	0	0	0
PST130_01918	466	490	582	12	12	5	108	57	35	161	80	320	624	663	763
PST130_01919	985	1381	1034	12	4	5	110	64	52	253	142	454	827	855	880
PST130_01920	1422	2439	1723	23	21	2	216	132	91	282	213	435	695	686	700
PST130_01921	711	1176	1001	3	12	0	85	54	33	117	83	236	336	391	404
PST130_01922	77	153	114	1	0	0	10	5	6	6	14	34	72	55	57
PST130_01923	322	457	405	3	5	0	20	15	3	42	26	61	77	61	78
PST130_01924	0	0	0	0	0	0	1	1	1	0	0	3	3	4	1
PST130_01925	1	0	0	0	0	0	0	0	0	0	0	0	1	4	1
PST130_01926	0	0	0	0	0	0	0	0	0	0	0	0	0	0	0
PST130_01927	0	0	0	0	0	0	0	0	0	0	0	0	0	0	0
PST130_01928	0	0	0	0	0	0	4	1	0	35	7	101	215	233	193
PST130_01929	0	0	0	0	0	0	0	0	0	0	0	0	0	0	0
PST130_01930	0	0	0	0	0	0	0	0	0	0	0	0	0	0	0
PST130_01931	0	0	0	0	0	0	0	0	0	0	0	0	0	0	0
PST130_01932	0	0	1	0	0	0	0	0	0	0	0	0	0	0	0
PST130_01933	723	1146	804	0	1	0	11	5	0	27	2	54	146	148	180
PST130_01934	30	41	40	0	0	1	5	1	0	14	3	9	16	17	19
PST130_01935	43	59	69	1	0	0	18	2	4	25	2	45	59	84	55
PST130_01936	1649	2223	1550	16	16	4	165	106	56	248	152	392	923	944	1229
PST130_01937	3217	6165	4725	4	4	0	27	16	16	97	44	160	381	461	493
PST130_01938	116	152	205	4	0	0	31	23	16	52	31	80	102	102	96
PST130_01939	0	0	0	0	0	0	0	0	0	0	0	0	0	2	1
PST130_01940	137	123	92	0	0	0	9	2	3	15	5	37	196	163	204
PST130_01941	0	0	0	0	0	0	0	0	0	0	1	1	0	0	2
PST130_01942	2158	3054	2432	1114	978	99	6684	4184	3111	8267	5222	13059	12604	12355	12851
PST130_01943	1542	2053	2491	49	52	4	516	347	246	678	511	988	2399	2421	2972
PST130_01944	1522	1818	1386	5	1	0	59	15	14	101	72	158	219	237	148
PST130_01945	0	0	0	0	0	0	0	0	0	0	0	0	0	0	0
PST130_01946	0	0	0	0	0	0	0	0	0	0	0	0	0	0	0
PST130_01947	1	1	0	0	0	0	0	0	0	0	0	4	5	4	7
PST130_01948	1138	1924	1255	533	450	81	3220	1766	1351	4130	2420	7242	7753	7939	8303
PST130_01949	0	1	0	0	0	0	0	0	0	0	0	0	0	0	0
PST130_01950	0	0	0	39	49	5	672	524	370	1358	798	2222	3758	3270	4101
PST130_01951	794	1023	771	95	104	12	661	461	259	786	455	1354	1868	1845	1975
PST130_01952	948	1344	1131	10	12	2	215	145	78	422	219	629	827	903	988
PST130_01953	0	0	0	0	0	0	0	0	0	1	0	5	15	18	11
PST130_01954	2	3	2	0	0	0	0	0	0	1	0	4	35	27	28
PST130_01955	0	0	0	0	0	0	1	0	0	14	1	36	150	174	103
PST130_01956	1	2	2	13	2	2	190	117	96	560	306	1020	2265	2381	2754
PST130_01957	5601	8299	7827	917	820	129	5477	3548	2724	9134	5190	12984	16521	16489	16714
PST130_01958	0	0	0	0	0	0	0	0	0	0	0	0	1	0	1
PST130_01959	1070	1485	1600	25	17	1	192	148	82	357	189	487	800	850	975
PST130_01960	12842	20146	12532	32	18	5	185	123	93	316	202	519	1298	1157	1397
PST130_01961	0	0	0	0	0	0	0	0	0	0	0	0	0	0	0
PST130_01962	1418	1625	1341	18	24	4	141	93	46	279	169	351	572	587	452
PST130_01963	0	0	1	1	9	0	50	53	43	88	63	144	150	154	205
PST130_01964	55	221	46	0	2	0	1	0	0	11	4	2	4	14	4
PST130_01965	61	100	64	0	0	0	7	0	2	15	1	20	26	25	55
PST130_01966	0	0	0	0	0	0	0	0	0	0	0	0	0	0	0
PST130_01967	0	0	0	0	0	0	0	0	0	0	0	0	33	34	58
PST130_01968	1883	2620	3168	68	81	10	477	235	264	975	522	1501	2079	2285	2006
PST130_01969	0	0	0	0	0	0	0	0	0	0	0	0	0	0	0
PST130_01970	0	0	0	0	0	0	0	0	0	0	0	0	1	0	0
PST130_01972	1044	1050	649	0	0	0	3	2	1	26	8	84	199	178	227
PST130_01973	4	0	0	0	0	0	0	0	0	0	0	1	1	11	8
PST130_01974	512	604	670	22	17	3	242	127	75	305	180	611	821	896	908
PST130_01975	0	1	0	0	0	0	0	0	0	1	0	0	0	3	1
PST130_01976	137	54	209	0	1	0	0	0	1	26	2	46	460	476	556
PST130_01977	1	1	1	0	0	0	0	0	0	0	0	0	0	0	0
PST130_01978	29	52	23	0	0	0	0	0	0	2	1	5	13	4	11
PST130_01979	128	165	125	1	2	0	1	1	2	6	2	10	69	75	87
PST130_01980	711	1153	686	19	1	0	71	39	41	99	56	165	294	261	329
PST130_01981	798	1254	703	2	4	0	49	28	16	78	47	171	217	210	340
PST130_01982	3094	4756	3198	5	1	0	97	80	33	175	88	282	546	536	576
PST130_01983	1	1	2	0	0	0	22	3	2	132	42	313	804	867	882
PST130_01984	423	640	478	31	31	6	206	105	82	261	173	461	611	597	690
PST130_01985	1912	2966	2932	50	36	5	453	289	191	855	486	1323	1890	2060	2470
PST130_01986	0	0	0	0	0	0	0	0	0	0	0	0	0	0	1
PST130_01987	55	58	217	94	75	14	982	603	484	1627	1079	1851	1305	1376	1262
PST130_01988	211	299	255	2	1	0	10	15	6	53	26	75	158	156	155
PST130_01989	0	0	0	0	0	0	8	2	1	12	3	11	1	10	9
PST130_01990	0	0	0	0	0	0	0	0	0	0	0	0	0	0	0
PST130_01991	63	95	65	0	1	0	10	6	5	11	9	17	70	60	78
PST130_01992	0	0	0	0	0	0	0	0	0	0	0	0	0	0	0
PST130_01993	3239	4785	3475	6	8	0	113	84	70	225	127	339	888	881	1139
PST130_01994	0	0	1	0	0	0	0	0	0	0	0	0	0	0	0
PST130_01995	1467	1961	1555	9	3	2	113	92	41	255	131	440	961	974	1017
PST130_01996	0	0	0	0	0	0	0	0	0	0	0	0	0	0	0
PST130_01997	2115	3674	2082	32	21	4	273	120	92	300	174	494	729	786	865
PST130_01998	0	0	0	0	0	0	0	0	0	0	0	0	1	0	0
PST130_02000	0	0	0	0	0	0	0	0	0	0	0	0	0	1	0
PST130_02001	495	693	394	21	13	1	157	83	44	243	144	521	664	567	654
PST130_02002	2320	3994	3241	187	138	32	1059	690	503	1721	1018	3091	3872	4035	4373
PST130_02003	1579	2345	1918	21	18	2	312	148	108	684	381	1315	2018	2050	2461
PST130_02004	3	0	0	0	0	0	0	0	0	0	0	0	0	0	0
PST130_02005	929	1555	1172	0	0	0	0	0	0	0	0	0	23	21	31
PST130_02006	343	943	527	2	4	1	60	34	29	119	64	186	371	447	379
PST130_02007	0	0	0	0	0	0	0	0	0	0	0	0	0	0	0
PST130_02008	0	0	1	0	0	0	0	1	0	1	0	1	1	2	1
PST130_02009	112	202	251	23	13	1	348	164	85	713	344	1408	1593	1578	1247
PST130_02010	0	0	0	0	0	0	0	0	0	0	0	0	0	0	0
[truncated: 16,036 more rows]

## Sheet: Table S3
Table S3: Depth of coverage when RNA-seq data aligned to PST gene models generated herein
Time point	PST germinating spores			5 dpi			7 dpi			9 dpi			11 dpi
Biological replicate	REP 1	REP 2	REP 3	REP 1	REP 2	REP 3	REP 1	REP 2	REP 3	REP 1	REP 2	REP 3	REP 1	REP 2	REP 3
PST130.2_000001	1193	1642	1350	0	0	0	81	54	9	575	193	1322	5026	5934	6534
PST130.2_000002	1626	2755	1675	120	82	19	1051	739	422	1485	947	2631	3882	3815	4245
PST130.2_000003	3048	3975	3470	65	53	5	742	408	290	1047	625	1362	2085	2068	2318
PST130.2_000004	42	56	51	0	1	0	4	0	4	6	2	11	40	31	57
PST130.2_000005	1005	1528	1060	41	33	1	337	144	146	455	272	679	1035	1047	1276
PST130.2_000006	2257	3355	2476	3	5	1	78	47	25	176	100	300	656	741	895
PST130.2_000007	2995	4124	3052	115	73	18	1171	584	449	1503	952	2280	3115	3098	3734
PST130.2_000008	26	36	22	0	0	0	0	0	1	0	1	4	3	1	6
PST130.2_000009	0	0	0	0	0	0	0	0	0	0	0	0	0	0	0
PST130.2_000010	291	429	349	3	9	1	145	77	44	201	118	335	486	513	516
PST130.2_000011	10	4	11	13	6	1	32	22	26	51	30	120	86	87	104
PST130.2_000012	8	7	5	0	0	0	0	0	0	0	0	1	2	5	10
PST130.2_000013	224	138	303	0	0	0	1	1	0	72	24	196	5681	5486	7746
PST130.2_000014	0	0	0	0	2	0	35	40	13	68	61	137	100	96	96
PST130.2_000015	0	0	0	0	0	0	0	0	0	0	0	0	0	0	0
PST130.2_000016	167	154	130	1	5	0	11	7	8	30	21	58	112	137	160
PST130.2_000017	36	29	26	0	0	0	0	0	0	0	0	1	1	0	0
PST130.2_000018	1529	2714	2994	46	32	4	401	277	171	794	383	1161	2806	2712	3001
PST130.2_000019	0	0	0	0	0	0	1	0	0	6	3	17	59	79	76
PST130.2_000020	57	104	34	0	0	0	0	0	0	1	2	5	22	6	16
PST130.2_000021	1909	2835	1597	49	48	4	354	273	156	514	301	876	810	800	959
PST130.2_000022	4	0	4	0	0	0	1	0	1	1	6	15	97	83	114
PST130.2_000023	34	39	9	0	1	0	3	1	3	17	8	36	139	79	173
PST130.2_000024	920	1478	1156	14	23	3	226	161	108	429	258	701	1188	1159	1281
PST130.2_000025	0	0	0	4	8	0	55	54	36	129	96	172	215	156	182
PST130.2_000026	8	27	8	0	0	0	6	2	0	36	10	70	688	641	680
PST130.2_000027	461	642	505	10	10	5	122	77	50	209	114	360	521	527	564
PST130.2_000028	868	1109	1046	28	28	2	317	195	107	506	283	727	1127	1306	1272
PST130.2_000029	22	22	3	0	0	0	2	0	0	3	4	4	10	7	12
PST130.2_000030	7	1	32	0	0	0	0	0	0	0	0	0	0	1	1
PST130.2_000031	117	137	139	2	3	1	31	30	14	57	43	120	141	180	169
PST130.2_000032	392	460	531	0	0	0	0	0	0	0	1	8	86	102	135
PST130.2_000033	138	149	129	0	1	0	8	7	8	16	5	30	65	76	94
PST130.2_000034	6668	9086	7243	26	15	1	120	60	52	190	114	314	866	1018	1212
PST130.2_000035	450	515	583	10	11	0	77	37	25	131	43	249	393	443	534
PST130.2_000036	183	290	181	11	4	0	50	25	28	67	35	85	126	111	160
PST130.2_000037	113	120	109	0	0	0	2	1	1	13	3	14	16	25	21
PST130.2_000038	24	29	16	0	0	0	0	0	0	4	1	4	3	2	2
PST130.2_000039	3	73	3	0	0	0	0	0	0	0	0	1	3	12	6
PST130.2_000040	366	561	389	11	5	0	98	51	22	201	117	295	558	648	666
PST130.2_000041	59	138	41	0	0	0	0	0	0	0	0	0	4	2	2
PST130.2_000042	0	0	0	0	0	0	0	0	0	0	0	0	0	0	0
PST130.2_000043	22	102	54	5	7	1	54	39	24	77	49	158	155	190	194
PST130.2_000044	135	334	179	0	0	0	1	0	0	1	0	8	9	12	7
PST130.2_000045	524	777	746	0	2	1	56	22	13	99	39	270	557	608	661
PST130.2_000046	62	86	103	1	0	0	14	7	7	10	7	31	90	102	94
PST130.2_000047	124	177	121	0	0	0	0	0	1	1	0	0	6	2	4
PST130.2_000048	294	743	462	5	4	0	47	49	14	122	70	153	240	334	327
PST130.2_000049	20	46	30	1	0	0	2	4	2	3	0	6	7	20	21
PST130.2_000050	0	0	1	0	0	0	0	0	1	8	1	6	93	89	113
PST130.2_000051	3484	4855	4884	49	37	7	379	198	131	551	320	843	1360	1363	1649
PST130.2_000052	24	18	15	1	1	0	3	3	4	0	6	16	12	14	21
PST130.2_000053	0	0	0	0	0	0	1	0	0	5	2	12	83	67	68
PST130.2_000054	0	4	1	0	0	0	13	5	3	4	9	34	27	30	31
PST130.2_000055	735	930	729	30	15	1	131	93	55	316	167	493	636	684	798
PST130.2_000056	242	310	302	2	3	1	58	23	16	70	56	151	270	301	287
PST130.2_000057	732	877	702	3	6	1	70	36	36	117	61	142	312	368	467
PST130.2_000058	240	349	327	1	0	0	15	5	1	13	11	33	54	63	41
PST130.2_000059	2830	4200	3578	91	85	29	829	595	424	1603	1018	2542	4064	4260	4417
PST130.2_000060	296	377	516	2	2	0	21	9	7	62	38	100	297	306	304
PST130.2_000061	165	274	182	2	1	0	17	1	0	45	7	67	215	232	294
PST130.2_000062	0	0	0	48	49	1	6620	3378	1468	9089	6008	12945	3346	2319	2571
PST130.2_000063	0	0	0	0	0	0	20	12	3	36	21	30	9	13	5
PST130.2_000064	249	244	222	0	0	0	10	5	1	17	7	42	70	71	88
PST130.2_000065	380	489	492	6	8	0	48	41	28	96	72	219	378	357	469
PST130.2_000066	4384	5215	6263	166	149	15	1001	576	531	1694	1100	2489	4021	4086	4597
PST130.2_000067	1344	1879	1439	11	12	3	153	125	62	343	244	460	1117	1188	1416
PST130.2_000068	1081	1579	1330	100	93	15	667	421	313	852	535	1305	1323	1199	1462
PST130.2_000069	47	64	221	0	0	0	1	1	0	2	1	4	25	12	19
PST130.2_000070	0	0	0	0	0	0	0	0	0	0	0	0	0	0	0
PST130.2_000071	1	0	0	0	0	0	0	0	0	1	0	2	6	7	20
PST130.2_000072	0	0	0	0	0	0	0	0	0	0	0	0	5	4	26
PST130.2_000073	866	1356	985	13	5	0	53	45	22	78	56	128	346	299	413
PST130.2_000074	366	533	410	5	2	0	27	19	17	102	49	153	350	358	368
PST130.2_000075	325	831	615	13	16	2	133	92	62	237	141	342	724	769	728
PST130.2_000076	0	0	0	1	8	1	28	25	21	83	38	132	206	185	244
PST130.2_000077	6	0	5	0	0	0	4	1	0	1	3	2	15	13	23
PST130.2_000078	544	729	588	11	16	1	154	114	80	269	156	364	947	904	1001
PST130.2_000079	5	9	30	0	0	0	0	0	0	1	0	2	181	211	308
PST130.2_000080	3017	4108	3789	125	95	24	1184	707	503	1849	1147	2634	3786	3804	4431
PST130.2_000081	1496	1183	2791	1	1	0	1	0	0	0	0	1	113	138	205
PST130.2_000082	0	0	0	0	0	0	0	0	0	0	0	0	0	0	0
PST130.2_000083	4955	7688	5355	75	74	6	611	372	260	910	600	1729	2810	2713	3139
PST130.2_000084	981	1474	1154	7	2	0	87	67	40	162	114	234	476	481	554
PST130.2_000085	387	349	1085	0	0	0	0	0	1	1	0	6	84	80	75
PST130.2_000086	376	641	488	5	11	1	42	18	17	55	38	125	162	182	209
PST130.2_000087	52	94	44	0	0	0	14	14	2	28	4	35	77	57	60
PST130.2_000088	8346	8466	10567	0	4	0	25	9	2	210	85	413	3904	4090	5136
PST130.2_000089	489	1062	882	0	0	0	42	10	11	271	85	479	2107	2240	2301
PST130.2_000090	0	0	0	0	0	0	0	0	0	0	0	0	0	0	0
PST130.2_000091	4013	5558	4918	15	30	6	462	270	229	969	642	1644	2901	2684	3589
PST130.2_000092	24	33	13	0	0	0	0	0	0	2	2	0	17	19	28
PST130.2_000093	2028	2953	3066	16	11	1	180	103	60	399	161	639	1476	1367	1594
PST130.2_000094	0	0	0	0	0	0	0	0	0	0	0	0	0	0	0
PST130.2_000095	1	1	2	1	0	0	5	6	2	14	2	8	19	17	25
PST130.2_000096	2078	2959	2041	0	0	1	4	2	0	20	4	39	2540	2033	3918
PST130.2_000097	1509	2589	2117	3	2	1	152	75	46	335	198	540	1133	1198	1396
PST130.2_000098	0	0	1	0	0	0	0	0	0	0	0	0	1	0	0
PST130.2_000099	1680	1796	2277	94	63	5	745	440	344	1335	753	2088	4119	4087	4463
PST130.2_000100	1737	2325	2777	84	75	6	470	253	193	694	402	985	1449	1425	1594
PST130.2_000101	83	126	46	0	0	0	1	0	0	1	0	2	5	7	10
PST130.2_000102	538	890	563	5	4	0	43	33	18	125	63	109	338	356	409
PST130.2_000103	748	1544	1136	21	12	3	107	76	55	183	123	303	448	464	439
PST130.2_000104	0	0	1	0	0	0	0	0	0	0	0	0	0	0	0
PST130.2_000105	1500	2577	1621	826	617	70	3836	2550	1645	4477	2644	7189	6012	5722	6379
PST130.2_000106	481	686	887	0	1	0	5	1	5	8	1	18	201	195	213
PST130.2_000107	17	28	32	0	0	0	1	1	0	0	0	1	17	21	15
PST130.2_000108	360	554	524	30	17	0	181	123	60	267	171	479	640	559	768
PST130.2_000109	0	0	0	0	0	0	0	0	0	0	0	0	0	0	0
PST130.2_000110	0	0	0	0	0	0	0	0	0	0	0	0	0	0	0
PST130.2_000111	0	0	1	0	0	0	0	0	0	1	0	4	86	138	171
PST130.2_000112	0	0	0	0	0	0	0	0	0	0	0	0	0	0	0
PST130.2_000113	684	1095	1110	32	28	5	263	208	120	494	256	743	1545	1406	1778
PST130.2_000114	695	1577	1395	2	0	1	37	22	21	122	80	198	426	453	529
PST130.2_000115	0	1	0	0	0	0	0	0	0	3	1	1	0	3	4
PST130.2_000116	978	1274	1035	4	6	0	90	40	23	142	85	258	369	394	444
PST130.2_000117	341	437	491	9	8	0	77	28	46	142	65	204	420	493	525
PST130.2_000118	0	0	0	0	0	0	0	0	0	0	0	0	0	0	0
PST130.2_000119	0	0	0	0	0	0	0	0	0	0	0	0	0	0	0
PST130.2_000120	347	391	291	0	1	0	7	8	3	32	10	26	37	32	46
PST130.2_000121	375	619	412	6	5	0	38	31	18	76	54	158	238	231	241
PST130.2_000122	16	15	33	1	1	0	6	2	8	272	51	501	5814	5517	6640
PST130.2_000123	822	888	1002	3	0	1	22	14	9	40	33	89	306	311	402
PST130.2_000124	1321	3088	2589	9	6	0	184	133	77	295	191	424	950	914	1082
PST130.2_000125	2	2	18	150	113	12	1052	569	418	1259	888	2090	3759	3547	4036
PST130.2_000126	1	17	3	1	0	0	1	0	1	0	1	1	4	13	13
PST130.2_000127	1	1	0	117	129	7	1162	731	402	1527	963	2654	2822	3112	3009
PST130.2_000128	0	0	0	0	0	0	0	0	0	0	0	0	0	0	0
PST130.2_000129	860	2022	980	0	0	0	1	0	0	3	2	1	27	43	80
PST130.2_000130	164	194	111	0	0	0	1	0	2	13	1	10	129	207	161
PST130.2_000131	695	908	693	4	6	0	78	60	32	147	83	281	608	582	604
PST130.2_000132	461	789	506	3	12	1	51	47	40	128	84	209	351	267	391
PST130.2_000133	0	0	0	0	0	0	1	1	0	66	5	137	89	123	130
PST130.2_000134	1993	2138	1214	1	1	0	4	8	2	26	8	32	79	87	165
PST130.2_000135	5601	8299	7827	917	820	129	5477	3548	2724	9134	5190	12984	16521	16489	17329
PST130.2_000136	853	1121	993	8	10	2	132	74	47	177	143	344	714	688	790
PST130.2_000137	1039	1430	1554	7	5	1	95	50	37	196	81	363	1235	1320	1681
PST130.2_000138	5600	5611	5890	28	33	4	254	155	110	363	220	644	1154	1188	1380
PST130.2_000139	43	48	37	0	0	0	1	1	0	4	3	14	15	14	17
PST130.2_000140	0	0	0	0	0	0	0	0	0	6	1	29	163	168	147
PST130.2_000141	2640	4126	2812	28	14	5	194	124	95	417	230	671	1021	1057	1235
PST130.2_000142	380	572	382	0	4	0	11	7	2	43	20	58	171	216	195
PST130.2_000143	0	0	0	0	0	0	1	0	0	0	0	6	31	16	41
PST130.2_000144	5316	8014	6658	88	72	8	835	565	371	1323	760	2030	3001	3011	3338
PST130.2_000145	1518	1691	1495	2	3	0	39	22	9	267	91	563	2085	2105	2451
PST130.2_000146	0	0	0	0	0	0	0	0	0	1	3	4	28	42	46
PST130.2_000147	3	1	2	32	55	7	721	356	192	1225	664	2183	1928	2009	1860
PST130.2_000148	0	2	0	8	3	0	83	75	22	83	65	157	92	65	73
PST130.2_000149	4	1	1	0	0	0	1	0	0	11	1	28	75	87	102
PST130.2_000150	0	0	0	0	0	0	0	0	0	0	0	0	0	0	0
PST130.2_000151	594	997	694	13	1	1	94	53	38	171	95	230	571	629	620
PST130.2_000152	6	3	5	0	1	0	13	15	4	30	14	35	41	46	59
PST130.2_000153	861	1002	1208	2	5	1	45	49	14	133	82	200	436	417	457
PST130.2_000154	10185	17135	11448	56	53	5	618	340	184	1075	606	1894	3026	2904	3123
PST130.2_000155	0	0	1	0	1	0	21	5	2	16	8	56	21	21	10
PST130.2_000156	0	1	0	1	1	0	82	49	16	139	72	208	176	195	180
PST130.2_000157	2923	3748	3532	1028	766	145	7829	4441	3034	9375	5354	16100	13967	13186	12304
PST130.2_000158	0	0	2	27	21	1	72	49	24	50	26	76	115	74	84
PST130.2_000159	594	710	552	4	2	0	54	51	15	107	74	243	501	501	601
PST130.2_000160	36	64	28	5	9	2	85	39	24	242	107	502	846	834	951
PST130.2_000161	41712	36370	44592	0	0	0	19	10	1	67	33	107	1492	1521	1845
PST130.2_000162	2055	3959	3388	55	54	9	749	375	278	1135	615	1453	2285	2478	2499
PST130.2_000163	0	0	0	0	0	0	1	0	0	9	0	26	71	81	89
PST130.2_000164	1423	2439	1723	23	21	2	216	132	91	283	213	436	705	686	704
PST130.2_000165	980	1427	1408	6	6	1	49	24	15	130	73	223	520	540	604
PST130.2_000166	0	0	0	0	0	0	1	1	0	1	0	0	33	26	48
PST130.2_000167	4	1	11	0	0	0	2	2	0	27	8	99	639	634	587
PST130.2_000168	1439	1571	1767	65	54	1	534	320	224	729	480	1082	1305	1255	1487
PST130.2_000169	0	0	0	0	2	0	10	17	3	24	32	25	35	40	44
PST130.2_000170	1010	1558	1149	13	12	2	187	112	61	259	199	341	714	675	761
PST130.2_000171	18023	25707	17344	73	34	2	700	395	233	1935	950	4268	3258	3440	3211
PST130.2_000172	1285	1438	1353	17	20	8	356	264	133	591	382	961	1303	1438	1662
PST130.2_000173	0	0	0	1	0	0	1	2	1	6	2	11	24	23	19
PST130.2_000174	622	837	602	5	1	5	80	27	40	180	88	250	476	429	505
PST130.2_000175	4464	6380	4648	48	23	4	527	258	212	872	507	1598	2144	2136	2355
PST130.2_000176	5488	7281	5224	23	20	3	238	131	120	502	275	714	1523	1639	1990
PST130.2_000177	1672	2280	1801	63	27	8	606	373	202	1870	939	3747	7373	7803	8043
PST130.2_000178	224	209	196	0	0	0	1	1	0	11	5	16	204	225	257
PST130.2_000179	178	296	107	0	0	0	54	17	3	245	72	655	1132	1319	1376
PST130.2_000180	93075	116994	98143	75	49	2	506	225	211	587	389	1192	5356	5266	7050
PST130.2_000181	712	851	1019	28	27	3	264	124	98	392	217	554	894	972	1026
PST130.2_000182	118	190	121	0	0	0	0	0	0	0	0	2	11	8	14
PST130.2_000183	1049	1473	1337	32	15	8	353	197	188	678	399	918	1629	1751	1934
PST130.2_000184	0	1	0	6	15	2	126	86	50	264	136	699	1077	1334	1269
PST130.2_000185	49	12	54	2	1	0	33	16	4	129	58	262	1166	1037	1496
PST130.2_000186	3824	5077	3923	318	232	34	2507	1429	1043	3291	2031	5102	8885	8377	9510
PST130.2_000187	1003	1363	1038	27	23	2	197	81	93	279	131	518	629	757	758
PST130.2_000188	0	1	0	0	0	0	1	0	1	2	0	4	28	24	26
PST130.2_000189	15	7	6	0	0	0	0	0	0	0	0	9	1	0	0
PST130.2_000190	0	0	0	0	0	0	0	0	0	0	0	0	0	0	0
PST130.2_000191	3	1	3	0	0	0	0	1	0	0	0	0	1	0	1
PST130.2_000192	1850	2521	2427	42	18	7	301	144	96	421	232	620	1089	992	1162
PST130.2_000193	0	2	0	0	0	0	0	0	0	3	1	12	26	38	29
PST130.2_000194	1130	1519	1379	43	13	2	280	153	138	571	346	1027	1265	1384	1602
PST130.2_000195	102	125	45	0	0	0	0	1	0	5	0	4	4	5	15
PST130.2_000196	87	204	116	2	8	0	31	13	13	67	22	72	146	133	191
PST130.2_000197	1314	2253	1532	23	14	0	157	66	58	199	119	337	489	503	596
PST130.2_000198	0	7	1	0	0	0	6	0	1	59	19	150	1108	1118	1282
PST130.2_000199	513	692	516	15	12	0	193	83	61	247	127	423	544	499	596
PST130.2_000200	0	0	0	9	10	0	56	55	36	116	63	180	128	143	196
PST130.2_000201	5517	6511	5837	57	21	3	389	239	176	671	344	986	2341	2341	2875
PST130.2_000202	913	1192	983	1	8	1	61	29	28	127	63	218	610	605	638
PST130.2_000203	387	496	399	7	4	0	86	45	44	133	58	165	339	359	382
PST130.2_000204	1367	1405	1561	20	28	8	242	98	51	323	144	574	1373	1350	1838
PST130.2_000205	23	46	59	0	0	0	6	1	0	1	6	24	143	143	231
PST130.2_000206	4005	5358	4861	28	29	5	346	226	122	429	372	676	913	829	968
PST130.2_000207	873	1142	861	13	15	0	123	55	46	238	111	335	586	593	838
PST130.2_000208	683	843	782	8	3	1	59	53	41	129	79	148	368	403	455
PST130.2_000209	10	8	5	0	0	0	0	0	0	13	2	15	400	429	603
PST130.2_000210	0	0	1	0	0	0	0	0	0	0	0	0	0	0	0
PST130.2_000211	797	1240	727	0	12	2	52	30	10	133	56	156	386	412	500
PST130.2_000212	199	238	184	2	2	0	29	12	19	46	23	84	110	132	163
PST130.2_000213	332	456	437	6	4	0	54	22	24	121	69	171	349	416	510
PST130.2_000214	0	1	0	4	1	1	31	7	7	22	2	51	62	67	63
PST130.2_000215	17	28	15	1	0	0	29	6	1	92	57	227	527	473	563
PST130.2_000216	85	152	61	0	0	0	1	0	0	1	0	1	5	12	11
PST130.2_000217	1321	2105	1245	21	32	2	200	133	73	272	214	502	723	872	823
PST130.2_000218	2	15	7	0	0	0	9	5	1	27	10	64	138	83	111
PST130.2_000219	6335	7818	6135	4	12	2	111	60	35	232	132	349	2285	2203	2956
PST130.2_000220	0	4	1	0	0	0	0	0	0	2	2	1	26	19	30
PST130.2_000221	0	0	0	0	0	0	0	0	0	0	0	0	33	34	58
PST130.2_000222	2777	2850	3200	17	3	1	134	105	49	281	168	469	930	990	1099
PST130.2_000223	6692	10019	7461	23	21	5	245	143	98	494	249	936	1728	1739	1991
PST130.2_000224	1908	3301	2359	5	4	0	64	29	26	147	61	235	546	523	739
PST130.2_000225	0	0	1	0	0	0	58	50	0	376	131	939	341	338	294
PST130.2_000226	832	1083	1178	10	12	1	118	75	63	240	137	367	875	759	880
PST130.2_000227	574	761	529	17	29	2	167	90	56	308	153	402	654	618	673
PST130.2_000228	511	516	377	0	0	0	0	0	0	0	0	0	11	11	13
PST130.2_000229	608	881	675	65	47	13	287	181	173	405	305	593	828	794	959
PST130.2_000230	0	0	0	0	0	0	0	0	0	0	0	0	1	0	0
PST130.2_000231	1994	2921	3249	79	72	8	657	403	332	1100	702	1739	2496	2629	2771
PST130.2_000232	0	0	0	0	0	0	0	0	0	0	0	0	0	0	0
PST130.2_000233	0	0	1	0	0	0	1	0	0	3	0	12	43	46	35
PST130.2_000234	0	0	0	0	0	0	0	0	0	0	0	0	0	0	0
PST130.2_000235	0	0	0	0	0	0	0	0	0	0	0	0	0	0	0
PST130.2_000236	1029	1840	1259	0	0	0	0	0	0	0	2	0	31	15	47
PST130.2_000237	8415	8995	7033	30	33	4	257	136	111	738	311	1417	4460	4519	6002
PST130.2_000238	0	0	0	0	0	0	1	1	1	5	1	6	5	11	17
PST130.2_000239	1791	3112	1970	22	13	4	241	190	110	387	324	646	1070	1034	1148
PST130.2_000240	933	1226	1022	16	7	2	150	67	43	229	159	395	668	652	792
PST130.2_000241	1534	2563	1887	23	5	2	152	109	54	221	141	481	1085	1011	1247
PST130.2_000242	29	31	31	0	0	0	2	1	1	11	3	19	39	68	58
PST130.2_000243	0	0	0	0	0	0	11	2	3	233	99	657	2106	2338	2485
PST130.2_000244	3	3	8	0	0	0	3	4	1	3	3	11	25	15	22
PST130.2_000245	3	0	0	0	0	0	0	0	0	3	3	12	47	68	84
PST130.2_000246	18	32	8	0	0	0	0	0	0	0	0	0	0	0	2
PST130.2_000247	2	4	0	0	0	0	0	1	0	1	1	7	35	31	35
PST130.2_000248	0	0	0	0	0	0	8	3	0	20	0	9	1	3	17
PST130.2_000249	0	0	0	0	0	0	0	0	0	2	1	3	16	25	18
PST130.2_000250	9787	18359	12142	89	89	11	566	383	268	849	528	1396	2766	2768	3276
PST130.2_000251	18	6	11	0	0	0	0	0	0	4	3	2	1001	776	1446
PST130.2_000252	168	272	162	0	3	1	2	7	2	19	8	16	58	55	89
PST130.2_000253	206	269	158	0	2	0	23	9	7	27	16	43	111	115	159
PST130.2_000254	239	400	293	18	4	0	66	35	26	129	58	182	345	330	342
PST130.2_000255	436	567	468	11	2	1	77	60	40	130	89	218	280	294	322
PST130.2_000256	182	323	171	2	0	0	2	9	3	18	7	27	39	46	61
PST130.2_000257	7937	17894	10081	109	97	19	728	453	373	1466	734	2230	4288	4396	4686
PST130.2_000258	58	82	68	0	0	0	0	2	1	3	0	4	25	42	28
PST130.2_000259	0	0	0	0	0	0	0	0	0	0	0	0	0	0	0
PST130.2_000260	338	574	472	7	3	1	97	57	52	116	80	197	226	250	244
PST130.2_000261	144	266	165	1	2	3	16	10	3	30	16	55	70	73	87
PST130.2_000262	1452	2502	2134	4	9	1	105	59	39	215	99	285	526	479	553
PST130.2_000263	761	1198	1621	14	19	2	214	147	104	530	234	693	1303	1492	1438
PST130.2_000264	0	1	2	0	0	1	0	1	0	1	0	1	0	3	0
PST130.2_000265	429	622	590	9	6	1	68	47	16	147	86	216	405	369	402
PST130.2_000266	3328	4886	3803	106	77	4	566	362	277	993	560	1534	2114	2314	2451
PST130.2_000267	562	699	627	4	3	0	33	15	21	59	41	134	304	299	359
PST130.2_000268	788	996	732	74	42	7	304	199	111	459	242	855	1378	1333	1561
PST130.2_000269	236	242	194	1	0	0	26	12	7	44	36	85	178	201	221
PST130.2_000270	6	8	3	2	1	0	8	2	5	30	6	24	40	30	47
PST130.2_000271	11	8	12	1	0	0	4	1	1	6	2	13	7	15	21
PST130.2_000272	5	6	19	0	0	0	0	1	5	0	0	2	13	5	8
PST130.2_000273	6649	23415	15565	158	69	19	1083	528	770	2200	781	3860	7640	7680	10853
PST130.2_000274	0	0	0	0	0	0	2	0	0	1	1	0	5	6	22
PST130.2_000275	208	377	304	0	8	2	16	14	11	49	39	117	446	499	540
PST130.2_000276	41	127	146	0	0	0	1	2	0	10	3	15	65	58	83
PST130.2_000277	0	1	0	0	1	0	2	0	0	0	0	9	17	20	20
PST130.2_000278	33	24	18	1	1	0	0	1	1	1	0	4	11	24	28
PST130.2_000279	0	0	0	0	0	0	0	0	0	0	0	0	0	0	0
PST130.2_000280	4	6	6	0	0	0	0	0	0	2	3	2	9	1	8
PST130.2_000281	1938775	1376085	760009	169925	53816	20679	106495	50431	46238	115149	69228	342860	359148	1177451	435778
PST130.2_000282	0	0	0	0	0	0	0	0	0	0	0	0	0	0	0
PST130.2_000283	389	547	450	10	12	1	101	56	28	161	88	260	323	389	449
PST130.2_000284	5	2	1	11	7	1	203	151	75	286	224	509	641	750	917
PST130.2_000285	0	0	0	0	0	0	1	1	0	4	1	5	130	128	187
PST130.2_000286	0	0	0	0	0	0	0	0	0	0	0	0	0	0	0
PST130.2_000287	315	471	424	2	13	2	156	99	66	197	119	323	364	361	381
PST130.2_000288	517	647	436	2	0	1	13	14	2	39	27	87	333	342	480
PST130.2_000289	326	424	507	9	7	0	52	33	31	96	44	167	220	221	291
PST130.2_000290	552	958	667	0	0	0	11	3	3	33	12	63	109	145	109
PST130.2_000291	1659	2963	1321	0	0	0	0	0	0	0	0	0	26	46	20
PST130.2_000292	786	1310	755	15	3	2	114	58	57	142	68	291	314	359	409
PST130.2_000293	5	3	4	0	0	0	1	1	1	0	0	5	12	8	28
PST130.2_000294	400	690	560	8	11	0	67	54	53	153	104	278	522	495	579
PST130.2_000295	93	100	158	0	2	0	13	3	7	28	10	36	65	74	87
PST130.2_000296	1235	1515	1047	9	13	0	125	82	28	243	80	336	554	513	610
PST130.2_000297	23	69	15	1	0	0	3	9	2	29	11	58	84	88	123
PST130.2_000298	3	31	10	0	0	0	0	0	0	0	0	1	70	68	85
PST130.2_000299	8	4	34	0	0	0	1	2	1	7	3	14	378	306	400
PST130.2_000300	145817	187867	184787	1	0	1	19	2	8	6	18	17	7923	7920	10635
PST130.2_000301	2082	3488	2299	159	121	17	1318	867	665	1887	1198	2241	1609	1812	1750
PST130.2_000302	2813	4192	3478	49	26	10	387	223	170	598	339	871	6342	5412	8602
PST130.2_000303	0	0	0	0	0	0	21	16	6	60	40	62	57	48	50
PST130.2_000304	12	18	17	109	102	9	1102	808	438	1525	1059	1750	942	855	781
PST130.2_000305	1	1	0	166	124	15	2210	1451	823	3461	2068	5382	3949	3453	3865
PST130.2_000306	0	10	0	0	0	0	1	0	0	1	1	0	32	40	41
PST130.2_000307	13	11	15	26	14	3	218	145	94	270	206	359	106	71	76
PST130.2_000308	20	31	25	1	1	0	1	0	0	8	4	8	34	29	55
PST130.2_000309	381	518	377	1	0	0	1	1	0	17	8	39	277	265	303
PST130.2_000310	822	1073	799	4	6	1	141	80	42	337	169	387	750	875	930
PST130.2_000311	43	78	57	12	0	2	49	24	24	60	26	101	173	155	161
PST130.2_000312	0	1	0	0	0	0	0	0	1	1	2	3	5	9	18
PST130.2_000313	955	1159	1028	7	3	1	83	40	25	163	112	258	560	582	663
PST130.2_000314	0	0	0	1	1	0	11	5	7	16	10	34	35	24	33
PST130.2_000315	4844	7092	5969	55	42	1	519	338	263	992	603	1565	2361	2341	2800
PST130.2_000316	755	1001	1239	56	51	15	680	349	231	747	428	1288	1679	1738	1646
PST130.2_000317	958	1461	1458	18	11	1	153	89	56	225	137	370	750	763	812
PST130.2_000318	2638	4325	3215	20	21	2	310	150	81	502	252	731	1251	1350	1573
PST130.2_000319	1751	2443	2622	113	67	7	931	527	278	1183	668	2095	1387	1309	1481
PST130.2_000320	29	42	26	0	0	0	7	4	1	22	14	24	63	72	99
PST130.2_000321	2089	2877	1982	2	2	0	82	54	32	246	134	365	644	657	781
PST130.2_000322	12	18	17	2	2	0	25	22	20	87	45	122	98	62	80
PST130.2_000323	14	35	9	1	1	0	0	0	0	0	0	3	16	1	2
PST130.2_000324	2153	3154	2040	36	19	3	306	177	124	568	306	880	1456	1548	1701
PST130.2_000325	11864	13193	12420	131	91	14	1765	1028	677	5237	2655	9357	21943	22636	25733
PST130.2_000326	50	139	109	2	0	0	32	13	12	31	8	56	83	75	109
PST130.2_000327	1	5	1	46	21	2	976	636	336	1441	927	2213	712	638	523
PST130.2_000328	0	0	0	0	0	0	1	0	0	0	0	0	11	15	18
PST130.2_000329	2694	3561	3101	328	285	53	2654	1517	1170	3689	2493	6347	7632	7494	8271
PST130.2_000330	0	1	3	0	0	0	4	12	3	21	11	55	632	586	966
PST130.2_000331	500	624	640	17	24	1	90	47	64	185	116	319	487	505	479
PST130.2_000332	1287	1812	1653	78	82	15	608	408	295	1283	668	1719	1966	2127	2264
PST130.2_000333	25	72	26	0	0	0	1	0	0	2	1	2	1	4	5
PST130.2_000334	1565	2061	1751	25	10	3	214	138	74	407	254	781	1800	1818	2142
PST130.2_000335	1221	1446	1695	34	36	1	293	213	185	545	339	770	1122	1225	1290
PST130.2_000336	1618	1988	1126	0	3	0	5	3	0	5	2	1	115	101	194
PST130.2_000337	0	2	0	1	1	0	26	31	8	34	26	39	77	74	103
PST130.2_000338	402	401	376	2	3	0	4	14	4	31	14	56	208	197	291
PST130.2_000339	10	13	3	3	1	1	48	49	11	62	21	105	79	62	86
PST130.2_000340	2491	3166	3594	27	49	5	407	210	159	572	372	1083	1585	1598	1539
PST130.2_000341	0	4	3	171	118	24	1536	956	747	3169	1814	3862	7022	7216	8584
PST130.2_000342	48	81	49	0	0	0	5	2	2	7	4	17	18	41	30
PST130.2_000343	2445	2757	2927	195	155	10	1078	629	454	1728	934	2589	3486	3519	4130
PST130.2_000344	113	275	307	0	0	4	7	2	2	7	2	22	35	23	34
PST130.2_000345	433	598	469	4	7	0	76	24	20	85	41	141	260	261	309
PST130.2_000346	0	2	1	0	1	1	14	12	5	80	51	54	25	32	40
PST130.2_000347	434	524	587	1	0	0	79	59	30	138	87	228	358	383	449
PST130.2_000348	0	0	0	1	0	0	19	7	4	20	34	31	37	60	57
PST130.2_000349	1	0	1	0	0	0	0	0	0	0	0	0	0	0	0
PST130.2_000350	0	0	0	0	0	0	0	0	0	0	0	0	0	0	0
PST130.2_000351	1	0	0	0	0	0	0	1	0	3	2	4	15	11	19
PST130.2_000352	0	0	0	0	0	0	6	4	1	7	11	33	89	76	103
PST130.2_000353	2020	2179	2247	54	20	1	238	115	128	330	206	573	974	1034	1068
PST130.2_000354	380	581	505	13	9	1	121	70	48	155	92	280	452	473	486
PST130.2_000355	0	0	0	0	0	0	0	0	0	0	0	2	14	12	22
PST130.2_000356	394	622	189	131	98	19	985	529	345	904	557	1227	308	247	220
PST130.2_000357	306	520	304	90	80	5	894	590	355	906	778	1211	323	308	341
PST130.2_000358	1	5	2	0	0	0	0	1	0	2	0	2	23	23	9
PST130.2_000359	637	873	645	2	2	0	30	19	18	99	54	158	379	356	445
PST130.2_000360	0	0	0	0	0	0	1	4	0	219	34	499	3690	3512	3610
PST130.2_000361	1522	1818	1386	5	1	0	59	15	14	101	72	158	219	237	353
PST130.2_000362	520	593	712	13	12	1	63	47	26	128	74	196	293	278	326
PST130.2_000363	4	6	4	1	0	0	1	1	1	3	3	8	26	13	17
PST130.2_000364	30	37	20	1	0	0	4	1	1	7	4	12	13	15	9
PST130.2_000365	3	15	12	1	0	0	0	0	0	0	2	12	23	18	28
PST130.2_000366	670	934	627	4	6	1	150	80	70	235	127	391	572	573	626
PST130.2_000367	0	0	0	0	0	0	0	0	0	0	0	0	0	0	0
PST130.2_000368	514	600	504	2	6	1	39	31	26	84	45	104	265	260	332
PST130.2_000369	947	1343	1007	78	60	4	556	384	245	741	512	907	1061	988	1200
PST130.2_000370	30	34	8	1	0	0	3	1	1	7	6	5	13	13	9
PST130.2_000371	0	0	0	0	0	0	2	0	1	0	2	6	1	4	17
PST130.2_000372	2890	4252	2942	52	57	8	575	430	259	978	570	1679	2637	2590	2969
PST130.2_000373	1607	2640	1953	16	12	0	214	106	61	382	198	545	1103	1149	1329
PST130.2_000374	1	0	0	0	0	0	0	1	0	4	0	2	24	17	56
PST130.2_000375	2766	3415	3210	94	117	4	1025	614	484	1631	958	2515	3299	3281	3755
PST130.2_000376	49	130	102	2	3	1	24	9	5	28	8	61	82	100	82
PST130.2_000377	57	208	26	0	0	0	0	0	0	0	0	0	0	1	2
PST130.2_000378	262	191	526	0	0	0	0	1	0	0	1	0	31	35	41
PST130.2_000379	778	1034	1061	34	23	3	205	132	106	297	210	451	779	818	832
PST130.2_000380	6274	9787	6684	10	11	1	122	59	44	208	138	389	854	837	1156
PST130.2_000381	205	250	279	1	3	1	64	19	17	84	64	89	241	278	283
PST130.2_000382	0	0	1	0	0	0	0	0	0	1	0	0	46	39	35
PST130.2_000383	238	249	203	1	0	1	23	9	5	47	12	45	114	85	156
PST130.2_000384	1	0	0	34	13	5	413	257	109	462	291	774	216	163	199
PST130.2_000385	1978	2623	2528	37	43	4	355	235	138	564	267	868	1488	1585	1777
PST130.2_000386	69	77	82	0	0	0	0	1	0	3	1	6	28	31	35
PST130.2_000387	651	906	886	14	12	1	275	205	144	422	276	643	1171	1203	1310
PST130.2_000388	179	316	158	0	0	0	1	0	0	1	1	1	26	25	36
PST130.2_000389	2495	3020	2639	1	0	0	18	11	7	56	30	91	540	506	658
PST130.2_000390	4813	8400	5974	30	23	4	535	340	208	1293	648	1908	3904	4308	4756
PST130.2_000391	44	77	29	0	0	0	2	0	0	0	1	3	11	7	7
PST130.2_000392	1118	1450	1319	12	8	2	97	50	33	172	102	312	989	1043	1189
PST130.2_000393	163	358	188	1	1	0	19	13	15	38	11	34	75	75	60
PST130.2_000394	0	2	0	0	0	0	0	0	0	1	0	7	34	36	37
PST130.2_000395	0	0	1	0	0	0	1	1	0	2	1	25	281	219	411
PST130.2_000396	973	1989	1938	400	316	62	3668	2259	1428	5716	3506	8982	11233	10646	12859
PST130.2_000397	0	0	0	3	0	1	73	51	7	125	88	135	34	77	83
PST130.2_000398	0	0	0	0	0	0	0	0	0	0	0	0	0	0	0
PST130.2_000399	61	75	58	0	0	0	9	5	0	13	8	17	20	26	29
PST130.2_000400	1596	2282	1821	20	10	5	220	129	106	530	272	887	2083	2125	2518
PST130.2_000401	5436	8666	6930	18	22	0	344	223	169	614	373	859	1948	1756	2299
PST130.2_000402	58	131	83	0	0	0	3	0	1	0	1	4	13	7	8
PST130.2_000403	31	42	23	5	4	2	10	11	5	36	19	45	105	115	156
PST130.2_000404	1729	1856	2211	115	93	11	609	375	287	806	484	1418	1912	1908	2258
PST130.2_000405	0	0	0	0	0	0	0	0	0	2	0	3	175	178	256
PST130.2_000406	2	2	2	0	0	0	3	1	3	27	3	73	1991	1845	2475
PST130.2_000407	0	0	0	0	0	0	0	0	0	0	0	0	0	0	0
PST130.2_000408	134	167	181	0	0	1	9	4	6	35	13	46	87	80	91
PST130.2_000409	6	14	2	3	2	0	141	104	41	209	173	240	56	50	54
PST130.2_000410	1681	2037	2006	26	22	2	307	179	116	621	361	1047	1761	1852	2133
PST130.2_000411	1416	1952	1672	11	6	3	81	46	38	166	83	253	609	645	612
PST130.2_000412	0	1	2	0	0	0	1	1	0	1	1	3	21	33	27
PST130.2_000413	1148	1527	1204	47	48	5	312	177	142	521	276	773	1044	1156	1303
PST130.2_000414	795	944	840	0	0	0	0	0	0	1	0	3	28	42	23
PST130.2_000415	787	1390	1144	97	112	10	847	506	371	1394	742	2073	2521	2809	2727
PST130.2_000416	1783	2997	2339	16	19	1	169	113	51	288	178	455	732	752	802
PST130.2_000417	896	1457	1427	50	54	4	367	276	164	645	384	971	1324	1335	1381
PST130.2_000418	186	260	176	1	4	1	26	26	7	71	22	100	194	195	230
PST130.2_000419	696	967	753	5	8	1	41	37	14	146	40	245	517	582	732
PST130.2_000420	1032	898	1519	0	0	0	1	0	0	0	0	3	54	54	86
PST130.2_000421	2362	3905	2974	35	39	5	333	199	113	862	395	1474	7020	8134	8203
PST130.2_000422	0	0	0	0	0	0	0	0	0	0	0	0	0	0	0
PST130.2_000423	0	0	0	0	0	0	0	0	0	0	0	0	0	0	0
PST130.2_000424	336	353	306	4	10	5	96	46	30	136	50	163	344	343	404
PST130.2_000425	132	163	300	1	2	0	20	13	5	32	10	57	169	192	185
PST130.2_000426	640	673	961	0	0	1	16	7	4	22	28	54	175	142	176
PST130.2_000427	68	105	54	0	0	0	0	1	0	3	1	3	37	35	28
PST130.2_000428	2	18	5	0	0	0	1	0	1	3	3	12	12	13	24
PST130.2_000429	3249	4637	2947	49	32	2	432	215	139	667	365	1022	2065	2198	2662
PST130.2_000430	210	382	447	6	8	2	68	46	23	86	55	149	228	225	197
PST130.2_000431	2873	3451	2582	13	23	1	145	72	59	279	128	307	501	485	622
PST130.2_000432	21	26	44	0	0	0	2	0	0	4	0	12	27	34	34
PST130.2_000433	1962	2129	2307	19	14	2	206	123	76	346	206	475	775	782	808
PST130.2_000434	595	638	792	15	5	0	62	27	22	80	45	159	323	280	384
PST130.2_000435	2	10	18	0	0	0	0	1	0	7	1	9	53	61	31
PST130.2_000436	2	5	2	7	0	1	40	22	21	64	30	120	57	68	58
PST130.2_000437	1	6	4	1	1	0	3	1	1	5	2	9	37	44	23
PST130.2_000438	31	22	39	0	0	0	0	0	0	0	0	0	2	1	5
PST130.2_000439	455	780	582	0	0	0	0	3	0	40	10	91	569	576	685
PST130.2_000440	150	220	111	0	0	0	4	1	1	11	2	10	20	22	31
PST130.2_000441	96	82	101	0	2	0	12	2	2	25	7	22	46	62	63
PST130.2_000442	1526	1654	1820	65	39	4	332	223	161	659	358	965	1476	1386	1606
PST130.2_000443	1	0	0	0	0	0	1	1	0	4	5	3	24	16	44
PST130.2_000444	1026	1320	995	23	9	1	169	59	72	349	172	610	1544	1639	1903
PST130.2_000445	996	1267	1542	22	7	1	125	92	64	322	163	435	941	882	1078
PST130.2_000446	2	4	2	0	6	0	31	34	15	69	46	103	126	115	115
PST130.2_000447	0	1	3	7	7	0	103	51	18	158	115	304	358	357	391
PST130.2_000448	258	307	295	8	9	1	77	48	33	148	64	192	256	283	323
PST130.2_000449	8938	14837	10614	55	61	5	803	510	318	1468	886	1908	3459	3765	4292
PST130.2_000450	1081	2411	2188	4	1	1	77	19	18	130	78	203	486	547	599
PST130.2_000451	69	79	3	50	91	17	1088	752	413	1986	1443	2139	634	527	574
PST130.2_000452	237	434	252	7	6	0	76	32	24	126	99	133	109	83	108
PST130.2_000453	37	78	41	3	1	0	20	1	4	27	14	25	89	63	107
PST130.2_000454	2339	3274	3250	2	2	1	43	17	15	105	50	167	912	942	1277
PST130.2_000455	12960	19595	15030	111	101	8	1340	823	432	2542	1522	4097	8334	8240	10027
PST130.2_000456	2279	2573	3531	29	58	1	390	236	144	620	326	880	1635	1558	2049
PST130.2_000457	368	614	567	8	1	1	86	47	51	184	99	231	359	404	413
PST130.2_000458	88	37	98	1	0	0	2	1	1	4	7	7	26	22	45
PST130.2_000459	12	25	7	31	16	3	333	234	109	382	205	639	489	518	589
PST130.2_000460	1136	1364	1050	38	26	1	392	258	185	623	331	953	1487	1503	1769
PST130.2_000461	1922	2132	1745	134	106	26	936	664	417	1427	856	2169	2907	2823	3220
PST130.2_000462	5	1	3	3	1	0	1	6	2	8	3	21	91	90	136
PST130.2_000463	36	44	17	0	0	0	1	1	5	16	3	14	23	18	36
PST130.2_000464	2686	3810	3234	74	68	6	566	324	243	772	463	1387	1966	1975	2415
PST130.2_000465	55	112	23	0	0	0	4	10	1	184	50	374	2638	2598	3403
PST130.2_000466	4920	6828	5059	3	12	0	103	80	51	247	92	403	3078	2974	4123
PST130.2_000467	0	0	0	0	0	0	21	11	5	24	25	61	63	66	54
PST130.2_000468	32	66	86	0	0	0	1	0	1	211	75	522	2520	2991	3017
PST130.2_000469	898	1224	734	11	15	1	115	70	59	234	135	298	425	397	485
PST130.2_000470	2264	3001	1787	6	8	2	110	65	54	187	131	341	917	857	1020
PST130.2_000471	6	16	3	0	0	0	0	0	0	0	0	0	2	3	0
PST130.2_000472	21	40	12	1	0	0	5	1	1	5	5	12	18	22	27
PST130.2_000473	857	1646	1322	1	3	0	19	28	7	101	37	134	680	641	893
PST130.2_000474	4477	5027	3341	38	25	4	179	110	82	303	151	495	899	884	1292
PST130.2_000475	0	0	0	0	0	0	0	0	0	0	0	0	0	0	0
PST130.2_000476	0	0	0	0	0	0	0	0	0	0	0	0	0	0	0
PST130.2_000477	5	1	0	0	0	0	7	0	0	19	1	25	35	34	19
PST130.2_000478	246	384	211	100	51	10	454	283	201	592	287	1082	1192	1212	1273
PST130.2_000479	4058	6396	4491	38	21	1	400	220	160	774	407	1157	2074	2038	2357
PST130.2_000480	10	61	26	0	0	0	0	1	0	0	1	2	2	4	0
PST130.2_000481	1108	1760	1188	1	2	1	45	24	16	113	53	210	651	668	932
PST130.2_000482	1448	1602	1382	37	46	2	365	245	166	537	288	982	1205	1289	1496
PST130.2_000483	0	0	0	0	0	0	0	0	0	0	0	0	0	0	0
PST130.2_000484	364	492	460	5	9	0	66	45	27	146	71	234	319	383	291
PST130.2_000485	411	461	379	25	12	0	124	69	36	194	79	299	415	378	517
PST130.2_000486	3367	4129	4189	53	45	4	594	360	259	1127	658	2071	2886	2949	3288
PST130.2_000487	1161	1587	1181	66	53	5	454	261	183	599	380	1071	1380	1287	1610
PST130.2_000488	1780	2373	2180	30	36	5	422	291	168	701	453	1093	1593	1743	1818
PST130.2_000489	5	14	8	2	0	0	10	4	4	6	9	9	26	17	26
PST130.2_000490	391	714	390	2	0	0	24	12	3	49	29	51	150	171	232
PST130.2_000491	430	445	317	5	2	0	13	3	8	44	25	66	209	258	312
PST130.2_000492	11934	19771	11145	139	119	5	1315	947	562	3040	1753	4327	9532	9282	11434
PST130.2_000493	729	1148	766	0	0	0	11	3	9	16	15	32	91	72	94
PST130.2_000494	665	876	750	103	81	7	831	468	346	1049	660	1410	1355	1319	1515
PST130.2_000495	487	506	468	2	0	0	18	3	5	49	23	79	425	400	488
PST130.2_000496	3	62	2	0	0	0	0	0	0	0	0	0	1	1	4
PST130.2_000497	0	0	0	2	9	1	70	45	23	111	79	215	220	185	236
PST130.2_000498	0	0	0	0	0	0	0	0	0	0	0	0	0	0	0
PST130.2_000499	9	142	14	0	0	0	0	0	1	1	1	0	13	13	7
PST130.2_000500	67	83	49	0	0	0	4	3	3	12	8	21	35	34	48
PST130.2_000501	16	5	34	9	6	2	81	55	32	135	84	144	306	246	298
PST130.2_000502	126	137	202	5	1	1	20	14	8	43	26	61	80	73	85
PST130.2_000503	70	99	82	0	0	0	1	1	0	8	5	37	69	80	117
PST130.2_000504	0	0	0	0	0	0	0	0	0	0	0	0	0	0	0
PST130.2_000505	0	1	23	0	0	0	0	0	0	2	0	4	187	196	242
PST130.2_000506	0	0	0	0	0	0	0	2	2	7	0	5	8	23	8
PST130.2_000507	242	484	418	1	2	0	39	25	17	89	38	122	278	239	301
PST130.2_000508	0	0	0	0	0	0	0	0	0	0	0	0	0	0	0
PST130.2_000509	13	29	11	0	0	0	3	0	1	3	3	20	32	25	34
PST130.2_000510	609	713	619	5	2	1	48	31	23	134	66	243	504	519	588
PST130.2_000511	12889	32779	11355	2	0	0	70	33	28	190	111	320	214	221	145
PST130.2_000512	4	1	3	5	4	2	63	53	30	141	85	270	357	380	390
PST130.2_000513	338	381	212	0	0	0	0	0	0	0	0	0	2	0	0
PST130.2_000514	813	1329	478	4	4	0	69	30	20	106	64	185	58	64	36
PST130.2_000515	374	605	473	16	21	1	177	131	78	253	164	403	433	408	485
PST130.2_000516	82	125	139	1	0	0	30	6	8	44	9	64	94	135	103
PST130.2_000517	16	8	7	0	0	0	1	0	0	1	0	1	4	6	13
PST130.2_000518	8083	18619	14356	3	6	0	33	36	30	86	48	100	553	663	746
PST130.2_000519	4	3	5	1	4	0	80	60	40	378	153	908	3290	3679	3844
PST130.2_000520	324	440	474	3	1	0	31	33	16	70	38	118	220	190	238
PST130.2_000521	477	529	708	12	2	0	130	59	58	171	93	298	499	553	654
PST130.2_000522	118	295	260	12	6	1	130	62	31	401	226	822	5974	5850	7985
PST130.2_000523	96	124	128	11	3	1	39	17	14	52	21	71	96	87	134
PST130.2_000524	951	1342	999	0	1	0	8	7	0	62	29	74	102	143	121
PST130.2_000525	11	30	31	0	0	0	1	0	0	1	4	15	6	15	8
PST130.2_000526	155	225	161	1	0	0	17	6	7	30	9	36	85	76	93
PST130.2_000527	0	0	0	2	1	1	37	29	12	95	56	144	68	59	89
PST130.2_000528	2357	4523	2838	738	597	91	3753	2372	1624	4594	2646	7400	7882	7475	8535
PST130.2_000529	0	0	0	0	0	0	1	0	0	3	1	12	92	122	110
PST130.2_000530	2711	3880	3478	32	42	3	393	267	109	891	531	1666	2224	2468	2335
PST130.2_000531	131	73	173	185	128	27	1034	682	493	889	615	1199	401	406	412
PST130.2_000532	0	0	0	0	0	0	0	0	0	0	0	0	0	0	0
PST130.2_000533	0	0	0	0	0	0	0	0	0	0	0	0	0	0	0
PST130.2_000534	582	895	620	21	13	1	163	87	61	208	149	301	465	451	476
PST130.2_000535	3340	4222	3711	9	7	0	92	54	37	183	123	373	935	1014	1265
PST130.2_000536	1885	3411	2581	18	15	0	253	121	122	414	235	579	895	862	993
PST130.2_000537	0	0	0	0	0	0	0	0	0	0	0	3	125	141	144
PST130.2_000538	0	0	0	0	0	0	0	0	0	0	0	0	0	0	0
PST130.2_000539	184	315	269	14	10	1	195	116	68	272	151	429	635	601	718
PST130.2_000540	2	5	6	0	0	0	0	1	0	1	0	7	9	2	7
PST130.2_000541	335	473	531	1	1	0	13	14	11	47	21	122	186	177	234
PST130.2_000542	2701	3829	4253	39	21	13	314	191	132	553	352	941	1323	1276	1315
PST130.2_000543	549	998	739	0	0	0	1	2	1	5	1	8	190	216	258
PST130.2_000544	1973	3267	2245	46	31	2	286	175	147	528	279	901	1407	1504	1693
PST130.2_000545	1220	1058	1780	0	1	0	12	3	3	7	16	32	172	184	240
PST130.2_000546	158	132	202	0	0	0	0	0	0	0	0	1	17	15	23
PST130.2_000547	454	802	495	11	6	0	82	51	24	152	82	208	436	458	476
PST130.2_000548	2932	4306	3448	753	557	114	5099	3267	1990	7223	3962	12379	10516	10494	10044
PST130.2_000549	1832	3532	2265	17	23	2	283	164	107	448	269	640	1212	1269	1316
PST130.2_000550	23	26	14	0	5	1	226	131	40	372	284	420	407	450	443
PST130.2_000551	1274	1566	1299	13	11	0	176	98	74	353	216	497	1101	1044	1298
PST130.2_000552	4	6	2	0	0	0	0	0	0	12	2	8	46	43	65
PST130.2_000553	1828	2387	2289	9	11	1	115	78	62	197	90	329	633	624	740
PST130.2_000554	41	39	23	1	0	0	3	0	1	3	6	10	4	6	11
PST130.2_000555	264	206	175	0	0	0	0	0	0	0	1	6	2	9	7
PST130.2_000556	140	274	192	7	0	0	24	18	10	39	41	57	146	148	149
PST130.2_000557	2	2	0	0	0	0	13	5	0	36	30	111	46	40	56
PST130.2_000558	900	1449	913	15	9	3	152	76	68	284	174	384	591	578	614
PST130.2_000559	1385	1881	1618	20	10	1	131	64	66	269	109	312	535	516	648
PST130.2_000560	7269	9524	8182	0	2	0	44	46	11	87	50	86	503	507	709
PST130.2_000561	47	45	42	0	0	1	5	1	2	3	0	5	6	1	2
PST130.2_000562	3	3	0	3	3	0	16	1	3	4	4	23	24	18	17
PST130.2_000563	1428	2273	1565	7	3	3	84	46	30	133	73	233	322	334	364
PST130.2_000564	5	2	5	0	0	0	3	1	0	2	2	9	45	34	37
PST130.2_000565	0	0	0	0	0	0	0	0	0	0	0	0	9	26	17
PST130.2_000566	729	830	1171	12	5	1	158	85	31	299	158	454	749	792	892
PST130.2_000567	7485	13419	9526	98	102	13	1210	696	457	1492	818	2218	3641	3472	4273
PST130.2_000568	739	791	786	8	4	0	45	25	17	111	60	167	309	319	375
PST130.2_000569	21	39	53	0	4	0	12	4	1	8	6	30	29	23	48
PST130.2_000570	2	1	0	5	2	0	45	19	17	44	26	47	8	32	11
PST130.2_000571	0	0	0	1	1	0	6	8	2	26	16	25	31	23	49
PST130.2_000572	1428	1689	1572	55	37	1	651	326	280	920	615	1453	2177	2160	2453
PST130.2_000573	1024	1230	1267	29	31	3	300	166	125	424	229	646	830	854	960
PST130.2_000574	0	0	0	0	0	0	0	0	0	2	2	5	31	32	45
PST130.2_000575	801	1299	1187	27	27	1	320	211	121	514	304	803	1088	1133	1117
PST130.2_000576	3688	4415	4005	69	52	3	739	410	267	1064	707	1787	2917	2835	3156
PST130.2_000577	5	2	14	0	0	0	0	0	0	55	15	119	1037	1040	1062
PST130.2_000578	648	1175	451	6	9	0	25	21	11	74	19	94	745	612	1066
PST130.2_000579	10	20	2	0	0	1	0	1	2	4	3	8	35	33	30
PST130.2_000580	2	3	6	0	0	0	0	1	0	19	1	60	199	208	236
PST130.2_000581	0	0	0	0	1	0	44	22	5	92	66	156	76	62	79
PST130.2_000582	32	42	50	4	1	0	14	8	8	21	19	62	113	93	122
PST130.2_000583	3847	5345	5439	127	131	25	960	505	380	1220	733	1850	2635	2795	2899
PST130.2_000584	1179	1538	1410	17	9	2	153	79	46	264	139	344	495	534	548
PST130.2_000585	2378	3486	3079	43	19	11	278	165	114	636	305	961	2032	2106	2390
PST130.2_000586	6	3	3	8	0	0	19	12	8	36	15	74	39	54	95
PST130.2_000587	61	58	17	1	0	0	4	0	1	1	3	8	19	8	15
PST130.2_000588	364	721	575	14	9	1	113	57	50	196	108	354	515	516	527
PST130.2_000589	1	0	0	0	0	0	0	0	0	12	0	32	124	121	125
PST130.2_000590	0	1	5	0	0	0	3	4	0	13	6	24	22	31	28
PST130.2_000591	1559	1961	1597	28	7	1	156	91	74	377	204	444	887	862	1053
PST130.2_000592	2066	2362	1985	186	173	17	1792	1102	639	2573	1482	4288	5803	5569	6474
PST130.2_000593	103	120	123	6	5	0	80	27	17	233	104	457	551	560	597
PST130.2_000594	114	168	101	0	0	0	23	1	5	28	14	92	174	172	250
PST130.2_000595	6443	6270	9149	0	0	0	6	0	4	131	20	242	3548	2937	4970
PST130.2_000596	1027	1416	1069	20	29	2	184	111	69	304	177	446	880	878	1232
PST130.2_000597	119	213	112	1	0	1	9	7	1	14	0	19	60	52	54
PST130.2_000598	373	565	557	9	18	1	95	47	33	208	94	328	594	556	609
PST130.2_000599	414	449	310	35	29	0	161	92	62	218	153	409	595	555	693
PST130.2_000600	52	50	87	23	6	3	205	135	89	370	231	465	410	450	481
PST130.2_000601	7704	8589	7066	0	0	0	1	1	0	5	1	8	271	340	455
PST130.2_000602	1728	2922	1996	5	3	1	66	36	9	68	38	166	338	321	421
PST130.2_000603	1485	1929	1414	9	10	0	86	59	35	195	116	381	595	685	753
PST130.2_000604	0	0	0	0	0	0	0	0	0	0	0	0	0	0	0
PST130.2_000605	0	0	0	0	0	0	0	0	0	0	0	0	0	0	0
PST130.2_000606	4321	6857	5757	329	292	42	2316	1290	936	3411	1994	5524	8022	8306	9040
PST130.2_000607	1	7	8	27	19	2	263	203	79	346	211	517	153	138	113
PST130.2_000608	0	1	1	7	8	0	122	80	45	133	90	154	48	30	30
PST130.2_000609	43931	29945	17448	2428	661	58	2252	883	707	2026	979	7410	7249	26773	8790
PST130.2_000610	0	0	0	52	29	10	369	282	181	539	353	840	641	588	688
PST130.2_000611	602	737	672	0	0	0	0	0	0	0	1	0	10	12	13
PST130.2_000612	3	12	12	1	0	0	5	0	1	7	5	10	23	16	22
PST130.2_000613	49	87	93	1	1	0	32	12	5	30	7	41	109	82	101
PST130.2_000614	1731	2218	2480	50	35	3	227	142	110	432	271	745	934	931	1064
PST130.2_000615	50	57	76	3	1	0	14	13	4	19	18	36	72	79	124
PST130.2_000616	97	154	92	2	1	1	10	4	2	21	22	22	48	73	64
PST130.2_000617	403	487	468	0	0	0	0	0	0	15	7	27	16	43	25
PST130.2_000618	3063	4671	3688	0	0	0	1	1	0	44	12	56	225	214	322
PST130.2_000619	0	2	2	0	0	0	0	0	0	0	0	1	0	0	0
PST130.2_000620	0	0	0	0	0	0	0	0	0	0	0	0	0	0	0
PST130.2_000621	45	166	156	2	4	0	13	3	8	21	31	52	82	87	153
PST130.2_000622	1556	1994	2004	14	14	1	226	125	90	317	218	495	976	972	1182
PST130.2_000623	393	764	612	4	3	0	63	19	3	87	54	189	435	453	542
PST130.2_000624	1010	1111	1060	10	5	0	72	33	19	114	61	202	340	292	471
PST130.2_000625	1603	1937	2031	40	28	13	302	232	135	511	340	835	1173	1159	1427
PST130.2_000626	13	40	24	0	0	0	0	0	0	0	0	0	1	1	1
PST130.2_000627	2418	3264	2889	38	11	3	446	250	156	782	437	1147	1910	2200	2370
PST130.2_000628	757	999	1408	7	18	2	81	45	26	228	86	310	770	792	771
PST130.2_000629	715	933	649	0	2	1	14	3	7	34	15	75	296	273	449
PST130.2_000630	1	0	1	2	6	0	218	114	48	555	293	906	651	750	730
PST130.2_000631	0	0	0	2	0	0	46	53	20	135	84	195	203	169	194
PST130.2_000632	0	0	0	0	0	0	8	4	3	26	8	22	11	15	21
PST130.2_000633	644	881	606	4	8	2	78	70	46	155	99	323	647	663	792
PST130.2_000634	90	132	73	0	0	0	2	0	0	3	2	2	3	10	2
PST130.2_000635	976	1093	1074	48	21	4	298	182	110	516	243	747	1046	954	1294
PST130.2_000636	47	80	54	1	0	0	16	5	4	18	15	73	90	95	94
PST130.2_000637	532	619	566	15	4	1	95	67	42	182	113	254	388	385	443
PST130.2_000638	31	34	23	1	0	0	5	4	1	13	4	18	11	31	39
PST130.2_000639	12	23	5	0	0	0	1	0	0	0	1	0	5	5	5
PST130.2_000640	1712	2472	1886	20	10	1	262	160	96	514	273	703	1136	1120	1180
PST130.2_000641	48	39	54	2	0	0	9	2	5	14	4	9	25	19	32
PST130.2_000642	24229	40707	31456	0	0	0	0	0	1	0	1	1	1046	1092	1482
PST130.2_000643	38423	63786	53134	224	196	32	2241	1673	1146	4369	2631	6261	14656	14872	17531
PST130.2_000644	53	103	110	1	0	0	4	2	1	19	3	16	66	52	66
PST130.2_000645	772	1121	773	0	0	0	0	0	1	1	0	1	86	114	168
PST130.2_000646	694	969	784	2	1	0	45	46	23	81	57	145	393	397	494
PST130.2_000647	820	813	681	8	4	1	38	22	16	74	40	80	262	212	328
PST130.2_000648	27	29	11	0	0	0	0	0	0	0	0	0	0	1	2
PST130.2_000649	3352	4382	3326	7	14	5	141	85	37	342	199	544	836	817	1058
PST130.2_000650	463	1092	808	0	1	0	9	0	1	23	3	38	196	217	267
PST130.2_000651	2	10	3	0	0	0	0	0	0	3	4	15	78	76	115
PST130.2_000652	55	79	18	1	0	0	3	0	1	2	3	10	67	79	70
PST130.2_000653	342	513	407	1	7	2	56	29	21	95	67	197	291	372	361
PST130.2_000654	11	18	4	0	0	0	0	0	0	0	0	0	0	0	0
PST130.2_000655	42	46	58	2	2	0	6	6	3	12	3	19	18	33	19
PST130.2_000656	174	227	212	5	2	0	22	14	6	50	15	73	212	204	276
PST130.2_000657	287	280	292	13	8	2	87	47	33	136	91	197	382	380	402
PST130.2_000658	1826	4948	4777	0	0	0	9	4	1	61	33	115	1039	1055	1187
PST130.2_000659	0	0	0	0	0	0	0	0	0	0	0	0	0	0	0
PST130.2_000660	294	269	278	4	2	0	42	18	29	86	40	164	225	251	288
PST130.2_000661	548	628	437	6	6	0	107	45	31	161	111	251	393	351	486
PST130.2_000662	0	0	0	7	4	1	111	79	37	223	151	360	606	577	503
PST130.2_000663	0	0	0	0	0	0	0	0	0	0	0	0	0	0	0
PST130.2_000664	0	0	0	0	0	0	0	0	0	0	0	0	0	0	0
PST130.2_000665	1200	1673	1414	35	20	1	212	115	50	360	162	659	871	799	997
PST130.2_000666	8	15	15	2	4	0	37	21	11	62	43	162	287	319	333
PST130.2_000667	725	1164	817	0	1	0	0	1	0	8	6	24	142	137	176
PST130.2_000668	98	125	68	0	2	0	16	3	12	44	22	71	113	152	186
PST130.2_000669	479	587	634	18	15	1	169	105	50	205	113	377	514	473	528
PST130.2_000670	1692	2360	1732	15	8	7	208	111	70	355	236	616	1271	1256	1557
PST130.2_000671	825	1452	862	11	7	1	143	96	48	308	177	391	613	720	777
PST130.2_000672	419	393	328	9	4	1	65	42	24	117	71	153	247	231	307
PST130.2_000673	36	42	8	162	148	20	2886	2385	1163	4946	3677	5200	1881	1445	1607
PST130.2_000674	24	112	9	0	0	0	2	0	0	2	0	8	3	13	7
PST130.2_000675	667	1175	827	5	0	1	52	26	24	104	46	169	384	331	362
PST130.2_000676	0	0	0	0	0	0	0	0	0	0	0	0	0	0	0
PST130.2_000677	1841	2646	1865	0	2	0	44	23	11	128	69	244	400	426	531
PST130.2_000678	1298	2066	1093	3	13	2	138	97	55	193	121	293	530	534	703
PST130.2_000679	14	13	11	0	0	0	1	2	1	152	15	314	4108	4827	4710
PST130.2_000680	548	953	772	1	1	2	43	18	6	82	32	154	543	657	710
PST130.2_000681	0	0	1	0	0	0	3	1	0	7	2	11	30	28	27
PST130.2_000682	1	7	4	0	0	0	0	0	0	0	1	9	5	5	25
PST130.2_000683	0	0	0	0	0	0	0	0	0	0	0	0	0	0	0
PST130.2_000684	295	467	255	7	3	0	58	32	28	94	53	171	270	272	354
PST130.2_000685	9	356	2	0	0	0	0	0	0	1	1	2	3	1	2
PST130.2_000686	32	95	24	2	0	0	1	0	1	2	3	2	13	18	16
PST130.2_000687	233	394	394	0	0	0	0	0	0	0	0	1	82	84	157
PST130.2_000688	944	1449	1025	3	7	0	85	69	28	198	83	257	369	348	458
PST130.2_000689	98	191	123	9	15	0	157	64	26	188	83	327	270	314	352
PST130.2_000690	27	33	38	1	0	0	8	4	2	20	7	23	44	35	45
PST130.2_000691	11	0	4	0	0	0	1	1	0	1	0	8	31	16	21
PST130.2_000692	46	94	79	1	1	0	7	5	6	12	5	19	50	64	71
PST130.2_000693	180	292	290	0	0	0	2	0	1	4	4	8	14	18	22
PST130.2_000694	1880	2118	1922	6	4	1	87	54	40	219	122	358	902	852	1002
PST130.2_000695	1478	1708	1210	11	18	1	154	79	28	197	106	298	598	585	679
PST130.2_000696	718	976	832	42	41	7	267	178	160	579	292	852	1346	1376	1417
PST130.2_000697	1437	2352	1408	36	18	1	193	59	69	230	134	378	692	710	749
PST130.2_000698	19	52	79	60	46	11	340	238	144	713	425	1056	1534	1512	1513
PST130.2_000699	6916	9644	7509	21	11	1	138	84	61	262	158	454	2344	2241	3196
PST130.2_000700	891	1800	1425	0	1	1	15	1	8	20	11	27	354	392	627
PST130.2_000701	4	1	0	1	0	0	4	1	1	0	0	7	11	28	9
PST130.2_000702	19678	35885	20661	184	118	24	1099	633	449	1630	965	2499	3933	3875	4680
PST130.2_000703	1514	1598	2414	51	33	5	398	208	183	688	376	912	1510	1446	1635
PST130.2_000704	1	2	4	0	0	0	0	2	0	1	2	5	119	133	238
PST130.2_000705	0	0	1	0	0	0	0	0	0	0	0	0	10	19	15
PST130.2_000706	1287	2020	1543	7	14	2	125	47	50	234	124	426	716	809	773
PST130.2_000707	14	23	7	0	0	0	0	0	0	0	0	0	1	1	3
PST130.2_000708	9	12	6	0	1	0	19	4	0	17	19	44	40	66	60
PST130.2_000709	0	0	0	0	0	0	0	0	0	0	0	0	0	0	0
PST130.2_000710	394	549	334	5	8	0	97	49	52	157	108	240	494	508	606
PST130.2_000711	43	59	55	2	2	0	0	2	1	3	7	14	19	16	20
PST130.2_000712	47	43	34	15	2	0	119	55	63	152	100	193	108	90	122
PST130.2_000713	0	0	0	0	0	0	0	0	0	0	0	0	0	0	0
PST130.2_000714	2345	3005	2477	26	14	6	339	225	136	543	366	1006	1839	1918	2084
PST130.2_000715	1348	1474	1319	35	30	6	242	113	121	332	213	558	938	802	1139
PST130.2_000716	0	0	0	0	0	0	0	0	0	0	0	0	0	0	0
PST130.2_000717	32	226	18	0	0	0	95	54	7	428	146	751	2491	2361	3095
PST130.2_000718	18313	29866	18967	0	0	0	2	0	0	22	7	61	722	701	1009
PST130.2_000719	2118	2891	2506	19	12	2	243	141	98	417	264	662	1231	1147	1338
PST130.2_000720	34	53	48	0	0	0	0	0	0	0	0	4	21	13	42
PST130.2_000721	27	37	11	0	1	0	1	1	1	2	1	5	27	39	44
PST130.2_000722	349	372	512	477	403	56	2931	2005	1215	3068	1982	5350	5482	5079	5715
PST130.2_000723	7	20	10	2	4	1	29	3	14	27	8	42	47	37	41
PST130.2_000724	1397	2878	2497	43	31	3	434	260	178	741	415	1119	1682	1777	1919
PST130.2_000725	99033	147566	101122	2	1	2	147	76	59	528	269	1029	3824	3965	4922
PST130.2_000726	0	0	0	0	0	0	0	0	0	0	0	0	0	0	1
PST130.2_000727	0	0	0	0	0	0	0	0	0	0	0	0	0	0	0
PST130.2_000728	140	359	93	0	0	0	23	15	7	168	68	328	840	884	1053
PST130.2_000729	1670	2173	1615	15	11	2	188	88	90	322	226	485	659	689	872
PST130.2_000730	771	1013	629	10	2	0	120	53	34	110	59	211	364	339	388
PST130.2_000731	207	232	291	49	41	0	598	434	258	1661	1035	2680	4590	4697	5238
PST130.2_000732	0	2	1	1	1	0	12	3	2	27	10	51	90	87	70
PST130.2_000733	0	0	0	0	0	0	0	0	0	0	0	1	14	6	6
PST130.2_000734	39	43	45	7	1	0	54	37	21	124	78	215	162	176	166
PST130.2_000735	5	2	2	0	0	0	0	3	1	8	4	5	23	21	26
PST130.2_000736	43	103	22	0	0	0	0	0	0	1	0	1	14	15	12
PST130.2_000737	0	0	0	0	1	0	9	4	1	29	22	42	627	586	885
PST130.2_000738	1	2	0	1	0	0	1	0	0	1	0	5	119	118	147
PST130.2_000739	286	390	272	4	0	0	15	9	1	33	24	59	112	129	166
PST130.2_000740	11083	21165	16178	0	0	0	0	0	0	0	1	8	440	434	600
PST130.2_000741	3807	4888	4063	28	22	3	224	125	80	358	248	729	1824	1879	2230
PST130.2_000742	697	1272	1175	17	10	1	125	95	47	301	114	480	654	657	744
PST130.2_000743	0	0	0	0	0	0	1	0	0	0	0	0	210	165	277
PST130.2_000744	25	62	59	1	1	0	31	23	0	50	23	85	191	174	164
PST130.2_000745	2	7	0	1	0	0	7	0	5	20	12	34	204	215	236
PST130.2_000746	55	79	83	2	1	0	9	4	3	14	10	16	38	43	40
PST130.2_000747	23	45	40	0	0	0	1	0	0	6	1	8	5	10	7
PST130.2_000748	648	700	588	6	4	1	45	46	44	98	88	180	290	279	333
PST130.2_000749	1050	1615	1181	6	4	2	96	51	33	240	149	349	754	844	920
PST130.2_000750	20	24	15	0	0	1	0	0	0	4	3	3	26	28	39
PST130.2_000751	4462	6666	5143	85	80	27	854	583	406	1591	964	2398	3993	3944	4294
PST130.2_000752	9	8	4	0	0	0	1	0	1	1	4	12	8	16	7
PST130.2_000753	155	176	184	6	5	0	32	18	10	65	42	106	148	161	223
PST130.2_000754	12	5	16	540	478	85	6953	4339	2735	8384	6096	10217	2769	2223	2026
PST130.2_000755	0	0	0	0	0	0	0	0	0	0	0	0	0	0	0
PST130.2_000756	0	0	0	0	0	0	0	0	0	0	0	0	0	0	0
PST130.2_000757	39	23	83	1	1	0	15	8	5	39	8	46	59	51	67
PST130.2_000758	6	40	31	0	0	0	0	0	0	0	0	0	0	0	0
PST130.2_000759	702	998	964	1	3	0	44	27	23	55	37	98	164	173	177
PST130.2_000760	526	589	369	6	1	0	30	14	13	42	19	88	179	124	156
PST130.2_000761	1833	2135	2369	33	19	3	260	164	87	442	283	789	1445	1319	1704
PST130.2_000762	11727	16905	7508	0	0	0	0	0	1	4	2	1	250	276	355
PST130.2_000763	283	544	340	18	21	5	132	109	77	191	127	338	448	509	525
PST130.2_000764	2	10	6	0	1	1	15	12	9	31	18	66	85	49	116
PST130.2_000765	7	22	23	0	0	0	8	0	1	9	5	15	44	38	43
PST130.2_000766	1418	2220	1699	20	20	1	245	107	103	367	196	518	924	912	1010
PST130.2_000767	7	11	5	0	0	0	9	2	0	8	14	27	47	55	83
PST130.2_000768	150	185	149	3	5	0	22	16	13	33	32	67	119	169	187
PST130.2_000769	898	1294	990	7	10	0	138	54	41	270	93	408	630	656	770
PST130.2_000770	0	1	0	1	0	0	13	9	7	60	25	147	610	591	657
PST130.2_000771	10	21	1	0	0	0	0	0	0	0	0	0	0	0	0
PST130.2_000772	24	19	23	0	0	0	3	0	0	2	1	9	5	9	5
PST130.2_000773	731	1001	800	80	57	4	512	319	196	748	476	1186	1640	1432	1745
PST130.2_000774	1548	2052	1153	4	7	1	61	31	19	66	31	109	239	259	267
PST130.2_000775	503	337	445	1	0	0	14	8	19	58	28	101	154	167	185
PST130.2_000776	0	0	0	0	0	0	0	0	0	0	0	0	0	0	0
PST130.2_000777	0	0	0	0	2	4	21	8	4	23	29	61	163	155	175
PST130.2_000778	0	0	0	0	0	0	0	0	0	0	0	0	0	0	0
PST130.2_000779	0	0	2	3	6	0	33	22	22	61	32	131	553	546	751
PST130.2_000780	203	592	269	183	119	7	1103	850	519	1338	732	2293	1909	1820	1903
PST130.2_000781	977	1152	800	6	6	1	70	32	25	99	50	198	332	320	429
PST130.2_000782	3226	4058	3846	16	15	2	173	107	52	352	169	566	2005	1940	2485
PST130.2_000783	59	98	60	0	0	0	4	1	0	8	5	12	23	36	22
PST130.2_000784	65	105	63	1	2	0	11	3	1	22	8	29	41	29	52
PST130.2_000785	544	507	477	6	4	1	77	27	40	108	57	162	251	242	311
PST130.2_000786	46	147	38	0	0	0	4	0	0	1	0	11	35	18	37
PST130.2_000787	102	181	72	0	0	0	0	1	1	4	1	4	36	32	35
PST130.2_000788	1459	2156	1563	4	13	1	105	41	36	147	91	256	384	410	523
PST130.2_000789	0	0	0	0	0	0	0	0	0	0	0	0	0	0	0
PST130.2_000790	68	99	123	0	0	0	1	0	0	4	12	13	54	33	60
PST130.2_000791	4054	4057	3551	1	3	0	103	50	8	601	212	1130	3445	3854	4194
PST130.2_000792	1617	1913	2145	74	38	6	451	277	186	622	270	943	1475	1466	1533
PST130.2_000793	433	631	663	12	9	0	101	76	51	194	107	344	535	523	514
PST130.2_000794	7	10	4	0	1	0	0	0	0	3	2	2	19	21	31
PST130.2_000795	546	749	836	4	2	2	105	52	38	206	96	327	4152	3743	4946
PST130.2_000796	1151	1076	1163	1	2	0	60	28	30	93	80	166	200	245	287
PST130.2_000797	439	583	398	0	0	0	2	1	6	32	10	56	297	346	338
PST130.2_000798	1334	1745	1384	9	14	1	152	90	47	339	163	579	1135	1035	1294
PST130.2_000799	11413	14428	9588	0	0	0	0	0	1	0	0	0	219	202	292
PST130.2_000800	537	545	635	26	16	6	171	85	62	294	114	364	664	638	753
PST130.2_000801	945	2855	390	0	1	0	10	6	0	107	32	235	847	969	969
PST130.2_000802	683	823	737	105	87	8	751	402	310	986	688	1484	1743	1840	1870
PST130.2_000803	0	0	0	0	0	0	0	2	0	6	0	15	24	31	28
PST130.2_000804	6	6	4	0	1	0	29	16	1	85	44	322	4624	4335	5838
PST130.2_000805	408	910	241	0	0	0	1	0	0	2	1	1	7	3	11
PST130.2_000806	429	502	433	71	58	9	477	297	200	601	324	1132	1297	1220	1492
PST130.2_000807	1484	2054	2020	19	15	1	161	96	80	256	159	471	1101	1247	1398
PST130.2_000808	1479	1984	1569	9	3	2	113	92	44	259	131	451	973	986	1241
PST130.2_000809	735	761	1001	67	49	8	390	226	155	555	305	1077	1292	1341	1517
PST130.2_000810	1042	1798	1226	34	26	6	225	153	78	279	169	489	722	767	870
PST130.2_000811	234	452	408	15	3	1	125	67	38	188	109	288	373	377	353
PST130.2_000812	5	6	17	0	0	0	2	2	2	245	35	638	6494	6741	8248
PST130.2_000813	0	0	0	4	12	0	171	111	67	312	176	470	303	312	278
PST130.2_000814	0	0	0	0	0	0	0	0	0	0	0	0	0	0	0
PST130.2_000815	7	3	2	0	0	0	2	1	1	12	9	28	12	14	12
PST130.2_000816	1090	1308	1219	14	22	0	95	94	59	219	109	307	501	485	558
PST130.2_000817	0	0	0	2	2	0	47	25	22	88	71	67	27	22	12
PST130.2_000818	1357	1616	1960	35	44	4	274	197	149	513	330	791	1369	1280	1504
PST130.2_000819	297	549	351	5	1	1	34	21	12	58	47	122	333	377	429
PST130.2_000820	18496	33989	23268	59	61	13	1076	673	439	1953	1148	3045	2450	2514	2529
PST130.2_000821	138	205	152	4	0	0	28	3	2	34	12	44	157	154	153
PST130.2_000822	0	1	0	0	0	0	4	0	2	1113	359	2140	1084	1398	1196
PST130.2_000823	1233	1725	1360	60	50	6	592	322	236	908	590	1419	2067	2126	2226
PST130.2_000824	21	102	26	0	0	0	0	0	1	3	0	0	12	5	13
PST130.2_000825	53	108	55	0	0	0	0	0	1	4	1	3	6	14	5
PST130.2_000826	0	1	4	0	0	0	0	0	0	4	1	7	11	16	27
PST130.2_000827	0	2	7	3	6	1	91	57	71	144	101	207	98	86	82
PST130.2_000828	3	37	3	0	1	1	4	17	0	1	23	4	0	4	15
PST130.2_000829	21	26	3	1	1	1	1	0	1	4	2	7	21	17	19
PST130.2_000830	6	13	11	0	0	0	1	0	1	1	1	2	4	2	2
PST130.2_000831	655	821	552	116	86	6	483	234	144	552	236	911	1199	1097	1402
PST130.2_000832	194	261	263	19	14	0	102	39	58	168	95	271	368	309	362
PST130.2_000833	20	8	3	0	0	0	1	0	0	1	0	7	12	8	14
PST130.2_000834	78	84	55	0	0	0	1	0	1	11	3	17	42	39	41
PST130.2_000835	3600	4726	4601	68	64	7	391	216	169	741	407	1083	1810	1802	2364
PST130.2_000836	10	5	11	0	1	0	4	5	3	19	5	11	13	6	21
PST130.2_000837	4456	5411	5441	71	60	1	486	249	166	736	387	1210	1710	1661	1933
PST130.2_000838	113	160	77	0	0	0	2	2	0	5	1	7	40	43	51
PST130.2_000839	174	186	137	0	0	0	11	4	3	21	12	31	85	68	55
PST130.2_000840	920	1311	1028	7	5	0	124	69	41	222	97	294	800	804	893
PST130.2_000841	2137	3261	2414	2	3	1	22	30	15	60	35	72	326	303	399
PST130.2_000842	14	10	5	0	0	0	0	0	0	0	0	1	31	14	28
PST130.2_000843	0	0	0	25	3	0	261	214	85	422	242	671	342	273	244
PST130.2_000844	1603	2046	1710	43	32	5	285	213	117	475	244	649	1177	1165	1253
PST130.2_000845	0	0	0	0	0	0	0	0	0	0	0	0	0	0	0
PST130.2_000846	0	0	0	0	0	0	0	0	0	0	0	0	0	0	0
PST130.2_000847	102	116	104	0	1	0	11	3	2	41	17	46	84	88	85
PST130.2_000848	90	119	52	0	0	0	3	0	1	45	4	41	426	449	615
PST130.2_000849	224	550	217	10	7	2	100	39	30	160	98	248	648	555	706
PST130.2_000850	8	38	8	0	0	0	2	1	0	0	0	4	13	15	12
PST130.2_000851	57	34	53	0	0	0	9	5	2	19	11	30	136	140	180
PST130.2_000852	116	241	202	1	2	1	10	10	6	38	22	50	87	106	98
PST130.2_000853	1	2	3	0	0	0	0	0	0	1	0	1	27	26	36
PST130.2_000854	0	0	0	0	0	0	0	0	0	1	0	5	11	12	22
PST130.2_000855	4	3	13	0	0	0	0	0	1	10	4	27	36	32	53
PST130.2_000856	0	0	0	0	0	0	0	0	0	0	0	0	0	0	0
PST130.2_000857	1086	1452	945	52	44	5	301	153	126	327	249	717	1078	1035	1133
PST130.2_000858	351	475	693	35	35	5	228	168	144	532	310	838	1291	1405	1414
PST130.2_000859	533	592	376	16	8	0	102	56	37	175	104	407	623	673	832
PST130.2_000860	528	723	479	1	0	0	14	4	2	119	45	239	449	569	669
PST130.2_000861	1192	1599	1276	5	7	1	104	53	46	184	125	297	561	571	618
PST130.2_000862	23	17	16	0	0	0	0	0	0	3	0	3	2	9	5
PST130.2_000863	1235	2140	1273	15	13	4	244	114	108	422	232	577	1014	1072	1111
PST130.2_000864	1626	2343	2664	29	48	5	446	293	203	911	433	1258	2283	2402	2717
PST130.2_000865	3062	3958	3853	55	32	9	300	185	124	503	265	739	1312	1281	1534
PST130.2_000866	0	0	0	0	0	0	0	0	0	0	0	0	0	0	0
PST130.2_000867	0	0	1	0	0	0	0	0	0	0	0	0	1	1	1
PST130.2_000868	170	300	237	1	0	0	16	16	8	45	18	72	107	115	113
PST130.2_000869	235	208	209	4	4	0	13	18	25	57	31	101	279	271	329
PST130.2_000870	863	1149	864	24	25	3	216	127	87	291	182	519	665	657	738
PST130.2_000871	0	0	0	0	0	0	0	0	0	0	0	0	0	0	0
PST130.2_000872	481	779	666	51	60	2	438	311	205	624	435	953	1177	1103	1361
PST130.2_000873	0	0	0	0	0	0	0	0	0	0	0	0	0	0	0
PST130.2_000874	9	25	28	1	0	0	11	4	3	6	2	14	15	22	12
PST130.2_000875	416	412	531	4	2	0	21	19	19	41	27	108	254	276	289
PST130.2_000876	1	0	0	0	0	0	329	173	3	2876	1271	6983	6655	7282	5917
PST130.2_000877	2704	3096	2606	19	14	1	193	96	51	326	175	553	1578	1513	1934
PST130.2_000878	590	1080	1085	32	10	4	243	179	108	465	251	689	1262	1225	1406
PST130.2_000879	5	11	0	0	0	0	0	0	1	5	1	4	13	15	34
PST130.2_000880	1133	1634	1193	345	281	36	1652	1053	834	2210	1313	3510	3702	3546	3601
PST130.2_000881	3	21	0	0	2	0	47	30	24	105	59	162	131	148	180
PST130.2_000882	0	0	0	0	0	0	0	0	0	0	0	0	0	0	0
PST130.2_000883	137	104	428	0	0	0	2	1	0	3	1	16	143	114	237
PST130.2_000884	143	144	308	8	15	5	111	54	59	220	115	343	386	432	350
PST130.2_000885	215	418	295	1	0	0	33	14	13	45	17	79	106	137	135
PST130.2_000886	13	28	20	0	0	0	1	0	0	1	2	7	64	45	83
PST130.2_000887	60	64	63	5	4	0	19	4	11	19	14	49	61	63	71
PST130.2_000888	697	1127	1328	43	23	2	236	128	80	423	243	635	689	622	730
PST130.2_000889	0	0	0	1	3	0	16	12	4	65	32	91	214	187	314
PST130.2_000890	43	56	47	0	0	0	1	0	0	0	0	0	6	2	12
PST130.2_000891	75	104	29	0	0	0	0	0	1	1	1	7	12	7	19
PST130.2_000892	2	20	0	0	0	0	0	0	0	0	0	0	0	0	0
PST130.2_000893	4	1	6	1	4	0	21	28	6	46	30	58	486	403	619
PST130.2_000894	4	3	3	0	0	0	2	0	2	2	1	4	21	14	18
PST130.2_000895	2	1	1	0	0	0	0	2	0	8	1	20	108	112	198
PST130.2_000896	624	1262	1110	6	10	0	115	70	59	193	124	317	603	537	691
PST130.2_000897	3	0	2	3	7	0	6	15	2	27	13	31	67	54	38
PST130.2_000898	3	0	4	7	4	0	47	38	16	102	39	130	853	796	1236
PST130.2_000899	824	1204	869	46	23	0	286	156	109	467	255	864	1189	1246	1353
PST130.2_000900	274	341	249	56	35	2	209	97	73	278	104	427	517	566	708
PST130.2_000901	356	547	374	3	2	0	64	36	18	112	63	216	334	284	370
PST130.2_000902	170	206	184	1	1	1	22	14	6	47	12	69	163	162	195
PST130.2_000903	703	955	792	21	8	0	98	48	41	195	110	298	603	529	595
PST130.2_000904	0	2	0	1	1	2	120	49	45	202	178	282	776	742	949
PST130.2_000905	1197	1972	1247	12	3	0	128	51	49	194	130	390	619	632	712
PST130.2_000906	33	66	15	2	0	0	0	0	0	0	0	1	5	6	22
PST130.2_000907	2743	4103	2641	30	31	4	206	164	97	361	237	608	885	825	981
PST130.2_000908	857	1085	532	0	0	0	9	10	5	39	15	51	287	331	374
PST130.2_000909	1	0	2	1	0	0	41	16	20	41	24	93	41	26	28
PST130.2_000910	332	388	254	1	1	1	24	17	13	53	27	79	197	220	249
PST130.2_000911	596	957	556	15	2	0	88	29	42	94	61	194	232	243	276
PST130.2_000912	0	0	1	0	0	0	0	0	0	1	0	1	259	263	344
PST130.2_000913	248	317	208	0	0	0	2	0	0	2	0	6	209	196	299
PST130.2_000914	200	309	334	1	7	1	41	22	19	42	32	95	179	174	204
PST130.2_000915	490	765	497	340	294	39	2958	2118	1218	3751	2177	6075	5718	5199	5939
PST130.2_000916	1738	2644	2551	55	35	4	393	248	221	900	414	1210	1699	1942	1841
PST130.2_000917	18084	26043	22664	67	84	9	846	540	376	1647	960	2557	5331	5729	6740
PST130.2_000918	1	4	4	1	0	0	1	0	0	4	0	12	63	46	74
PST130.2_000919	20	22	18	2	2	0	37	45	8	41	25	77	33	39	36
PST130.2_000920	3	6	6	0	0	0	1	1	1	7	3	9	38	40	54
PST130.2_000921	141	217	272	13	13	3	188	126	58	276	144	490	643	645	720
PST130.2_000922	43	46	32	0	0	0	6	2	3	9	4	5	28	28	42
PST130.2_000923	15	19	15	0	0	1	3	1	2	10	7	17	58	59	79
PST130.2_000924	338	592	391	1	0	0	12	15	13	40	18	62	73	95	98
PST130.2_000925	243	390	274	0	3	0	28	17	13	39	28	79	93	104	118
PST130.2_000926	10	19	10	0	0	0	0	0	0	5	1	3	14	10	12
PST130.2_000927	805	1236	1061	5	4	0	69	54	32	108	73	259	328	299	405
PST130.2_000928	2	11	2	0	0	0	0	0	0	1	0	3	5	3	0
PST130.2_000929	497	857	819	6	13	6	102	59	32	235	103	430	1008	1130	1157
PST130.2_000930	2363	3394	2643	29	17	2	184	96	89	283	185	441	666	563	799
PST130.2_000931	1420	2351	1700	18	19	0	183	113	84	342	194	524	878	930	1015
PST130.2_000932	937	1440	733	0	0	0	4	2	1	11	3	11	219	227	248
PST130.2_000933	102	184	114	5	7	1	106	46	40	275	115	408	1531	1538	1806
PST130.2_000934	1455	2016	1801	56	40	5	316	163	133	592	343	852	1589	1598	1963
PST130.2_000935	3189	5278	2401	6	9	2	156	65	47	281	127	468	1764	1712	2216
PST130.2_000936	23	11	12	0	0	0	2	0	0	0	0	9	37	44	45
PST130.2_000937	170	286	341	8	3	3	104	67	20	134	59	168	161	155	169
PST130.2_000938	0	0	0	0	0	0	1	4	0	5	3	35	18	27	28
PST130.2_000939	0	0	0	5	0	0	15	13	15	21	19	29	33	55	59
PST130.2_000940	421	1158	523	91	71	5	573	442	298	1322	796	2010	3227	3250	3317
PST130.2_000941	86	136	65	0	0	0	5	8	2	9	3	12	28	37	59
PST130.2_000942	1236	1371	993	4	5	0	79	49	55	182	79	261	460	477	663
PST130.2_000943	0	0	0	0	0	0	0	0	0	0	0	1	3	2	6
PST130.2_000944	0	0	0	0	0	0	0	0	0	0	0	0	0	0	0
PST130.2_000945	2575	3243	2829	61	52	6	625	342	229	896	567	1429	2613	2713	3132
PST130.2_000946	2963	4253	3336	27	22	4	408	242	149	676	397	1190	1932	2074	2290
PST130.2_000947	754	1085	1225	6	2	0	72	31	10	162	74	212	686	769	790
PST130.2_000948	1283	1698	1707	16	10	8	165	93	66	309	167	466	968	905	1056
PST130.2_000949	2149	2895	3038	255	254	28	1620	1146	798	3027	1678	4394	5341	5464	5575
PST130.2_000950	101	158	105	0	0	0	7	9	4	39	12	38	74	64	79
PST130.2_000951	382	849	700	16	6	0	81	39	31	140	81	208	393	406	469
PST130.2_000952	164	165	133	5	7	1	95	56	45	209	113	409	609	597	731
PST130.2_000953	1590	2765	1516	85	113	9	677	356	270	1212	621	1729	3473	3271	3735
PST130.2_000954	5	9	9	0	2	0	1	0	1	8	0	10	16	13	27
PST130.2_000955	0	0	0	0	0	0	0	0	0	0	0	0	0	0	2
PST130.2_000956	670	980	763	75	67	8	399	262	201	595	328	1030	1194	1117	1361
PST130.2_000957	0	0	0	0	0	0	0	0	0	0	0	0	0	0	0
PST130.2_000958	0	0	0	0	0	0	0	0	0	0	0	0	0	0	0
PST130.2_000959	225	314	278	2	2	0	13	10	12	23	16	51	116	137	120
PST130.2_000960	4785	5838	4175	4	1	1	9	18	9	135	54	232	1832	1954	2298
PST130.2_000961	133	191	123	7	1	0	46	28	13	92	57	166	290	311	343
PST130.2_000962	418	683	499	4	4	0	132	85	48	240	124	351	632	655	756
PST130.2_000963	42664	63735	55285	172	118	15	1564	979	706	2612	1675	3592	5218	5460	6236
PST130.2_000964	2406	2809	2610	15	17	2	170	67	70	252	180	448	881	846	1018
PST130.2_000965	0	0	0	0	1	0	11	9	4	17	8	33	10	6	19
PST130.2_000966	13280	18938	14720	0	0	0	3	0	1	4	3	2	881	910	1284
PST130.2_000967	2459	3457	3113	16	10	1	341	179	96	516	226	560	997	898	1194
PST130.2_000968	68	144	104	0	0	0	1	0	0	0	0	6	99	116	129
PST130.2_000969	714	894	945	58	63	6	357	202	162	518	231	867	1079	962	1080
PST130.2_000970	0	0	3	0	0	0	0	3	0	1	0	8	58	51	73
PST130.2_000971	9	16	1	0	0	0	0	0	0	12	1	10	165	123	228
PST130.2_000972	1136	1209	1143	14	19	1	484	302	147	687	422	1146	914	888	893
PST130.2_000973	1505	2055	1517	31	24	7	300	192	124	508	362	830	1456	1412	1694
PST130.2_000974	439	988	398	0	0	0	6	0	0	23	1	37	260	229	336
PST130.2_000975	3136	3757	3153	0	0	0	24	15	3	73	37	113	1323	1182	1714
PST130.2_000976	564	753	607	4	3	0	45	23	27	83	51	121	221	214	294
PST130.2_000977	2239	2977	2440	69	47	4	556	308	212	706	453	949	1476	1462	1801
PST130.2_000978	776	979	823	7	5	1	137	95	68	211	113	341	507	460	514
PST130.2_000979	1031	1316	1246	13	9	5	180	104	55	237	165	366	556	595	725
PST130.2_000980	3232	6207	4746	4	4	0	29	16	19	103	46	161	388	469	507
PST130.2_000981	17	9	11	0	0	0	5	1	1	8	2	11	7	4	13
PST130.2_000982	1646	2139	2011	19	15	2	211	92	79	322	148	491	1133	1053	1640
PST130.2_000983	0	0	0	0	0	0	1	1	1	9	6	13	35	28	48
PST130.2_000984	1611	1979	1635	31	29	0	256	135	120	533	280	820	1396	1403	1654
PST130.2_000985	436	583	498	1	9	0	28	30	26	89	57	141	144	156	178
PST130.2_000986	463	594	477	9	7	1	83	34	25	206	85	419	495	557	526
PST130.2_000987	115	172	85	15	19	1	201	139	70	258	166	364	93	95	99
PST130.2_000988	12	12	3	3	2	0	22	8	15	22	12	34	9	7	8
PST130.2_000989	365	544	536	9	28	4	164	68	78	211	116	385	488	517	587
PST130.2_000990	41	47	20	2	0	0	2	0	1	13	2	2	26	14	20
PST130.2_000991	714	1338	1022	3	6	2	72	38	29	154	87	244	652	690	710
PST130.2_000992	655	792	495	16	14	0	108	51	37	180	69	268	384	443	391
PST130.2_000993	0	0	0	0	1	0	7	14	5	14	5	23	14	10	11
PST130.2_000994	437	764	576	3	2	0	55	20	29	118	71	152	323	363	428
PST130.2_000995	25	50	11	0	0	0	0	0	0	0	0	1	0	4	0
PST130.2_000996	10	49	23	0	0	0	33	11	13	37	30	85	66	93	105
PST130.2_000997	5106	8298	4399	4	0	0	44	26	15	98	53	121	233	235	295
PST130.2_000998	611	949	674	7	3	0	64	38	13	144	70	199	394	422	443
PST130.2_000999	77	80	61	2	4	0	7	5	0	15	7	25	249	179	326
PST130.2_001000	1017	1151	1138	9	5	0	92	59	32	219	87	307	862	908	958
PST130.2_001001	7	5	4	0	0	0	0	3	0	0	0	3	3	7	3
PST130.2_001002	0	0	0	0	0	0	0	0	0	0	0	0	0	0	0
PST130.2_001003	26453	34750	27206	1396	1168	151	11809	7849	6148	16975	11601	23756	33872	33034	37548
PST130.2_001004	498	883	767	3	5	1	103	63	43	173	90	237	416	468	482
PST130.2_001005	0	0	1	0	0	0	1	0	0	2	0	5	13	18	19
PST130.2_001006	11	5	14	0	0	0	0	0	0	1	0	2	1	1	1
PST130.2_001007	690	963	695	20	25	4	243	125	98	344	254	543	878	878	976
PST130.2_001008	1	14	1	1	0	0	1	0	0	3	4	6	11	14	16
PST130.2_001009	35	41	50	0	1	0	1	1	0	6	2	7	19	14	18
PST130.2_001010	141	70	183	0	0	0	3	1	0	2	0	10	44	65	103
PST130.2_001011	0	0	0	0	0	0	0	0	0	0	0	0	0	0	0
PST130.2_001012	3	1	1	0	0	0	1	0	0	0	0	0	0	0	0
PST130.2_001013	406	417	316	1	1	1	8	9	13	47	23	64	264	293	419
PST130.2_001014	193	300	323	0	7	0	76	36	25	140	58	192	305	271	370
PST130.2_001015	0	0	0	0	0	0	13	4	7	10	1	23	42	43	34
PST130.2_001016	26	32	16	0	0	0	4	5	1	10	7	20	72	75	100
PST130.2_001017	35	45	41	0	0	0	0	0	0	0	0	0	1	0	0
PST130.2_001018	9	11	13	0	0	0	0	0	0	4	2	4	10	13	20
PST130.2_001019	414	632	751	50	37	7	296	210	144	418	213	720	870	875	916
PST130.2_001020	144	190	134	3	1	0	23	12	13	23	12	31	96	79	102
PST130.2_001021	0	0	0	0	0	0	0	0	0	0	0	0	0	0	0
PST130.2_001022	27	30	27	3	1	0	5	8	4	17	8	26	29	34	33
PST130.2_001023	29	39	19	0	0	0	11	2	1	5	2	6	16	17	15
PST130.2_001024	1231	1720	1510	31	14	2	276	158	99	489	286	790	1450	1510	1758
PST130.2_001025	789	936	668	13	6	0	83	41	24	122	72	233	394	379	610
PST130.2_001026	1172	1483	2089	45	40	8	378	246	177	538	290	806	997	920	1066
PST130.2_001027	317	350	304	3	4	1	19	26	18	69	42	96	176	144	175
PST130.2_001028	14	18	18	0	0	0	1	0	0	1	0	0	3	4	2
PST130.2_001029	4	37	8	0	0	0	2	0	1	1	1	0	9	11	16
PST130.2_001030	0	0	0	0	0	0	18	8	0	22	10	31	26	21	40
PST130.2_001031	83	159	127	0	1	1	28	20	17	55	24	87	118	103	132
PST130.2_001032	0	0	0	0	0	0	0	0	0	3	0	6	19	22	34
PST130.2_001033	444	711	549	24	17	1	159	118	62	251	132	349	558	530	645
PST130.2_001034	2307	2998	1981	94	127	5	715	415	263	997	434	1704	2300	2189	2998
PST130.2_001035	596	724	656	16	13	1	231	108	87	330	180	540	735	766	901
PST130.2_001036	63	69	72	0	0	0	0	1	0	1	0	1	3	6	6
PST130.2_001037	0	0	0	0	0	0	0	0	0	0	0	0	0	0	0
PST130.2_001038	0	0	0	0	0	0	0	0	0	0	0	0	0	0	0
PST130.2_001039	2	2	2	0	0	0	0	1	0	0	0	1	0	4	0
PST130.2_001040	1	1	0	0	0	0	0	0	0	0	0	0	0	1	1
PST130.2_001041	0	0	0	0	0	0	0	0	0	0	0	0	0	0	0
PST130.2_001042	4875	6235	4711	130	109	12	1067	641	482	1898	1113	2993	5424	5440	6651
PST130.2_001043	1533	1718	2155	261	244	33	1533	976	724	2872	1480	5207	5618	5594	5689
PST130.2_001044	699	1278	431	30	36	0	221	117	96	380	199	576	892	977	1029
PST130.2_001045	11	21	10	1	1	1	11	4	5	16	10	22	23	27	37
PST130.2_001046	1215	1624	1305	25	31	2	248	146	104	463	266	736	1006	921	1067
PST130.2_001047	1392	1760	1551	76	77	17	774	518	343	1036	722	1450	1939	1762	2302
PST130.2_001048	1084	1171	1177	1	0	0	0	0	0	5	1	2	35	64	62
PST130.2_001049	457	590	399	4	2	0	54	24	16	81	43	124	240	256	368
PST130.2_001050	151	675	6	0	0	0	0	0	0	0	0	0	0	1	1
PST130.2_001051	3727	5675	4755	32	14	2	389	245	156	774	386	1063	1845	1871	2230
PST130.2_001052	3714	5722	3885	1	3	0	49	25	19	161	76	214	390	366	416
PST130.2_001053	181	271	463	5	2	0	46	25	10	66	49	78	176	160	218
PST130.2_001054	713	1067	779	11	4	1	168	95	43	284	159	455	571	631	651
PST130.2_001055	411	1039	1018	256	225	27	2899	1710	1064	4049	2459	7148	7701	7904	8211
PST130.2_001056	50	87	65	1	0	0	12	2	6	15	9	32	87	79	79
PST130.2_001057	0	4	0	5	5	1	53	46	25	110	79	157	193	189	183
PST130.2_001058	0	0	0	0	0	0	0	0	0	0	0	2	34	27	41
PST130.2_001059	72	76	86	1	3	0	12	3	6	30	12	43	50	62	91
PST130.2_001060	1409	2128	1923	26	34	5	364	196	122	434	287	668	1165	1171	1393
PST130.2_001061	230	273	271	20	37	1	88	71	34	134	68	264	306	238	363
PST130.2_001062	10714	15174	9730	332	271	41	2177	1681	1107	3738	1774	5717	7733	7883	8882
PST130.2_001063	0	1	0	1	1	0	38	24	13	99	42	149	70	68	87
PST130.2_001064	228	353	169	3	10	0	44	28	26	79	44	132	473	497	633
PST130.2_001065	130	258	124	6	1	0	30	27	8	42	35	73	104	124	134
PST130.2_001066	194	192	176	2	4	0	46	28	27	86	35	109	158	167	195
PST130.2_001067	368	841	486	3	2	0	81	25	22	152	61	293	543	622	595
PST130.2_001068	26	39	26	0	0	0	2	1	1	1	0	5	26	21	13
PST130.2_001069	12	11	17	0	0	0	0	1	0	2	0	1	6	5	17
PST130.2_001070	216	387	127	2	5	2	57	38	14	100	65	152	299	259	357
PST130.2_001071	827	1218	778	6	3	0	30	19	5	57	30	118	184	155	180
PST130.2_001072	0	0	0	0	0	0	0	0	0	0	1	5	66	48	100
PST130.2_001073	132	222	163	4	1	2	114	60	41	156	95	297	454	402	492
PST130.2_001074	72	127	60	1	2	0	10	2	1	17	5	17	24	28	23
PST130.2_001075	0	6	0	0	0	0	12	5	3	31	18	32	44	42	38
PST130.2_001076	528	818	493	7	3	0	63	36	11	101	50	147	415	487	489
PST130.2_001077	0	0	0	0	0	0	1	0	0	7	3	16	367	526	591
PST130.2_001078	16	74	34	6	6	1	69	32	19	125	82	159	165	166	182
PST130.2_001079	145	186	115	2	2	0	36	9	18	28	23	62	73	104	107
PST130.2_001080	159	216	159	9	2	1	61	46	24	105	88	129	261	245	326
PST130.2_001081	23	25	18	1	0	0	2	4	0	1	2	7	31	15	21
PST130.2_001082	0	0	0	0	0	0	0	0	0	0	0	0	0	0	0
PST130.2_001083	278	406	307	1	0	1	15	11	21	44	21	59	144	162	183
PST130.2_001084	30	70	26	1	0	0	4	4	0	14	8	24	72	94	139
PST130.2_001085	204	393	187	60	47	4	188	126	87	336	164	667	797	860	902
PST130.2_001086	203	296	257	7	2	3	84	42	40	105	63	223	291	273	291
PST130.2_001087	1079	1472	1111	6	8	1	64	42	18	145	79	219	535	519	674
PST130.2_001088	631	1073	770	20	11	1	185	87	65	516	276	697	1690	1944	2012
PST130.2_001089	6	108	4	0	0	0	0	0	0	0	0	0	9	14	12
PST130.2_001090	0	0	0	0	0	0	0	0	0	0	0	0	0	0	0
PST130.2_001091	417	688	773	27	4	0	201	88	65	339	210	518	683	732	769
PST130.2_001092	1	0	0	0	0	0	0	0	0	4	0	2	10	7	6
PST130.2_001093	0	0	0	33	18	1	405	268	165	609	414	803	726	693	690
PST130.2_001094	941	1587	1093	7	1	2	66	30	26	158	96	270	912	1006	1030
PST130.2_001095	0	0	0	0	0	0	0	0	0	0	0	0	0	0	0
PST130.2_001096	4499	6145	2855	0	0	0	2	1	3	10	1	28	152	185	205
PST130.2_001097	2	5	4	0	0	0	0	0	1	0	1	0	1	1	4
PST130.2_001098	98	65	174	0	0	0	1	0	0	2	0	0	19	13	21
PST130.2_001099	25	39	41	0	0	0	4	0	1	3	3	6	14	10	19
PST130.2_001100	264	474	369	4	5	1	30	21	10	112	75	127	257	290	315
PST130.2_001101	0	0	1	0	0	0	0	0	0	0	0	2	9	5	18
PST130.2_001102	864	2089	1589	10	1	0	84	55	48	209	116	317	860	908	1042
PST130.2_001103	97	110	121	1	1	0	5	8	4	26	8	47	70	77	88
PST130.2_001104	2978	5163	3064	16	5	0	80	46	49	139	96	251	485	511	722
PST130.2_001105	1161	1631	1199	19	17	1	157	82	73	252	111	353	633	567	663
PST130.2_001106	99	148	153	1	3	0	37	15	10	51	34	90	146	113	151
PST130.2_001107	5980	10173	7907	1	0	1	67	30	27	180	105	263	658	568	795
PST130.2_001108	648	1070	822	17	3	5	145	96	63	370	189	586	1628	1538	1904
PST130.2_001109	288	488	311	5	1	1	24	18	7	85	42	156	510	495	608
PST130.2_001110	0	0	0	0	0	0	0	0	0	0	0	0	0	0	0
PST130.2_001111	429	583	457	7	4	0	79	27	33	149	60	219	302	310	381
PST130.2_001112	6	0	26	0	0	0	0	0	0	0	0	1	26	67	71
PST130.2_001113	1	0	0	1	6	1	313	180	27	833	326	2243	6195	6165	8750
PST130.2_001114	1065	1282	998	2	4	2	64	14	21	124	66	216	450	440	474
PST130.2_001115	9	12	1	0	0	0	6	2	0	7	4	36	26	29	48
PST130.2_001116	87	133	129	0	2	1	63	37	12	98	67	192	301	318	381
PST130.2_001117	61	124	76	0	1	0	1	5	0	11	4	13	17	6	26
PST130.2_001118	16	27	5	0	0	0	2	0	1	1	1	7	11	18	18
PST130.2_001119	1238	2006	1369	5	8	1	206	109	66	346	224	463	809	810	1068
PST130.2_001120	911	1478	1245	11	10	1	100	66	47	222	111	304	610	630	743
PST130.2_001121	331	436	328	4	0	0	42	18	3	51	31	126	261	222	307
PST130.2_001122	119	153	158	1	0	0	13	6	7	57	19	72	185	194	221
PST130.2_001123	1	0	1	0	1	0	10	12	4	21	7	52	109	104	157
PST130.2_001124	26	24	26	2	0	0	11	4	5	11	10	13	17	22	24
PST130.2_001125	0	0	0	153	85	16	237	213	191	223	140	189	85	76	65
PST130.2_001126	186	354	270	3	1	0	34	14	21	62	26	68	237	251	275
PST130.2_001127	106	191	146	0	0	0	11	9	7	38	33	62	167	182	165
PST130.2_001128	13	13	12	0	0	0	40	16	0	280	99	678	580	732	665
PST130.2_001129	27	66	38	0	2	0	22	11	13	36	33	62	221	245	260
PST130.2_001130	0	0	0	0	0	0	0	0	0	0	0	0	0	0	0
PST130.2_001131	232	254	195	1	2	0	31	14	16	36	21	75	106	101	154
PST130.2_001132	234	353	235	10	2	0	43	26	10	64	34	89	155	160	178
PST130.2_001133	0	0	0	0	0	0	0	0	0	0	0	0	0	0	0
PST130.2_001134	0	0	0	0	0	0	0	0	0	0	0	0	0	0	0
PST130.2_001135	80	100	88	1	0	0	11	15	1	23	8	52	51	98	82
PST130.2_001136	751	861	778	5	13	5	83	49	34	164	80	247	480	441	569
PST130.2_001137	1453	1936	1473	7	5	1	186	95	78	362	222	613	917	983	1190
PST130.2_001138	296	590	342	3	0	0	42	17	5	43	24	95	151	126	211
PST130.2_001139	250	386	205	7	4	0	42	33	17	66	35	164	230	230	284
PST130.2_001140	1016	1245	1192	75	83	3	616	328	325	1070	656	1632	1820	1896	2066
PST130.2_001141	350	565	445	26	13	2	147	87	81	276	155	397	507	514	562
PST130.2_001142	249	298	335	1	0	0	30	5	18	49	26	82	234	218	244
PST130.2_001143	780	1109	877	14	5	1	117	53	57	282	109	432	756	868	937
PST130.2_001144	1251	2226	1344	1	9	1	70	19	10	145	68	198	604	593	847
PST130.2_001145	294	443	462	12	8	0	119	69	52	275	168	469	624	718	661
PST130.2_001146	1388	2325	1356	0	7	1	75	36	26	139	76	206	278	311	320
PST130.2_001147	18540	27647	22187	0	0	0	1	0	0	0	1	0	492	490	734
PST130.2_001148	2496	2927	3333	158	125	22	1176	622	517	1584	1002	2704	4078	3949	4601
PST130.2_001149	42	49	42	7	1	0	10	12	1	22	15	42	43	45	57
PST130.2_001150	252	339	176	0	0	0	1	1	1	6	3	9	26	26	39
PST130.2_001151	0	0	0	0	0	0	1	0	0	0	0	1	7	8	9
PST130.2_001152	0	0	5	0	0	0	7	1	0	71	40	236	650	688	686
PST130.2_001153	0	0	0	0	0	0	0	0	0	1	0	5	43	32	29
PST130.2_001154	3926	4704	4578	78	86	24	820	548	431	1377	945	1970	2646	2757	3045
PST130.2_001155	485	616	519	2	1	0	50	18	11	57	28	103	305	291	398
PST130.2_001156	133	234	195	6	4	0	28	21	11	58	44	85	91	127	152
PST130.2_001157	1041	1451	1253	39	24	1	411	216	123	764	354	1213	3171	3055	3850
PST130.2_001158	1938	2150	2779	0	0	0	1	1	1	14	0	48	2152	1946	3308
PST130.2_001159	0	1	0	0	0	0	0	0	1	0	0	0	195	167	280
PST130.2_001160	1235	1478	1327	35	23	8	278	208	112	545	329	891	1220	1132	1384
PST130.2_001161	1142	1924	1255	533	450	81	3221	1766	1351	4131	2420	7244	7753	7942	8318
PST130.2_001162	0	0	0	0	0	0	0	0	0	0	0	0	0	0	0
PST130.2_001163	84	71	54	0	0	0	1	0	1	0	0	1	7	8	17
PST130.2_001164	1212	1487	1220	0	4	0	30	20	8	88	30	128	176	180	230
PST130.2_001165	741	954	1355	47	39	0	283	209	131	650	298	977	1356	1501	1430
PST130.2_001166	0	0	0	0	0	0	0	0	0	0	0	0	0	0	0
PST130.2_001167	2995	3721	3422	31	28	4	483	304	250	712	514	924	1111	1002	1456
PST130.2_001168	106	107	70	0	0	0	11	3	3	13	16	26	25	21	31
PST130.2_001169	4341	6970	4446	22	28	2	218	181	109	431	249	633	1102	1200	1370
PST130.2_001170	1562	2314	1909	47	37	4	429	211	174	578	362	842	1825	1706	2210
PST130.2_001171	10561	12333	8615	3	3	1	44	19	19	69	50	107	506	451	710
PST130.2_001172	0	0	0	0	0	0	0	1	0	7	0	14	39	41	56
PST130.2_001173	3010	4616	3392	35	20	9	459	311	153	787	489	1183	2251	2254	2716
PST130.2_001174	0	1	0	0	0	0	10	1	0	52	27	103	132	106	125
PST130.2_001175	703	788	933	42	26	1	269	122	129	378	196	550	730	703	737
PST130.2_001176	207	253	311	2	3	0	17	18	4	60	29	93	130	127	143
PST130.2_001177	3095	5382	2564	693	559	67	4279	2778	2059	5162	3434	8704	8519	8327	8425
PST130.2_001178	1706	3398	2239	30	27	2	167	138	74	356	207	487	728	660	887
PST130.2_001179	1076	1668	1430	25	16	6	295	150	115	568	300	954	1791	1878	1883
PST130.2_001180	603	722	639	5	2	0	27	17	10	48	32	69	135	138	187
PST130.2_001181	32	25	24	0	1	0	0	0	0	2	2	4	1	9	26
PST130.2_001182	204	224	437	1	11	1	18	16	11	69	29	94	170	219	202
PST130.2_001183	674	1030	861	409	325	35	3569	2306	1346	3815	1938	6439	4146	5202	6275
PST130.2_001184	78	76	37	0	0	0	0	2	0	11	0	24	338	298	428
PST130.2_001185	1139	1908	1492	3	3	0	81	41	25	188	109	303	622	641	638
PST130.2_001186	685	949	779	14	16	3	126	88	53	238	146	347	554	566	665
PST130.2_001187	2	2	1	1	1	1	97	58	33	279	138	521	576	565	522
PST130.2_001188	9	5	33	0	0	0	12	10	2	23	15	44	178	203	305
PST130.2_001189	2374	4322	3816	305	337	35	2063	1340	1027	3133	1818	4953	5948	6265	6351
PST130.2_001190	1410	1666	1671	11	19	1	147	111	99	371	186	469	770	821	972
PST130.2_001191	7	22	3	1	0	0	2	3	0	8	1	38	194	158	203
PST130.2_001192	0	0	0	1	1	0	25	23	5	52	43	105	58	65	65
PST130.2_001193	4425	5570	8512	0	1	0	27	16	7	73	48	85	463	455	516
PST130.2_001194	1482	1655	1852	28	25	1	166	73	68	340	181	552	972	1083	1259
PST130.2_001195	304	311	263	0	4	0	17	12	18	77	30	129	231	227	334
PST130.2_001196	0	0	2	0	0	0	3	1	1	4	2	7	3	4	17
PST130.2_001197	939	1293	825	1	2	1	17	20	5	32	15	54	119	110	155
PST130.2_001198	1927	3374	2143	2	3	1	47	22	11	92	48	142	293	323	365
PST130.2_001199	271	632	339	1	1	0	44	27	14	129	52	181	511	536	674
PST130.2_001200	287	367	342	0	5	0	22	6	7	52	38	73	147	109	132
PST130.2_001201	0	0	1	0	0	0	0	0	0	0	0	3	23	25	34
PST130.2_001202	607	764	585	9	11	1	103	67	52	187	85	346	427	456	558
PST130.2_001203	2	3	0	0	0	0	1	0	1	1	8	3	19	29	30
PST130.2_001204	8	2	6	0	0	0	0	0	0	5	5	13	21	10	5
PST130.2_001205	129	170	137	2	0	0	10	4	3	31	16	42	154	135	191
PST130.2_001206	15	13	8	0	1	0	4	0	2	3	2	18	13	17	19
PST130.2_001207	991	1352	1058	6	4	2	81	47	31	186	104	267	449	443	578
PST130.2_001208	1548	2069	2503	49	52	4	517	349	246	680	511	989	2404	2431	2977
PST130.2_001209	1711	2548	1963	16	16	0	114	46	47	223	126	443	829	931	1100
PST130.2_001210	173	397	318	2	4	1	84	54	37	125	93	227	382	377	387
PST130.2_001211	5	4	16	0	0	0	0	0	1	1	0	1	242	239	424
PST130.2_001212	99	142	89	4	1	1	9	7	4	19	4	20	54	52	75
PST130.2_001213	303	510	648	55	44	6	342	195	154	602	292	977	1453	1343	1568
PST130.2_001214	3	4	4	0	0	0	0	0	0	0	0	0	1	6	3
PST130.2_001215	0	0	0	0	0	0	0	0	0	0	0	0	0	0	0
PST130.2_001216	997	1279	970	16	14	0	64	57	34	184	111	311	605	662	814
PST130.2_001217	361	614	444	9	8	0	75	51	32	118	101	204	348	342	461
PST130.2_001218	22	27	22	0	0	0	1	2	0	4	3	6	9	10	19
PST130.2_001219	5675	6502	5006	0	1	0	6	9	1	16	12	22	572	609	766
PST130.2_001220	195	255	296	10	13	1	125	54	63	218	133	348	456	534	450
PST130.2_001221	621	884	634	7	5	0	138	80	51	212	105	378	645	705	832
PST130.2_001222	1037	1608	869	42	31	4	345	200	144	586	339	910	1337	1347	1528
PST130.2_001223	3424	4303	3730	24	32	5	333	201	124	736	405	1042	2522	2613	2855
PST130.2_001224	0	0	0	0	0	0	2	0	0	15	2	20	45	49	32
PST130.2_001225	0	2	0	0	0	0	1	0	1	2	0	2	10	13	17
PST130.2_001226	2	13	1	0	0	0	0	0	1	6	2	7	7	8	16
PST130.2_001227	120	96	99	1	0	0	4	4	6	12	5	23	67	63	79
PST130.2_001228	652	1667	708	25	32	5	323	240	97	461	233	1101	1635	1575	1937
PST130.2_001229	422	725	632	4	5	3	84	43	24	164	86	302	520	552	577
PST130.2_001230	0	0	0	13	4	0	142	78	35	200	94	383	259	311	258
PST130.2_001231	3931	5761	3578	29	24	4	374	182	140	878	403	1159	2386	2652	2902
PST130.2_001232	557	870	473	16	9	1	93	67	28	98	67	208	308	279	320
PST130.2_001233	11	19	7	0	0	0	0	3	0	3	4	6	5	4	7
PST130.2_001234	11	5	1	5	1	0	7	1	0	10	0	11	46	43	63
PST130.2_001235	191	275	156	1	2	0	12	3	4	24	10	28	35	50	72
PST130.2_001236	8	12	7	0	0	0	3	1	0	3	4	2	9	6	9
PST130.2_001237	37	38	53	1	0	0	3	4	4	11	9	41	117	116	145
PST130.2_001238	312	405	340	8	3	0	47	35	22	125	62	138	358	368	403
PST130.2_001239	67	54	70	0	0	0	1	0	0	0	0	3	43	29	41
PST130.2_001240	4732	8022	6010	21	9	2	280	160	105	498	332	769	1460	1407	1774
PST130.2_001241	124	282	221	0	0	0	17	6	5	19	16	28	66	71	93
PST130.2_001242	127	249	300	1	3	1	82	37	21	97	50	136	198	223	188
PST130.2_001243	0	0	0	0	0	0	0	0	0	0	0	0	0	0	0
PST130.2_001244	2301	5089	2972	47	28	0	352	195	123	591	311	1137	2566	2717	3007
PST130.2_001245	7120	8301	6846	41	26	7	236	114	77	355	172	573	1667	1821	2273
PST130.2_001246	188	345	261	6	1	0	111	44	26	223	110	442	995	943	1188
PST130.2_001247	506	562	286	0	0	0	0	0	1	19	1	25	274	328	347
PST130.2_001248	1	5	2	0	0	0	0	0	0	1	0	0	9	23	50
PST130.2_001249	1355	2000	1683	22	25	5	292	186	131	447	314	589	1078	1116	1329
PST130.2_001250	16	37	17	20	29	1	136	70	73	148	99	155	257	255	275
PST130.2_001251	0	0	0	0	0	0	0	0	0	0	0	0	0	0	0
PST130.2_001252	3965	5320	4221	60	24	4	498	272	200	871	483	1512	2235	2349	2684
PST130.2_001253	1989	2391	2467	1	0	0	21	11	11	139	58	294	3216	3100	4464
PST130.2_001254	10	9	1	0	0	0	4	1	0	6	1	18	32	37	45
PST130.2_001255	1609	2151	1637	7	11	0	114	75	67	283	109	341	626	766	908
PST130.2_001256	647	991	971	67	50	3	360	258	201	702	398	1134	1562	1528	1580
PST130.2_001257	438	479	379	17	12	3	117	78	59	284	142	358	514	475	637
PST130.2_001258	350	450	415	4	3	0	48	25	18	73	45	102	214	263	239
PST130.2_001259	0	0	0	0	0	0	0	0	0	0	0	0	0	0	0
PST130.2_001260	3550	5445	3968	32	8	1	268	126	78	557	250	838	2425	2409	2894
PST130.2_001261	249	532	34	61	66	15	969	686	432	1347	998	1316	365	288	290
PST130.2_001262	0	0	0	0	0	0	6	1	0	14	6	17	44	42	61
PST130.2_001263	502	883	750	1	2	0	62	21	8	103	44	146	335	308	474
PST130.2_001264	68	158	39	19	42	2	202	133	102	380	205	536	617	674	640
PST130.2_001265	5	0	1	0	0	0	1	0	0	8	0	15	1	1	5
PST130.2_001266	2182	3245	2983	69	58	3	429	273	198	490	322	807	1210	1096	1326
PST130.2_001267	86	160	120	6	11	0	47	27	13	57	32	132	164	157	192
PST130.2_001268	1373	1840	1502	14	13	1	153	105	40	343	222	526	894	934	1015
PST130.2_001269	0	2	1	0	0	0	0	0	1	7	2	9	110	164	159
PST130.2_001270	133	144	56	60	29	2	239	151	102	275	171	395	172	120	121
PST130.2_001271	418	444	648	31	36	4	205	102	81	301	178	471	884	965	1086
PST130.2_001272	1790	2644	1978	41	26	5	284	192	92	466	229	900	2029	1903	2623
PST130.2_001273	75	135	106	1	0	1	2	1	1	10	4	12	45	47	27
PST130.2_001274	298	519	538	4	1	0	13	10	6	61	20	112	209	262	303
PST130.2_001275	19151	29697	15089	8	12	1	80	56	32	155	71	231	1056	1238	1321
PST130.2_001276	1962	2823	2113	12	9	1	228	123	78	569	265	1041	2025	2207	2470
PST130.2_001277	254	420	284	4	0	1	25	12	7	42	10	63	125	127	171
PST130.2_001278	15	16	11	0	0	0	9	1	1	8	5	16	17	13	29
PST130.2_001279	0	0	0	0	0	0	0	1	0	6	1	21	10	18	10
PST130.2_001280	1852	3012	2211	6	8	5	233	133	81	287	151	433	837	794	952
PST130.2_001281	3	8	4	0	0	0	0	0	0	0	1	1	6	3	5
PST130.2_001282	18	26	22	2	0	0	1	0	2	2	3	10	21	24	16
PST130.2_001283	1526	2122	1963	18	6	6	144	64	32	240	122	446	806	930	992
PST130.2_001284	8365	11676	7900	70	37	16	1145	565	342	2586	1329	4952	14173	15046	15608
PST130.2_001285	15368	25011	17888	99	109	18	1269	781	519	2314	1367	3992	10399	10613	12405
PST130.2_001286	10	17	29	0	0	0	0	1	0	2	3	4	7	11	12
PST130.2_001287	1032	1785	955	5532	4684	849	61317	39345	25945	70714	53770	83021	23773	17967	16399
PST130.2_001288	654	1074	638	18	11	0	115	82	34	239	117	362	530	585	666
PST130.2_001289	639	791	1839	0	0	0	1	0	0	33	16	108	987	1101	1315
PST130.2_001290	103	166	238	5	6	1	25	33	17	63	44	112	275	184	293
PST130.2_001291	3589	4087	3985	35	20	2	260	143	85	449	239	609	1067	1016	1246
PST130.2_001292	92	187	96	0	1	0	6	4	0	11	3	25	82	81	86
PST130.2_001293	0	2	3	24	18	0	173	117	93	322	202	709	1768	1756	1864
PST130.2_001294	92	232	52	0	0	0	0	0	0	3	2	2	23	8	24
PST130.2_001295	3370	4319	3722	24	42	8	330	201	116	718	361	1097	1922	1909	2410
PST130.2_001296	84	120	43	0	1	0	1	1	1	20	4	24	120	140	165
PST130.2_001297	45	63	43	1	1	0	17	7	3	38	15	48	145	142	166
PST130.2_001298	81	134	113	4	1	0	30	7	8	36	26	46	76	83	109
PST130.2_001299	11067	13931	9943	8	5	1	80	38	49	138	101	176	361	369	436
PST130.2_001300	1019	1296	486	1	0	0	2	0	0	0	0	67	163	41	32
PST130.2_001301	3915	4649	5263	124	87	10	703	434	354	1145	699	1676	2214	2201	2529
PST130.2_001302	26	27	31	1	0	0	1	0	1	9	3	19	63	60	81
PST130.2_001303	21	25	13	0	0	0	18	4	8	79	24	124	828	921	1036
PST130.2_001304	253	488	422	1	2	0	54	35	9	75	35	91	93	97	108
PST130.2_001305	3473	4668	5359	143	96	14	777	468	344	1399	715	2154	2959	3049	3639
PST130.2_001306	4384	6658	4909	8	8	0	177	104	90	309	203	519	1230	1161	1592
PST130.2_001307	249	128	452	0	0	0	1	1	0	0	0	1	646	511	921
PST130.2_001308	2582	1781	2429	0	1	0	13	8	3	15	4	63	3788	3420	5479
PST130.2_001309	585	687	632	16	22	2	182	90	54	202	150	367	717	668	770
PST130.2_001310	0	1	0	134	110	17	662	406	314	1461	730	2129	2454	3002	2720
PST130.2_001311	1808	2578	1777	24	23	3	280	155	112	480	239	594	1020	1026	1224
PST130.2_001312	1043	1363	1384	22	3	1	41	35	25	99	54	132	352	265	325
PST130.2_001313	1346	1542	1695	15	14	3	202	114	92	358	180	590	931	909	1138
PST130.2_001314	3431	4844	3258	5	3	1	79	43	20	145	67	211	238	247	331
PST130.2_001315	1465	2512	1571	933	744	97	4507	2939	2131	5614	3171	9108	8248	7880	8418
PST130.2_001316	41	60	37	0	0	0	1	0	2	2	1	9	6	10	12
PST130.2_001317	261	285	257	6	3	1	66	42	18	82	64	165	231	246	260
PST130.2_001318	16	16	40	1	1	0	6	3	4	8	7	17	17	23	23
PST130.2_001319	299	549	272	5	4	1	25	17	16	67	37	109	365	371	423
PST130.2_001320	0	0	1	0	0	0	4	0	0	11	4	23	120	114	136
PST130.2_001321	0	0	0	10	13	0	156	70	31	362	175	826	1504	1369	1243
PST130.2_001322	1	0	0	0	0	0	0	0	0	0	0	1	0	2	0
PST130.2_001323	0	0	0	0	0	0	0	0	0	0	0	0	0	0	0
PST130.2_001324	76	158	97	0	0	0	0	0	0	1	1	3	31	31	44
PST130.2_001325	111	143	91	1	0	0	4	3	1	8	7	10	30	29	29
PST130.2_001326	3344	4965	3440	288	175	16	1858	1015	570	2954	1571	5749	9527	9456	11256
PST130.2_001327	1364	1459	1325	136	93	12	929	520	348	1217	643	2265	2643	2320	2944
PST130.2_001328	1934	3078	1944	26	19	6	322	207	114	555	322	1040	1830	1800	1974
PST130.2_001329	6	6	2	0	1	0	1	1	0	2	3	7	14	13	5
PST130.2_001330	0	0	2	0	1	0	2	2	1	67	12	123	1288	1283	1390
PST130.2_001331	4790	6539	7285	74	41	9	699	436	335	1111	617	1430	2564	2496	3066
PST130.2_001332	184	240	220	24	22	2	86	55	74	199	98	261	344	354	430
PST130.2_001333	1161	1739	1160	14	13	2	109	71	33	168	81	391	663	607	910
PST130.2_001334	239	334	231	0	1	0	35	8	4	43	34	99	161	142	177
PST130.2_001335	412	1254	646	6	5	2	91	47	31	171	74	275	579	634	594
PST130.2_001336	2330	2951	2529	85	80	2	642	384	248	885	564	1514	1919	1864	2281
PST130.2_001337	23	30	41	0	0	0	0	0	0	1	1	2	1	6	1
PST130.2_001338	241	411	349	3	2	0	53	15	25	118	55	152	272	277	335
PST130.2_001339	2298	3698	3252	27	13	8	244	148	102	411	249	759	1140	1208	1325
PST130.2_001340	20673	30955	19459	24	33	3	374	149	141	745	403	1213	3595	3928	4421
PST130.2_001341	0	0	0	0	0	0	0	0	0	0	0	0	0	0	0
PST130.2_001342	141	168	42	0	0	0	0	4	0	1	0	4	20	19	28
PST130.2_001343	84	19	186	4	0	0	6	0	5	24	4	27	64	43	75
PST130.2_001344	1	1	0	0	0	0	0	0	0	3	0	1	13	12	25
PST130.2_001345	58	111	113	6	4	0	30	19	19	88	42	137	303	277	321
PST130.2_001346	66	88	41	0	1	0	2	2	0	1	0	5	14	7	21
PST130.2_001347	445	617	625	28	28	0	189	100	75	285	140	419	478	594	617
PST130.2_001348	942	1326	1134	30	15	6	217	133	67	339	201	587	630	647	612
PST130.2_001349	22	27	22	2	4	0	31	16	13	52	8	75	77	88	90
PST130.2_001350	2678	4442	2953	58	47	6	426	250	133	544	362	1022	1304	1349	1632
PST130.2_001351	1822	1912	1520	97	74	11	1789	1274	598	2593	1821	3917	1608	1424	1278
PST130.2_001352	27	67	53	0	0	0	0	0	0	0	0	0	4	2	4
PST130.2_001353	2	0	1	2	1	1	67	36	28	135	71	237	101	90	98
PST130.2_001354	96	144	136	0	0	0	11	6	1	32	6	31	78	91	88
PST130.2_001355	118	160	275	1	1	0	13	21	7	38	23	45	111	79	106
PST130.2_001356	1	1	3	0	0	0	10	2	7	27	8	69	61	46	39
PST130.2_001357	0	0	0	0	0	0	0	0	0	0	0	0	0	0	0
PST130.2_001358	8	1	28	0	0	0	2	0	0	0	1	8	1	1	10
PST130.2_001359	582	801	849	33	32	3	165	116	85	331	196	532	683	716	925
PST130.2_001360	6	10	3	208	130	17	1552	1275	700	2743	1857	3835	5470	6109	6232
PST130.2_001361	0	1	1	0	0	0	1	2	1	7	2	26	27	44	39
PST130.2_001362	723	1010	905	16	14	0	185	94	69	304	152	645	1004	939	1129
PST130.2_001363	191	566	257	23	3	0	55	43	31	111	70	185	282	290	328
PST130.2_001364	96	269	157	1	1	1	9	10	13	46	23	41	96	112	103
PST130.2_001365	10	6	45	0	0	0	0	0	0	9	5	27	252	263	344
PST130.2_001366	371	505	373	0	0	0	8	8	1	12	13	25	55	55	65
PST130.2_001367	0	0	0	0	0	0	0	0	0	0	0	0	0	0	0
PST130.2_001368	0	0	0	0	0	0	0	0	0	0	0	0	0	0	0
PST130.2_001369	2589	3940	4199	0	0	0	1	0	0	16	3	31	1103	1053	1422
PST130.2_001370	45	65	40	0	0	0	3	1	0	5	0	6	40	31	35
PST130.2_001371	46275	63166	78736	26	19	5	246	150	111	470	229	788	3884	4127	5021
PST130.2_001372	6	19	5	2	2	0	29	20	13	74	31	102	137	140	145
PST130.2_001373	565	894	616	36	15	3	246	136	104	368	203	473	741	688	876
PST130.2_001374	0	0	1	0	0	0	1	0	0	0	0	4	3	4	2
PST130.2_001375	813	1085	1125	29	23	0	177	140	93	295	158	430	780	738	820
PST130.2_001376	106	151	88	0	1	0	6	1	0	15	2	14	52	46	82
PST130.2_001377	0	0	0	1	0	0	4	2	1	14	10	18	10	9	6
PST130.2_001378	205	276	236	2	2	0	23	21	9	55	25	80	142	151	152
PST130.2_001379	28	34	11	0	0	0	0	0	0	0	0	0	4	2	2
PST130.2_001380	292	519	388	5	5	0	87	38	32	76	65	163	237	189	248
PST130.2_001381	489	539	538	12	18	1	105	51	50	173	78	296	425	396	490
PST130.2_001382	0	0	0	0	0	0	0	0	0	0	0	2	2	1	3
PST130.2_001383	287	455	229	5	0	1	18	13	17	51	22	72	113	126	204
PST130.2_001384	0	0	0	0	0	0	0	0	0	0	0	0	0	0	0
PST130.2_001385	5	1	24	30	30	1	168	107	81	389	213	549	568	596	667
PST130.2_001386	298	523	460	12	1	0	33	24	13	71	36	126	180	171	189
PST130.2_001387	776	1436	1297	35	18	3	184	107	106	333	192	445	580	673	581
PST130.2_001388	1488	1981	1757	642	561	84	4079	2229	1880	5022	2838	8407	7912	7652	8038
PST130.2_001389	1146	1452	1094	2	6	1	69	43	38	164	83	240	770	861	926
PST130.2_001390	356	543	358	26	22	1	144	121	63	239	137	382	508	515	637
PST130.2_001391	0	7	0	0	0	0	8	15	12	108	27	245	292	235	204
PST130.2_001392	1715	1490	2029	1505	1330	220	19053	12914	6641	25103	17313	30591	9841	8489	8776
PST130.2_001393	133	187	119	25	20	1	257	100	80	236	148	470	770	740	629
PST130.2_001394	21	17	17	0	0	0	1	0	1	3	1	2	4	6	8
PST130.2_001395	1756	2234	2594	10	10	1	138	81	60	233	152	343	794	881	946
PST130.2_001396	0	0	0	1	0	0	0	0	0	0	0	0	0	0	0
PST130.2_001397	16748	29315	24951	13	8	3	91	45	24	138	78	223	772	891	1195
PST130.2_001398	21	21	10	0	0	0	0	0	0	1	0	0	8	3	12
PST130.2_001399	1960	4036	3084	1048	940	150	7176	4767	3283	9259	5886	13807	13963	13185	14044
PST130.2_001400	314	742	278	2	2	1	14	16	13	76	28	164	346	385	398
PST130.2_001401	491	590	529	10	2	0	62	44	27	100	64	221	298	325	389
PST130.2_001402	201	394	450	0	0	0	1	3	1	0	2	0	7	12	8
PST130.2_001403	190	597	204	0	1	0	1	2	0	3	1	2	32	23	22
PST130.2_001404	1	4	6	1	0	0	6	10	0	53	17	100	272	263	230
PST130.2_001405	1627	1880	1613	59	46	5	357	232	175	589	299	1009	1528	1616	1831
PST130.2_001406	177	354	307	2	3	0	20	8	8	40	20	42	99	118	119
PST130.2_001407	78	112	60	0	6	0	7	3	3	19	10	29	84	91	125
PST130.2_001408	1292	2388	1174	2	1	0	10	10	3	86	16	134	619	680	778
PST130.2_001409	1358	1647	1911	65	66	6	533	285	203	741	457	1122	1831	1738	1980
PST130.2_001410	89	150	130	1	1	0	13	3	2	16	13	44	113	134	140
PST130.2_001411	14	23	27	0	0	0	0	0	0	1	0	0	1	3	1
PST130.2_001412	1	0	0	0	0	0	2	0	0	9	7	20	85	81	91
PST130.2_001413	0	0	0	0	0	0	0	0	0	0	0	0	1	0	0
PST130.2_001414	169	310	218	2	1	1	23	8	12	49	17	89	155	172	216
PST130.2_001415	0	2	0	0	0	0	8	8	0	28	12	66	88	120	98
PST130.2_001416	1095	1273	1268	48	34	3	298	154	149	482	240	720	1124	1143	1326
PST130.2_001417	922	1317	1068	50	59	6	581	346	212	843	552	1328	1623	1663	1865
PST130.2_001418	41	64	43	1	0	0	4	1	1	6	6	13	19	19	25
PST130.2_001419	0	0	0	0	0	0	0	0	0	0	0	0	0	0	0
PST130.2_001420	0	0	0	0	0	0	0	0	0	0	0	0	1	0	0
PST130.2_001421	20	28	17	1	0	0	2	1	0	3	1	8	6	9	19
PST130.2_001422	2125	2332	3844	114	103	22	1094	607	438	1573	912	2395	3213	3378	3557
PST130.2_001423	3338	4954	7473	31	22	1	270	112	110	501	304	747	1178	1358	1578
PST130.2_001424	47	66	20	0	1	0	14	7	1	26	14	22	55	45	40
PST130.2_001425	116	165	52	0	1	0	2	0	0	1	1	5	29	28	26
PST130.2_001426	53	88	19	0	0	0	0	1	0	0	0	1	12	11	8
PST130.2_001427	1	1	1	0	0	0	0	0	1	8	0	8	35	48	46
PST130.2_001428	1259	1900	1379	64	48	13	345	260	160	388	248	698	917	1030	994
PST130.2_001429	1043	1324	1073	10	13	3	153	83	51	243	134	401	725	761	770
PST130.2_001430	31	39	60	0	0	0	4	0	1	7	2	11	55	70	55
PST130.2_001431	5	9	2	0	0	0	4	1	0	2	0	9	17	32	59
PST130.2_001432	0	0	0	0	0	0	0	0	0	0	0	0	0	0	0
PST130.2_001433	0	0	0	0	0	0	0	1	0	0	0	0	0	0	0
PST130.2_001434	210	263	175	5	0	1	18	12	1	42	38	89	108	144	156
PST130.2_001435	1599	2082	1276	0	0	1	45	15	11	18	21	35	44	20	44
PST130.2_001436	2369	2327	1983	0	1	0	103	54	3	463	180	1124	1900	2087	2201
PST130.2_001437	581	788	549	6	2	1	59	36	12	155	82	259	639	686	781
PST130.2_001438	1940	2870	2397	18	14	2	215	112	104	341	198	684	1170	1261	1449
PST130.2_001439	1124	1605	1155	73	45	3	473	274	184	655	430	1126	1747	1914	2106
PST130.2_001440	239	260	151	1	1	1	29	3	17	40	26	55	107	96	155
PST130.2_001441	296	254	294	0	0	0	1	0	1	0	0	1	77	87	122
PST130.2_001442	903	873	1186	14	16	2	191	110	78	328	181	547	1162	1235	1331
PST130.2_001443	28	30	13	0	1	0	0	0	1	1	2	3	11	10	9
PST130.2_001444	0	0	0	0	0	0	0	0	0	0	0	0	0	0	0
PST130.2_001445	651	931	1082	17	19	3	230	131	95	395	221	679	1212	1256	1408
PST130.2_001446	275	521	488	4	3	0	92	47	57	139	93	235	364	437	448
PST130.2_001447	25	17	14	1	0	0	0	2	2	3	7	9	12	18	21
PST130.2_001448	19	39	34	0	0	0	5	5	3	6	3	13	31	33	27
PST130.2_001449	45	380	92	1	0	0	1	3	1	19	4	25	161	162	246
PST130.2_001450	734	1261	827	327	292	26	2016	1307	927	2467	1321	4061	3218	3209	3573
PST130.2_001451	1089	1348	1280	25	29	8	305	164	99	529	304	771	1511	1444	1719
PST130.2_001452	2268	3374	2512	17	15	2	240	138	101	457	221	814	1354	1501	1572
PST130.2_001453	274	498	408	8	6	0	52	21	25	118	73	172	360	349	344
PST130.2_001454	700	378	313	0	0	2	7	6	1	8	2	11	49	35	48
PST130.2_001455	245	507	1583	32	26	2	624	386	218	1230	814	1664	543	384	400
PST130.2_001456	930	1232	964	7	8	0	93	46	25	135	93	190	446	492	549
PST130.2_001457	565	1211	996	0	0	0	0	3	1	1	2	5	74	80	111
PST130.2_001458	38159	80045	44739	1	0	0	1	1	0	6	2	4	973	1152	1389
PST130.2_001459	333	418	311	0	0	0	13	13	9	43	16	78	140	164	190
PST130.2_001460	488	565	330	0	2	0	11	3	13	50	14	65	81	81	150
PST130.2_001461	244	342	230	4	1	0	32	26	30	62	41	72	134	151	182
PST130.2_001462	468	635	442	4	6	0	54	21	12	95	53	114	230	249	313
PST130.2_001463	927	1267	1061	8	13	0	165	87	64	293	161	446	931	968	1067
PST130.2_001464	152	213	151	4	2	0	9	1	1	20	6	49	102	67	177
PST130.2_001465	0	0	0	0	0	0	0	0	0	0	0	7	32	60	66
PST130.2_001466	589	438	1538	2	10	0	146	82	12	575	270	1306	2466	2650	2749
PST130.2_001467	78	141	91	2	2	0	34	22	4	50	26	73	66	107	81
PST130.2_001468	0	0	0	1	0	0	5	1	0	12	1	33	90	89	130
PST130.2_001469	10	10	7	0	0	0	2	1	1	3	2	8	18	12	12
PST130.2_001470	845	1160	862	4	2	0	66	31	18	78	57	132	510	530	752
PST130.2_001471	205489	267227	221480	141	108	15	2557	1517	954	4308	2950	5198	15389	15502	21488
PST130.2_001472	0	0	0	0	0	0	0	0	0	0	0	0	0	0	0
PST130.2_001473	0	0	0	0	0	0	1	0	0	1	0	5	71	25	37
PST130.2_001474	188	366	77	16	7	1	115	53	51	168	97	320	724	747	1023
PST130.2_001475	1	0	0	0	0	0	1	1	1	2	2	5	5	4	24
PST130.2_001476	0	0	0	0	0	0	0	0	0	0	0	0	0	0	0
PST130.2_001477	184	226	127	3	1	2	27	22	18	73	35	102	206	187	245
PST130.2_001478	2	6	6	0	0	0	1	0	0	3	1	5	7	15	19
PST130.2_001479	202	415	333	12	11	6	102	66	47	187	105	295	404	464	435
PST130.2_001480	0	0	0	0	0	0	10	3	1	169	57	349	255	310	250
PST130.2_001481	11850	15182	13995	0	1	0	17	1	6	30	21	82	2847	2663	3759
PST130.2_001482	17	28	22	0	0	0	3	0	0	8	1	8	11	11	9
PST130.2_001483	1647	2724	2616	1	0	0	16	7	3	191	70	426	2855	2976	3626
PST130.2_001484	1709	2274	2032	20	10	5	203	133	75	369	194	550	1143	1104	1312
PST130.2_001485	0	0	0	0	0	0	1	0	0	0	0	1	122	89	181
PST130.2_001486	12	39	4	0	0	0	0	1	0	0	0	0	5	2	4
PST130.2_001487	1773	3176	2376	6	3	0	38	26	16	120	53	140	516	517	630
PST130.2_001488	6	19	12	0	0	0	0	0	1	0	2	2	4	4	9
PST130.2_001489	1592	2248	1881	58	25	5	246	130	89	418	218	690	1171	1080	1268
PST130.2_001490	929	1555	1172	0	0	0	0	0	0	0	0	0	23	21	31
PST130.2_001491	4464	5844	3839	12	13	1	117	47	67	241	104	387	704	787	916
PST130.2_001492	3381	5012	3464	43	16	3	474	268	129	950	504	1612	4082	3903	4537
PST130.2_001493	792	1124	841	31	26	8	284	179	101	373	249	638	1041	1025	1169
PST130.2_001494	0	0	0	0	0	0	0	0	0	8	1	19	97	96	84
PST130.2_001495	1896	2529	2441	8	12	4	239	142	85	481	244	637	1487	1545	1811
PST130.2_001496	85157	125017	83990	0	2	0	2	5	0	54	30	165	2039	2081	2774
PST130.2_001497	1634	3781	2122	0	5	0	36	15	16	50	36	73	139	152	156
PST130.2_001498	56	61	54	1	0	1	14	7	3	12	13	51	144	142	149
PST130.2_001499	9207	18030	8759	15	5	1	116	74	61	203	111	298	700	652	781
PST130.2_001500	798	872	619	6	2	1	64	35	29	204	93	312	1471	1585	1881
PST130.2_001501	14	23	8	1	0	3	2	2	4	16	1	19	69	61	82
PST130.2_001502	3795	4533	4762	318	252	32	1688	1087	686	2666	1380	3943	5273	5118	5613
PST130.2_001503	70	84	57	0	0	0	4	1	1	2	4	13	17	16	19
PST130.2_001504	0	0	0	0	0	0	3	2	2	7	1	23	30	19	22
PST130.2_001505	11	8	9	0	0	0	0	0	0	0	0	1	4	0	6
PST130.2_001506	589	890	708	2	7	1	84	39	45	237	81	335	617	634	728
PST130.2_001507	176	399	95	0	1	0	6	1	0	25	12	47	131	135	184
PST130.2_001508	152	285	205	3	5	1	12	12	7	29	16	51	71	94	94
PST130.2_001509	102	217	138	1	2	0	35	25	17	39	35	65	134	140	164
PST130.2_001510	531	612	392	1	0	0	19	7	6	35	13	53	123	174	219
PST130.2_001511	908	1394	1354	6	3	2	65	48	23	141	73	162	249	206	249
PST130.2_001512	15	11	41	0	0	0	1	0	0	20	6	71	508	436	629
PST130.2_001513	16	20	25	0	0	0	2	2	0	4	5	5	12	13	15
PST130.2_001514	23	28	16	0	0	0	0	0	0	0	0	0	1	1	5
PST130.2_001515	466	557	522	1	4	0	55	25	36	88	43	104	325	275	360
PST130.2_001516	155	209	121	0	4	0	11	7	5	23	12	37	45	72	101
PST130.2_001517	478	791	616	4	2	0	65	28	19	116	47	197	329	322	378
PST130.2_001518	0	0	1	107	87	14	1417	869	578	1895	1058	3192	3154	3055	3420
PST130.2_001519	0	0	0	0	0	0	1	2	0	4	2	2	19	35	21
PST130.2_001520	0	0	0	0	0	1	0	1	1	5	1	4	20	24	20
PST130.2_001521	148	209	308	13	6	1	70	39	28	93	52	158	290	281	366
PST130.2_001522	251	423	180	0	0	0	36	10	13	87	56	151	618	673	822
PST130.2_001523	8546	11158	12439	669	625	88	3439	2079	1692	9116	4575	14934	24118	26499	25356
PST130.2_001524	0	0	0	0	1	0	1	0	0	5	0	0	10	24	10
PST130.2_001525	485	660	991	5	9	2	108	100	46	276	148	408	774	860	937
PST130.2_001526	3	9	26	0	3	0	12	5	4	27	20	56	100	92	78
PST130.2_001527	9	12	9	0	0	0	0	1	1	1	0	1	5	1	5
PST130.2_001528	2	0	4	45	24	6	81	66	44	214	87	241	136	142	123
PST130.2_001529	1810	3028	2342	768	715	107	5079	3429	2371	6081	3727	10089	9233	8788	9191
PST130.2_001530	164	200	153	3	0	0	68	23	12	94	38	178	353	375	523
PST130.2_001531	35	34	41	1	0	0	0	1	2	4	1	3	6	6	16
PST130.2_001532	45	72	28	1	2	0	18	1	1	10	12	20	61	58	52
PST130.2_001533	70	49	57	0	0	0	1	0	0	1	0	8	37	40	74
PST130.2_001534	1	2	1	0	0	0	0	1	0	0	0	0	9	19	17
PST130.2_001535	9493	12730	15828	0	0	0	15	3	1	30	32	33	600	654	715
PST130.2_001536	5499	6295	6125	92	70	3	1093	551	362	1657	970	3327	7674	7998	9193
PST130.2_001537	1139	1646	1302	2	0	0	19	12	9	84	49	122	663	636	906
PST130.2_001538	0	0	0	0	0	0	0	0	0	0	0	0	0	0	0
PST130.2_001539	5740	5833	6158	121	72	22	458	379	273	872	552	1409	2642	2626	3030
PST130.2_001540	0	0	0	0	0	0	0	0	0	0	0	0	0	0	0
PST130.2_001541	4	3	14	0	0	0	2	4	2	3	0	12	21	16	18
PST130.2_001542	2213	3936	2766	143	90	21	874	568	367	2137	1059	4216	5345	5563	5075
PST130.2_001543	196	328	326	4	1	0	44	20	9	142	73	243	835	896	973
PST130.2_001544	521	628	563	10	7	2	83	55	32	110	59	228	363	358	467
PST130.2_001545	0	1	0	0	0	0	0	0	0	0	0	0	0	1	1
PST130.2_001546	1	4	4	0	0	0	0	0	0	0	0	0	0	2	1
PST130.2_001547	2105	2539	2867	32	21	2	223	150	121	617	300	788	1621	1575	1828
PST130.2_001548	0	0	0	0	0	0	0	1	1	7	2	4	220	218	266
PST130.2_001549	1120	1205	1361	28	18	2	244	107	88	370	171	525	638	803	718
PST130.2_001550	369	599	217	2	2	0	41	15	10	108	41	229	808	846	998
PST130.2_001551	2369	3187	2451	25	15	1	224	128	80	338	185	606	1053	1089	1296
PST130.2_001552	0	0	0	0	0	0	0	0	0	0	0	0	0	0	0
PST130.2_001553	4151	5963	5296	86	56	9	916	633	369	1693	1036	2630	4941	4865	5743
PST130.2_001554	2904	3612	2933	210	204	23	1496	1114	722	2443	1498	3744	4818	4622	5645
PST130.2_001555	28	63	18	0	0	0	2	0	0	0	0	2	0	2	1
PST130.2_001556	14	17	8	5	0	0	2	4	1	25	11	40	50	56	51
PST130.2_001557	8	9	11	6	0	1	76	40	31	109	63	252	155	202	185
PST130.2_001558	3666	6828	4722	48	27	2	566	340	243	960	584	1446	2141	2238	2399
PST130.2_001559	33	199	15	0	0	0	1	0	0	2	2	7	42	60	52
PST130.2_001560	2334	3900	2629	16	23	1	346	170	125	662	307	1145	2008	2025	2218
PST130.2_001561	13	7	17	0	0	0	0	0	0	0	0	0	4	2	7
PST130.2_001562	1717	2987	2658	28	27	3	251	169	128	600	301	937	1420	1501	1513
PST130.2_001563	1	0	2	0	0	0	0	0	1	1	0	9	30	33	50
PST130.2_001564	2659	4139	4294	466	371	50	4666	2813	1765	7285	4694	11526	12523	11856	13418
PST130.2_001565	339	577	329	9	2	1	99	43	24	151	94	273	583	564	721
PST130.2_001566	338	394	363	2	1	0	48	17	19	122	53	137	284	305	358
PST130.2_001567	3705	6271	4558	25	11	4	238	139	90	370	237	619	1441	1474	1803
PST130.2_001568	4453	6422	5160	289	314	35	2451	1508	987	3670	2156	6359	9304	9121	10453
PST130.2_001569	240	306	267	8	14	0	40	14	22	77	30	102	220	238	281
PST130.2_001570	1	1	1	1	1	0	16	17	1	146	55	256	913	862	1060
PST130.2_001571	390	378	382	164	159	24	2098	1167	750	2858	1744	3627	912	730	821
PST130.2_001572	3661	4041	5493	51	27	4	269	165	126	453	269	630	1027	1037	1164
PST130.2_001573	1729	2213	1985	79	99	11	805	360	324	1081	659	1672	2957	3025	3465
PST130.2_001574	0	0	0	4	2	0	118	71	54	198	111	482	668	718	675
PST130.2_001575	356	524	612	6	7	1	55	40	26	89	54	163	350	397	355
PST130.2_001576	429	549	503	116	36	7	361	244	200	638	366	986	1088	1098	1262
PST130.2_001577	28	34	24	1	0	0	11	2	1	11	7	24	48	24	49
PST130.2_001578	342	530	288	2	1	0	27	7	2	30	23	45	132	124	142
PST130.2_001579	178	262	146	0	0	0	21	12	9	65	16	72	145	154	143
PST130.2_001580	383	500	497	3	5	0	96	42	28	118	66	186	287	304	355
PST130.2_001581	0	0	0	0	0	0	0	0	0	0	0	0	0	0	0
PST130.2_001582	2326	2902	2569	99	87	14	997	535	413	1533	767	2797	5376	5060	6173
PST130.2_001583	0	0	1	2	1	0	5	3	3	5	5	27	46	58	71
PST130.2_001584	583	773	654	7	2	1	81	39	37	130	85	235	428	392	496
PST130.2_001585	134	289	146	4	2	0	52	24	13	53	37	89	173	147	129
PST130.2_001586	198	301	250	25	16	2	104	71	45	154	73	211	382	316	389
PST130.2_001587	1	5	0	0	0	0	1	1	1	2	2	8	21	13	20
PST130.2_001588	0	2	1	8	2	0	70	69	32	113	97	141	53	46	41
PST130.2_001589	60	46	202	2	0	0	8	3	3	18	15	27	134	90	152
PST130.2_001590	1170	1780	1552	13	9	1	79	12	25	168	82	238	619	577	714
PST130.2_001591	1421	2507	1632	609	534	40	3459	2146	1638	4301	2380	7331	6760	6854	7202
PST130.2_001592	12	24	16	0	0	0	3	0	3	11	11	12	29	30	28
PST130.2_001593	144	273	208	4	2	1	30	21	15	59	43	69	138	120	192
PST130.2_001594	607	465	276	5	2	0	46	20	4	111	43	222	651	658	797
PST130.2_001595	491	525	622	12	12	5	117	63	41	171	85	335	660	709	822
PST130.2_001596	46	80	48	1	0	0	1	1	3	6	3	14	54	42	27
PST130.2_001597	1824	2631	1794	21	7	4	279	172	106	413	286	775	1499	1524	1938
PST130.2_001598	92	140	69	0	0	0	0	0	0	2	1	0	1	11	5
PST130.2_001599	382	606	527	1	1	0	40	19	7	83	45	131	291	323	396
PST130.2_001600	4	12	13	0	0	0	6	3	0	37	13	85	248	232	306
PST130.2_001601	53	61	29	0	0	0	1	4	0	4	0	5	15	20	34
PST130.2_001602	2	8	7	1	0	0	1	1	0	2	6	9	18	37	24
PST130.2_001603	846	1060	709	47	29	0	357	170	136	467	260	796	858	866	952
PST130.2_001604	19	39	102	0	0	0	130	69	6	801	327	2041	1671	1866	1708
PST130.2_001605	0	0	0	0	0	0	0	0	0	0	0	0	0	0	1
PST130.2_001606	1142	1575	1071	3	7	1	39	24	26	182	99	291	1314	1434	1636
PST130.2_001607	0	0	0	0	0	0	0	0	0	0	0	0	6	13	15
PST130.2_001608	94	114	133	2	3	0	44	19	22	112	64	248	618	545	664
PST130.2_001609	233	335	298	0	0	0	2	0	1	5	2	4	113	126	136
PST130.2_001610	65	137	78	0	3	0	5	2	1	27	5	41	60	90	100
PST130.2_001611	657	798	631	10	11	0	138	64	47	234	106	458	928	928	1066
PST130.2_001612	143	233	209	9	6	0	25	27	26	92	26	115	157	170	176
PST130.2_001613	0	0	0	0	1	0	7	8	1	7	7	18	3	4	6
PST130.2_001614	0	0	0	0	0	0	0	0	0	0	0	1	19	2	21
PST130.2_001615	0	0	0	0	0	0	6	3	2	15	8	22	34	56	39
PST130.2_001616	0	0	0	0	0	0	0	0	0	0	0	0	0	0	0
PST130.2_001617	0	0	0	0	0	0	0	0	0	0	0	0	0	0	0
PST130.2_001618	143	175	299	2	3	1	41	28	32	86	43	137	257	233	244
PST130.2_001619	1974	2550	2134	4	5	1	45	32	20	37	32	49	71	74	89
PST130.2_001620	0	2	2	0	0	0	0	0	0	0	0	1	24	13	45
PST130.2_001621	575	876	635	26	14	2	532	389	182	1759	872	2312	3489	3605	4189
PST130.2_001622	0	0	0	0	0	0	0	0	0	0	0	0	45	41	42
PST130.2_001623	1360	2039	1735	25	24	1	283	180	93	499	241	779	1108	1108	1344
PST130.2_001624	556	713	751	22	10	0	206	91	69	442	241	652	1027	1144	1138
PST130.2_001625	215	247	174	2	1	0	7	6	3	21	8	37	49	47	66
PST130.2_001626	116	264	98	8	0	0	33	12	14	64	10	103	165	165	310
PST130.2_001627	104	179	148	1	5	1	25	18	5	47	28	89	166	194	216
PST130.2_001628	0	0	0	0	0	0	0	0	0	0	0	0	0	0	0
PST130.2_001629	165	396	67	0	0	0	1	0	0	0	2	8	4	16	11
PST130.2_001630	303	456	463	0	0	0	3	1	0	25	3	50	142	98	144
PST130.2_001631	317	490	483	1	0	0	17	4	9	40	11	38	106	87	117
PST130.2_001632	134	247	155	0	0	0	0	0	1	2	0	3	75	65	93
PST130.2_001633	15	59	11	0	0	0	0	1	0	0	0	0	2	0	0
PST130.2_001634	2917	3764	3197	20	36	3	192	119	108	346	204	592	1226	1162	1348
PST130.2_001635	47	79	48	0	0	0	6	5	0	5	4	17	57	68	62
PST130.2_001636	90	154	122	0	0	0	1	8	2	21	17	29	93	101	123
PST130.2_001637	1914	3681	2149	17	12	0	245	97	99	456	245	628	1048	1087	1116
PST130.2_001638	0	0	0	2	0	0	12	10	1	13	15	35	25	22	21
PST130.2_001639	806	1144	779	132	135	12	1386	877	639	2930	1476	5126	17723	17667	19768
PST130.2_001640	0	0	0	0	1	0	5	2	0	6	6	10	4	13	1
PST130.2_001641	0	0	0	0	0	0	4	2	2	7	5	10	4	6	7
PST130.2_001642	78	191	56	0	0	0	2	0	0	69	13	99	701	668	680
PST130.2_001643	1487	2119	2151	33	31	2	312	174	146	581	277	885	1581	1584	1802
PST130.2_001644	11	11	18	0	0	0	0	1	0	0	0	3	24	19	20
PST130.2_001645	84	83	77	4	1	0	13	5	10	16	11	25	47	35	67
PST130.2_001646	0	5	0	0	0	0	6	1	1	16	4	41	54	26	49
PST130.2_001647	62	101	74	0	0	0	2	2	3	8	1	6	17	21	17
PST130.2_001648	941	1437	1154	0	0	0	3	3	0	67	15	166	319	468	364
PST130.2_001649	1624	2855	2118	45	44	3	412	255	146	670	349	1132	1721	1693	2093
PST130.2_001650	3805	5570	3419	36	29	4	511	279	182	970	535	1735	2370	2455	2721
PST130.2_001651	63	135	87	0	1	0	27	9	6	81	28	110	420	446	512
PST130.2_001652	1	3	2	21	21	2	168	89	38	268	127	416	555	470	534
PST130.2_001653	2181	2964	2554	16	7	1	85	27	23	122	35	148	338	297	398
PST130.2_001654	0	0	0	0	0	0	0	0	0	0	0	0	0	0	0
PST130.2_001655	525	583	617	10	2	1	138	83	60	201	122	278	534	511	623
PST130.2_001656	1654	2171	2457	24	8	1	146	63	34	278	126	433	635	648	779
PST130.2_001657	2672	3902	3039	25	20	1	280	165	74	560	309	830	1772	1869	2111
PST130.2_001658	129	45	336	0	0	0	3	0	0	1	2	5	25	44	63
PST130.2_001659	3661	5945	5072	169	164	17	1724	1140	776	2635	1578	3555	4775	4760	5375
PST130.2_001660	305	560	580	1	1	0	101	33	31	191	79	287	412	432	530
PST130.2_001661	6	21	11	0	0	0	11	5	6	21	16	51	71	73	45
PST130.2_001662	841	1323	1000	1	2	0	35	19	19	110	59	151	483	481	641
PST130.2_001663	1069	1333	1515	17	16	1	221	99	92	332	178	526	848	911	1083
PST130.2_001664	1034	1172	952	12	15	0	164	105	51	266	138	378	723	734	896
PST130.2_001665	279	330	477	3	6	1	40	23	20	74	52	121	232	225	225
PST130.2_001666	1	0	0	0	0	0	2	0	0	2	0	0	27	13	41
PST130.2_001667	0	0	0	0	0	0	1	1	3	3	1	10	224	199	265
PST130.2_001668	1371	1930	2020	14	12	0	146	68	48	305	145	432	1819	1757	2221
PST130.2_001669	2637	3443	2680	7	2	0	90	50	31	170	108	388	596	601	638
PST130.2_001670	548	631	621	9	5	2	107	72	47	201	118	316	549	488	585
PST130.2_001671	7	3	5	0	0	0	0	0	1	0	0	1	10	20	39
PST130.2_001672	2	2	1	0	0	0	0	1	1	7	0	17	68	60	119
PST130.2_001673	5659	7935	4129	14	8	0	121	83	73	230	162	429	1418	1502	1801
PST130.2_001674	0	0	0	1	0	0	3	6	0	24	10	33	237	265	347
PST130.2_001675	0	0	0	0	0	0	0	0	0	0	0	0	0	0	0
PST130.2_001676	2078	2631	2116	19	13	3	231	159	93	503	254	832	1926	1960	2220
PST130.2_001677	113	375	94	31	17	2	159	103	77	230	150	479	823	859	928
PST130.2_001678	3531	5641	3223	64	26	2	477	220	181	836	474	1287	1937	2080	2392
PST130.2_001679	45	60	108	0	0	0	7	6	2	27	13	34	32	31	40
PST130.2_001680	2537	3359	2627	19	31	1	360	194	149	677	332	952	1811	1631	2029
PST130.2_001681	649	919	684	4	4	0	94	46	35	234	110	477	671	841	910
PST130.2_001682	0	0	0	0	0	0	0	0	0	1	0	6	24	18	21
PST130.2_001683	30480	70113	28880	57	110	8	908	537	391	1042	817	1238	495	506	436
PST130.2_001684	1	8	1	0	0	0	3	2	0	25	3	91	2973	2651	3279
PST130.2_001685	65	76	47	1	2	1	11	2	7	27	12	45	117	85	97
PST130.2_001686	718	911	575	5	3	1	52	30	14	83	57	157	230	244	314
PST130.2_001687	157	208	98	1	0	0	19	16	9	35	25	45	167	179	211
PST130.2_001688	1345	1731	1804	110	102	9	795	417	351	1232	591	1843	2116	2229	2452
PST130.2_001689	3	3	9	9	6	1	115	66	65	248	112	355	2248	1988	2620
PST130.2_001690	1459	2127	1311	12	7	0	158	54	58	234	143	365	616	649	730
PST130.2_001691	292	372	235	8	3	2	74	30	47	131	80	222	372	425	455
PST130.2_001692	12	34	22	0	0	0	16	3	2	28	12	38	33	43	51
PST130.2_001693	655	812	676	18	8	2	197	89	36	187	157	281	410	391	493
PST130.2_001694	15	31	26	0	0	0	0	2	0	3	2	4	20	16	21
PST130.2_001695	0	0	0	0	0	0	0	0	0	0	0	0	0	0	0
PST130.2_001696	117	341	244	1	2	0	19	3	0	29	19	53	109	144	125
PST130.2_001697	129	213	87	7	5	0	26	19	17	34	21	32	75	83	98
PST130.2_001698	749	998	750	0	0	0	41	18	5	165	63	292	593	563	659
PST130.2_001699	286	388	308	3	0	0	32	11	11	63	38	109	222	263	286
PST130.2_001700	0	0	0	0	0	0	0	0	0	0	0	0	0	0	0
PST130.2_001701	0	0	0	0	0	0	0	0	0	0	0	0	0	0	0
PST130.2_001702	1392	2098	1978	8	4	0	101	78	43	214	133	326	640	645	752
PST130.2_001703	2	4	0	0	0	0	0	0	0	0	0	0	0	0	1
PST130.2_001704	1013	1470	951	71	20	4	267	118	103	376	158	718	944	936	1018
PST130.2_001705	844	1307	948	13	25	3	277	132	93	514	268	751	1313	1460	1499
PST130.2_001706	3	1	0	2	1	0	11	7	2	27	10	97	116	91	97
PST130.2_001707	33	40	27	0	0	0	3	3	1	6	4	14	23	34	30
PST130.2_001708	0	0	0	0	0	0	0	0	0	0	0	0	0	0	0
PST130.2_001709	950	1958	1032	542	445	62	3549	2325	1662	4561	2757	7332	6596	6522	6953
PST130.2_001710	0	0	0	0	0	0	0	0	0	0	0	0	0	0	0
PST130.2_001711	1764	3284	2147	639	577	80	3667	2711	1976	5697	3743	7898	7739	7538	8536
PST130.2_001712	495	679	497	13	8	1	46	45	26	94	58	151	220	209	258
PST130.2_001713	3615	7490	5069	20	11	2	147	89	74	422	215	774	2140	2198	2551
PST130.2_001714	2800	4111	3319	17	8	4	191	106	54	281	155	471	1062	985	1172
PST130.2_001715	910	1359	1152	92	47	7	556	258	215	946	487	1659	2470	2402	2606
PST130.2_001716	0	0	0	0	0	0	0	0	0	0	0	0	0	0	0
PST130.2_001717	0	0	0	0	0	0	0	0	0	0	0	0	0	0	0
PST130.2_001718	632	636	560	8	0	1	29	22	15	105	34	141	352	401	456
PST130.2_001719	477	530	416	1	9	0	43	31	18	84	55	126	257	201	241
PST130.2_001720	269	397	378	19	30	0	154	75	42	179	71	268	432	408	459
PST130.2_001721	34	26	21	0	1	0	2	0	0	3	1	3	11	3	11
PST130.2_001722	610	1004	599	5	1	1	35	15	10	60	39	96	291	242	264
PST130.2_001723	84	59	316	3	4	0	39	27	4	312	109	755	2697	2777	3110
PST130.2_001724	0	0	0	1	0	1	30	18	12	33	10	55	39	44	37
PST130.2_001725	1	0	2	5	11	1	5	2	8	12	5	21	4	10	8
PST130.2_001726	576	794	665	50	76	8	517	233	179	689	347	1120	1512	1465	1560
PST130.2_001727	12	22	20	0	0	0	3	1	1	4	4	3	27	19	34
PST130.2_001728	514	610	426	5	1	0	34	26	5	31	21	76	214	172	219
PST130.2_001729	6	5	3	0	0	0	1	1	0	7	1	2	8	10	15
PST130.2_001730	255	399	338	1	0	0	11	1	0	23	12	42	88	98	109
PST130.2_001731	0	0	0	5	4	0	85	75	54	200	83	407	599	648	519
PST130.2_001732	7	13	4	0	0	0	0	0	0	3	1	7	80	70	81
PST130.2_001733	229	422	593	41	48	1	458	320	225	886	448	1224	1952	2020	2241
PST130.2_001734	2013	3372	2127	79	54	6	439	267	177	603	319	1087	1553	1551	1799
PST130.2_001735	25	37	23	0	0	0	0	0	0	0	0	0	1	0	1
PST130.2_001736	1409	1983	1701	23	22	2	365	186	157	523	284	859	1135	1250	1263
PST130.2_001737	16	11	6	0	0	0	0	0	0	4	0	2	1	1	5
PST130.2_001738	22	62	37	1	5	0	7	5	3	14	15	17	20	25	44
PST130.2_001739	2422	3537	2288	17	17	1	239	153	100	548	269	663	1328	1553	1594
PST130.2_001740	1302	1467	1164	29	27	1	273	154	109	352	177	680	884	909	1086
PST130.2_001741	92	139	123	8	7	0	51	11	18	47	22	101	131	123	136
PST130.2_001742	2	0	0	0	0	0	2	2	0	3	1	11	4	15	16
PST130.2_001743	630	964	703	3	6	0	14	8	11	40	23	80	118	213	155
PST130.2_001744	8	36	11	1	1	0	42	11	11	38	24	56	53	42	57
PST130.2_001745	16	15	12	0	0	0	0	0	0	0	0	2	7	2	2
PST130.2_001746	2540	3145	3291	6	7	1	115	71	40	334	123	533	2021	2271	2677
PST130.2_001747	823	1449	472	7	4	2	67	23	18	133	99	200	324	334	394
PST130.2_001748	0	0	0	0	0	0	0	0	0	0	0	0	0	0	0
PST130.2_001749	188	386	108	0	0	1	3	1	2	1	0	5	7	3	5
PST130.2_001750	78	81	80	1	0	0	28	12	7	35	15	57	82	59	85
PST130.2_001751	180	171	208	6	1	0	21	28	15	89	28	153	200	224	242
PST130.2_001752	0	0	0	0	0	0	0	0	0	0	0	0	0	0	0
PST130.2_001753	0	1	0	0	0	0	0	0	0	3	2	9	57	56	51
PST130.2_001754	4	9	3	0	0	0	0	0	0	8	1	18	145	106	124
PST130.2_001755	0	0	0	0	0	0	0	0	0	0	0	0	0	0	0
PST130.2_001756	8624	10743	9970	22	13	0	107	60	65	222	103	375	2893	2947	3494
PST130.2_001757	3157	5059	3316	982	870	90	6607	4003	2919	7947	4803	12994	12190	12512	12968
PST130.2_001758	1794	2850	2244	4	11	2	124	78	48	277	112	398	837	932	850
PST130.2_001759	927	1328	1035	66	55	1	532	262	181	642	382	1057	1663	1783	2094
PST130.2_001760	8	24	7	0	0	0	1	3	1	12	5	19	455	385	727
PST130.2_001761	0	0	0	0	0	0	46	30	20	99	47	159	174	160	185
PST130.2_001762	22	17	18	0	0	0	2	0	0	1	0	1	5	4	7
PST130.2_001763	1277	1737	1409	18	14	0	224	160	98	425	259	716	1105	1134	1301
PST130.2_001764	0	0	1	0	0	0	0	0	0	7	1	27	105	127	120
PST130.2_001765	865	1244	1422	11	6	1	153	113	70	311	156	551	1050	1214	1128
PST130.2_001766	14532	19413	21590	49	30	5	799	538	305	1537	939	1844	2095	2127	2286
PST130.2_001767	475	895	563	7	6	0	89	53	45	174	74	273	592	536	638
PST130.2_001768	8	26	15	0	0	0	0	0	0	0	0	0	0	3	0
PST130.2_001769	0	1	1	0	0	0	0	0	0	0	0	1	9	10	17
PST130.2_001770	90	152	125	0	0	0	0	0	0	0	0	0	19	12	30
PST130.2_001771	9	10	0	6	1	0	74	49	28	174	70	244	480	473	544
PST130.2_001772	7220	12452	4538	0	0	0	0	1	0	1	1	8	322	317	456
PST130.2_001773	57	72	33	0	0	0	2	1	1	17	10	41	33	27	21
PST130.2_001774	34	87	40	0	0	0	14	10	12	51	16	91	150	188	216
PST130.2_001775	0	0	0	0	0	0	0	0	0	0	0	0	0	0	0
PST130.2_001776	0	0	0	0	0	0	0	0	0	1	1	0	15	25	21
PST130.2_001777	1390	2126	1688	3	1	0	41	18	11	135	48	196	414	416	461
PST130.2_001778	185	376	253	60	37	0	257	163	112	351	208	584	624	594	790
PST130.2_001779	0	0	0	0	0	0	0	0	0	0	0	0	0	0	0
PST130.2_001780	0	0	0	0	0	0	0	0	0	0	0	0	0	0	0
PST130.2_001781	124	59	110	9	13	0	261	157	95	431	298	524	185	149	143
PST130.2_001782	0	0	0	0	0	0	0	0	0	0	0	0	0	0	0
PST130.2_001783	1	0	0	51	50	1	760	504	292	1631	864	3036	6833	6793	7730
PST130.2_001784	1	1	2	0	0	0	4	1	5	5	1	4	93	82	113
PST130.2_001785	2413	3488	2781	23	11	10	275	142	123	539	337	718	1261	1292	1448
PST130.2_001786	6	6	12	1	0	0	5	0	1	6	6	14	692	571	870
PST130.2_001787	4020	6092	5300	77	52	7	490	305	204	723	438	1105	1976	1963	2651
PST130.2_001788	277	305	551	4	3	0	37	22	16	101	53	173	339	299	397
PST130.2_001789	1029	1778	1129	24	22	0	189	123	74	322	197	479	785	746	857
PST130.2_001790	100	192	54	0	0	0	0	1	1	21	2	42	243	215	207
PST130.2_001791	278	363	616	1	0	0	37	20	17	100	46	165	274	217	410
PST130.2_001792	2449	2948	4124	11	4	2	47	35	35	124	76	168	448	506	514
PST130.2_001793	3115	3692	3293	38	22	3	392	249	196	799	479	1280	2683	2731	3150
PST130.2_001794	12	6	10	0	0	0	0	0	0	1	0	0	5	3	5
PST130.2_001795	67	83	61	3	0	0	35	11	6	34	18	65	91	100	96
PST130.2_001796	13763	22013	12790	8	41	2	316	199	129	569	287	891	1836	1876	2152
PST130.2_001797	13177	25235	11916	17	12	3	255	124	84	347	216	632	1914	1820	2311
PST130.2_001798	915	1303	1367	154	105	15	536	321	275	815	394	1392	1697	1773	1671
PST130.2_001799	15	1	26	0	0	0	0	0	2	1	1	2	1025	1129	1628
PST130.2_001800	0	0	1	0	0	0	1	0	0	1	1	5	163	134	215
PST130.2_001801	0	0	0	31	26	3	299	258	203	477	337	728	527	608	596
PST130.2_001802	0	0	0	1	0	0	0	0	0	0	0	0	0	0	0
PST130.2_001803	0	0	0	0	0	0	0	0	0	0	0	0	0	0	0
PST130.2_001804	9	5	1	0	0	0	1	0	0	7	1	7	41	66	66
PST130.2_001805	2099	3084	2342	10	16	2	155	126	68	264	168	394	925	891	1043
PST130.2_001806	0	1	0	1	0	0	707	349	109	2483	1142	4442	8145	8062	9180
PST130.2_001807	0	1	0	3	1	2	26	15	7	28	19	26	44	26	34
PST130.2_001808	0	0	0	0	0	1	967	503	20	3666	1413	10278	6824	7330	5435
PST130.2_001809	0	0	0	0	0	0	0	0	0	0	0	0	0	0	0
PST130.2_001810	0	0	0	0	0	0	0	0	0	0	0	0	0	0	0
PST130.2_001811	2317	3162	2165	67	54	6	438	235	191	738	369	1159	1609	1695	2018
PST130.2_001812	94	97	62	6	0	0	13	10	9	18	12	64	88	112	119
PST130.2_001813	784	1019	904	14	16	0	118	100	58	165	120	266	396	340	425
PST130.2_001814	1395	1990	1586	27	13	2	242	168	115	447	227	687	900	876	1115
PST130.2_001815	505	528	546	16	7	1	44	32	24	69	43	119	167	157	228
PST130.2_001816	9207	13798	9340	24	18	0	382	295	152	951	516	1497	3333	3305	3893
PST130.2_001817	0	0	0	0	0	0	0	0	0	0	0	0	0	0	0
PST130.2_001818	0	0	0	0	0	0	0	0	0	0	0	0	0	0	0
PST130.2_001819	1091	1660	1455	0	0	0	17	5	1	37	23	48	347	308	510
PST130.2_001820	846	1200	967	7	8	1	133	75	39	187	113	327	492	402	522
PST130.2_001821	323	390	251	3	3	0	42	22	29	60	31	90	189	208	245
PST130.2_001822	27	24	20	0	0	0	1	2	0	8	2	9	25	25	25
PST130.2_001823	742	1107	1255	15	12	1	84	39	35	100	78	189	455	387	530
PST130.2_001824	2064	3174	2588	8	20	1	198	104	70	317	171	525	970	901	1073
PST130.2_001825	1772	2537	2362	48	37	2	386	254	154	799	418	1325	2014	2075	1963
PST130.2_001826	0	1	0	0	0	0	4	6	5	15	3	14	12	26	27
PST130.2_001827	6	6	7	0	0	0	25	7	9	218	47	605	8613	9277	13022
PST130.2_001828	2119	2843	2177	16	16	2	263	122	79	434	245	769	1445	1372	1558
PST130.2_001829	2305	2714	1769	0	0	0	4	3	1	8	5	22	93	105	136
PST130.2_001830	2894	4789	3620	38	28	5	251	161	117	401	244	624	1034	1097	1220
PST130.2_001831	2380	3018	2667	317	289	29	2451	1484	1010	3811	2309	5707	8345	8271	8606
PST130.2_001832	31	47	17	121	87	11	877	514	311	821	449	1256	1014	1040	1106
PST130.2_001833	86	110	113	2	0	0	11	14	16	60	15	56	114	124	156
PST130.2_001834	0	1	1	0	0	0	0	2	0	5	5	14	4	1	4
PST130.2_001835	1510	2055	1900	45	29	7	373	210	188	677	411	913	1510	1581	1663
PST130.2_001836	1001	1584	1086	28	17	4	234	159	95	343	207	534	966	885	1322
PST130.2_001837	114614	171722	127540	0	2	0	70	40	4	446	182	1244	3607	4074	4789
PST130.2_001838	217	398	171	14	6	0	122	54	39	168	79	359	593	541	708
PST130.2_001839	713	970	716	10	8	1	142	65	39	204	114	404	456	458	587
PST130.2_001840	3	13	2	0	0	0	0	0	1	1	0	1	16	5	23
PST130.2_001841	13076	21849	15137	2	4	0	184	98	28	913	334	2040	4938	5222	5902
PST130.2_001842	161	251	218	1	1	1	40	23	10	104	55	155	310	291	376
PST130.2_001843	0	1	0	4	0	0	47	15	14	98	35	161	104	70	85
PST130.2_001844	297	459	367	4	7	0	49	33	32	102	35	115	280	280	357
PST130.2_001845	402	1079	622	3	4	1	72	45	34	135	74	216	425	508	429
PST130.2_001846	5	60	10	1	0	0	23	19	6	207	75	392	989	1099	1091
PST130.2_001847	2178	3025	3319	0	3	0	35	32	18	80	35	174	369	425	474
PST130.2_001848	71	114	64	1	0	0	5	4	2	10	8	21	23	21	28
PST130.2_001849	218	452	587	19	36	2	161	99	69	337	182	528	607	595	592
PST130.2_001850	48	61	34	3	3	0	12	6	2	13	8	25	49	37	53
PST130.2_001851	387	522	578	2	2	1	58	16	21	71	42	150	297	265	277
PST130.2_001852	117	137	152	1	2	0	15	7	4	19	20	24	57	70	72
PST130.2_001853	5987	15402	12056	17	13	2	109	83	64	181	141	226	528	556	535
PST130.2_001854	675	1033	530	9	0	0	44	26	12	115	31	143	368	351	455
PST130.2_001855	93	132	137	2	1	1	18	10	11	53	26	52	114	105	133
PST130.2_001856	96	153	66	0	0	0	0	0	1	2	1	2	1	0	7
PST130.2_001857	1010	1376	1432	23	10	0	138	95	79	304	187	354	538	526	569
PST130.2_001858	37	73	70	3	3	0	13	5	2	24	6	27	66	85	80
PST130.2_001859	2571	4106	3054	41	46	6	524	290	216	918	550	1352	2093	2201	2484
PST130.2_001860	108	106	130	0	1	1	9	4	4	29	15	50	46	58	61
PST130.2_001861	92	101	69	0	0	0	9	4	1	10	7	16	44	47	45
PST130.2_001862	5	4	12	4	11	2	38	32	16	62	48	99	64	81	68
PST130.2_001863	5	20	1	7	9	0	63	32	39	79	65	115	46	41	42
PST130.2_001864	5379	7107	8072	91	108	6	895	605	406	1458	877	2342	3807	3769	4390
PST130.2_001865	2820	3381	2586	9	19	1	303	148	111	676	379	1138	3341	3371	4009
PST130.2_001866	2659	2939	2072	20	8	1	254	142	97	531	315	740	1344	1357	1605
PST130.2_001867	4	7	4	2	0	0	8	1	0	24	10	48	118	93	125
PST130.2_001868	2628	4260	3151	16	14	2	167	145	54	366	193	616	1105	1061	1276
PST130.2_001869	142	302	242	1	2	0	22	8	4	38	23	72	95	99	96
PST130.2_001870	33	34	18	547	475	63	12137	8630	3389	15606	8014	31269	32539	31037	38589
PST130.2_001871	2076	3174	1894	4	3	2	46	36	7	118	67	176	456	392	559
PST130.2_001872	10	13	8	0	0	0	0	0	0	0	0	0	3	2	2
PST130.2_001873	24	32	21	0	0	0	4	6	1	0	2	10	8	11	5
PST130.2_001874	364	613	605	3	1	0	56	18	26	77	35	92	174	170	165
PST130.2_001875	5	15	6	0	0	0	0	0	0	0	0	0	2	2	0
PST130.2_001876	392	497	435	12	7	3	77	58	23	148	76	210	352	382	467
PST130.2_001877	48	55	61	1	1	0	6	6	7	19	12	40	54	74	70
PST130.2_001878	9	7	23	0	0	0	0	2	0	1	1	3	2	3	1
PST130.2_001879	159	215	182	16	15	2	77	59	25	92	50	176	232	261	361
PST130.2_001880	7	15	31	0	0	0	0	0	0	0	0	0	2	1	1
PST130.2_001881	9939	19453	11271	73	47	13	1128	676	428	1879	1093	2803	4974	5418	6332
PST130.2_001882	1704	2597	2499	28	37	1	307	201	103	545	284	930	1501	1424	1679
PST130.2_001883	36	45	24	0	0	0	0	0	2	2	1	2	5	10	7
PST130.2_001884	753	1161	527	13	6	0	90	50	56	200	101	321	601	609	771
PST130.2_001885	1824	2918	2080	8	14	2	221	104	90	471	282	684	1214	1340	1453
PST130.2_001886	1511	3874	1490	0	0	0	0	0	0	1	1	5	15	17	12
PST130.2_001887	0	0	1	4	0	0	26	7	6	192	70	364	1512	1560	2141
PST130.2_001888	232	275	201	0	0	0	29	19	14	26	16	35	49	86	91
PST130.2_001889	114	198	155	7	13	0	55	27	15	70	46	143	186	200	213
PST130.2_001890	681	1064	994	12	6	0	71	31	23	114	59	204	369	320	358
PST130.2_001891	1098	1217	1094	167	127	15	861	550	417	1299	790	2126	3230	3090	3496
PST130.2_001892	251	386	260	0	1	0	0	1	0	1	3	6	17	26	43
PST130.2_001893	7200	9932	6915	5	1	0	41	28	21	77	70	141	604	611	738
PST130.2_001894	0	0	0	0	0	0	7	2	4	16	7	35	105	86	138
PST130.2_001895	0	0	0	5	2	1	55	28	14	51	30	93	89	60	120
PST130.2_001896	210	278	264	5	7	0	56	33	27	94	30	153	258	268	251
PST130.2_001897	1066	1588	1304	17	11	1	153	91	66	380	183	569	914	992	1027
PST130.2_001898	0	0	1	0	0	0	0	0	0	2	1	4	19	27	25
PST130.2_001899	213	270	231	4	0	0	9	15	6	35	16	89	114	118	112
PST130.2_001900	98	93	122	0	0	0	0	0	0	0	0	3	4	7	5
PST130.2_001901	14133	15557	14617	247	232	34	2467	1398	1059	3227	2158	4715	6872	6685	7814
PST130.2_001902	268	233	235	8	6	0	14	29	10	53	23	91	170	170	198
PST130.2_001903	19	25	11	5	0	1	32	16	16	61	27	119	249	339	387
PST130.2_001904	122092	178401	117984	225	155	14	2763	1728	829	5152	3122	9295	9163	9083	10307
PST130.2_001905	3992	6188	5899	9	1	0	57	26	37	153	73	210	456	396	551
PST130.2_001906	35	53	39	0	3	0	29	10	8	41	18	53	91	100	75
PST130.2_001907	1338	1703	1249	6	5	6	111	94	82	296	175	400	767	721	1001
PST130.2_001908	83	140	65	0	0	0	2	2	0	9	2	5	24	30	36
PST130.2_001909	171	255	138	9	2	1	53	31	24	74	53	118	203	224	231
PST130.2_001910	0	0	0	0	0	0	0	0	0	0	0	0	0	0	0
PST130.2_001911	55	47	58	5	1	1	34	11	11	34	17	57	71	85	104
PST130.2_001912	161	297	277	0	1	0	32	14	13	45	20	63	121	139	155
PST130.2_001913	2448	2792	3245	141	109	2	855	556	376	1194	695	1994	3226	3121	3328
PST130.2_001914	191	362	213	1	1	0	43	22	12	220	96	341	4264	4582	6029
PST130.2_001915	0	4	5	0	0	0	1	0	0	25	9	78	1805	1471	2154
PST130.2_001916	275	227	487	11	1	0	41	35	20	108	49	178	364	340	422
PST130.2_001917	836	1161	840	11	6	4	179	127	64	228	103	476	724	608	887
PST130.2_001918	3939	4272	3560	1	0	0	10	2	2	18	7	32	997	1007	1683
PST130.2_001919	95	200	124	0	0	0	0	0	1	6	1	11	77	85	110
PST130.2_001920	594	715	695	11	6	2	91	52	28	135	99	218	403	346	501
PST130.2_001921	184	224	268	1	2	3	24	13	11	43	38	63	136	146	172
PST130.2_001922	20	64	52	0	0	0	11	13	1	14	6	30	47	48	51
PST130.2_001923	37	39	32	0	1	0	10	3	2	15	8	31	41	29	81
PST130.2_001924	821	1095	1176	16	11	1	166	75	54	246	140	371	764	733	832
PST130.2_001925	94	56	77	0	0	0	7	1	2	25	6	33	64	48	63
PST130.2_001926	203	365	387	1	5	0	71	27	33	123	55	210	254	280	268
PST130.2_001927	0	0	0	0	0	0	5	0	0	4	1	4	10	21	10
PST130.2_001928	392	577	727	5	14	1	71	62	31	143	60	222	372	413	499
PST130.2_001929	280	428	268	1	1	0	10	14	7	31	13	51	57	64	62
PST130.2_001930	1020	1527	1122	11	12	1	146	84	51	298	151	442	671	669	653
PST130.2_001931	382	1510	406	0	0	0	0	0	0	0	0	1	6	13	30
PST130.2_001932	3929	5390	4964	166	153	18	1258	712	580	1961	1207	3045	5214	5324	5933
PST130.2_001933	102	139	90	9	0	0	16	17	2	42	32	50	88	93	90
PST130.2_001934	0	0	0	0	0	0	0	0	0	0	0	0	0	0	0
PST130.2_001935	32	45	41	0	0	0	2	6	3	11	2	27	32	27	32
PST130.2_001936	758	1066	939	51	33	7	204	145	120	404	182	486	658	756	837
PST130.2_001937	511	560	351	1	4	0	40	22	17	129	43	164	562	601	612
PST130.2_001938	1	1	1	0	0	0	0	0	0	20	9	40	177	180	165
PST130.2_001939	13	21	16	0	1	0	2	0	2	4	1	3	3	16	7
PST130.2_001940	533	699	588	52	36	6	271	130	118	353	209	564	822	806	983
PST130.2_001941	201	280	503	6	5	1	38	20	18	83	30	123	186	224	221
PST130.2_001942	1264	1667	1198	44	22	4	301	173	133	507	269	666	1061	1033	1362
PST130.2_001943	1254	1697	1090	30	15	1	174	87	52	287	155	366	849	834	986
PST130.2_001944	0	0	0	1	2	1	21	2	3	18	11	24	38	44	46
PST130.2_001945	39	83	33	0	0	0	1	0	0	2	1	4	6	8	11
PST130.2_001946	59	69	68	6	3	1	44	29	20	56	34	133	150	216	215
PST130.2_001947	3202	4397	3805	0	1	0	0	0	1	0	1	0	107	62	127
PST130.2_001948	13	32	46	0	0	0	0	0	0	0	0	0	1	1	2
PST130.2_001949	0	0	0	0	0	0	0	1	0	5	0	4	36	51	40
PST130.2_001950	9	23	16	0	0	0	0	5	1	7	5	18	16	9	13
PST130.2_001951	1125	1947	1442	17	18	2	100	64	67	190	99	297	404	470	474
PST130.2_001952	18	25	43	201	224	44	2922	1767	972	5784	3252	9401	4755	4619	4421
PST130.2_001953	3574	4793	3503	45	21	1	212	138	93	556	297	863	1265	1310	1374
PST130.2_001954	0	1	2	0	0	0	0	0	0	1	1	1	70	70	97
PST130.2_001955	7306	13550	5271	0	1	0	0	0	1	1	1	2	293	298	485
PST130.2_001956	216	203	127	5	2	0	32	18	24	76	31	84	134	115	174
PST130.2_001957	99	156	113	4	2	0	15	14	6	32	13	52	77	94	96
PST130.2_001958	38	26	54	0	0	0	0	0	0	3	6	5	29	29	81
PST130.2_001959	2386	4439	2197	14	6	1	145	62	26	194	102	321	557	545	623
PST130.2_001960	456	650	650	39	32	3	285	150	100	351	188	577	1065	1005	1184
PST130.2_001961	82	137	92	1	0	0	10	4	1	19	11	21	55	68	50
PST130.2_001962	1	5	1	1	0	0	8	1	2	9	7	33	75	65	87
PST130.2_001963	0	0	0	0	0	0	18	5	6	38	14	48	58	53	59
PST130.2_001964	19	18	6	0	0	0	1	0	1	2	3	6	19	39	32
PST130.2_001965	0	0	0	0	0	0	33	15	12	76	36	95	54	41	53
PST130.2_001966	42	90	55	0	0	0	2	2	0	5	2	5	26	19	23
PST130.2_001967	368	548	295	0	0	0	16	3	3	29	15	32	108	77	115
PST130.2_001968	16	10	8	0	0	0	4	2	0	3	3	4	17	20	18
PST130.2_001969	552	752	621	10	4	1	108	92	40	524	221	942	3385	3665	4442
PST130.2_001970	614	904	577	22	13	1	156	90	56	267	171	393	786	702	868
PST130.2_001971	13	25	14	0	1	0	8	3	3	21	8	24	39	36	38
PST130.2_001972	327	362	283	4	2	0	25	30	16	86	54	96	194	219	205
PST130.2_001973	5	2	2	0	0	0	7	10	1	5	7	12	11	13	7
PST130.2_001974	160	305	304	62	62	14	614	411	223	751	432	1264	1456	1331	1552
PST130.2_001975	11136	11672	10239	0	0	0	0	0	0	4	2	3	328	412	515
PST130.2_001976	2718	6049	1961	10	12	0	179	120	69	327	178	614	1094	1065	1300
PST130.2_001977	305	414	278	2	1	0	53	24	4	111	33	144	272	298	359
PST130.2_001978	2538	3815	3097	21	29	7	316	231	130	711	361	1175	1787	1955	1938
PST130.2_001979	12	19	15	3	0	0	2	0	1	2	0	11	11	18	8
PST130.2_001980	63108	93843	75903	0	1	1	5	1	1	16	10	51	2163	2218	2851
PST130.2_001981	1083	1216	1321	108	67	9	475	311	247	728	460	1194	1504	1487	1458
PST130.2_001982	4431	8985	6149	25	19	2	207	126	56	379	199	690	1287	1354	1662
PST130.2_001983	0	0	0	3	3	0	8	14	8	30	30	47	41	42	35
PST130.2_001984	1860	2680	2157	21	15	1	166	91	36	240	113	433	910	878	1009
PST130.2_001985	3747	10718	6526	0	0	0	0	0	0	2	1	2	199	279	250
PST130.2_001986	22	38	12	3	1	0	15	13	10	40	21	91	116	144	165
PST130.2_001987	0	0	0	13	2	1	106	46	37	117	75	162	50	59	69
PST130.2_001988	1065	1506	1031	11	9	2	98	60	50	203	95	243	411	366	439
PST130.2_001989	106	87	118	1	2	0	21	8	13	33	24	57	75	96	94
PST130.2_001990	176	210	92	1	0	0	8	0	0	7	0	50	106	102	111
PST130.2_001991	1170	1849	1152	4	8	0	76	53	19	115	81	187	434	401	570
PST130.2_001992	397	638	445	1	1	2	30	12	13	49	32	92	234	206	246
PST130.2_001993	1	4	4	0	0	0	2	7	1	6	3	18	38	30	40
PST130.2_001994	165	377	216	9	1	0	29	24	16	64	30	89	127	135	186
PST130.2_001995	6	10	4	3	2	0	14	4	5	20	3	21	26	26	27
PST130.2_001996	1188	1436	1378	25	10	0	225	105	97	360	178	468	758	777	801
PST130.2_001997	24	37	25	0	0	0	0	0	2	5	3	6	10	9	6
[truncated: 12,008 more rows]

## Sheet: Table S4
Table S4: Comparison of PST-130 gene models and those herein: exon and intron length and number per gene
	Average exon length	Average no. of exons per gene	Average intron length	Avergae no. of introns per gene
Old PST gene models	963.271	3.81562	2507.45	2.81562
New PST gene models	2107.07	5.62581	8865.37	4.62581

## Sheet: Table S5
Table S5: Wheat gene annotations
Wheat gene ID	KEGG ID
IWGSC_CSS_1AL_scaff_1028742.mRNA.Traes_1AL_AAF8D8497.2	K00695
IWGSC_CSS_1AL_scaff_1031533.mRNA.Traes_1AL_03E5EB067.1	K11855
IWGSC_CSS_1AL_scaff_1059868.mRNA.Traes_1AL_5B26F6A14.2	K02492
IWGSC_CSS_1AL_scaff_1065975.mRNA.Traes_1AL_E07235CF1.1	K07897
IWGSC_CSS_1AL_scaff_1067117.mRNA.Traes_1AL_F9D5AFBC3.1	K03043
IWGSC_CSS_1AL_scaff_1088280.mRNA.Traes_1AL_F8E79B82F.1	K16297
IWGSC_CSS_1AL_scaff_1091068.mRNA.Traes_1AL_D789B5634.1	K11583
IWGSC_CSS_1AL_scaff_1114876.mRNA.Traes_1AL_4EBB06759.1	K03043
IWGSC_CSS_1AL_scaff_111803.mRNA.Traes_1AL_B68E59AAB.2	K09422
IWGSC_CSS_1AL_scaff_1177168.mRNA.Traes_1AL_CFB30CB73.1	K02977
IWGSC_CSS_1AL_scaff_1274357.mRNA.Traes_1AL_DEF14D73D.3	K09285
IWGSC_CSS_1AL_scaff_1274357.mRNA.Traes_1AL_7EA7390C0.1	K12624
IWGSC_CSS_1AL_scaff_1337500.mRNA.Traes_1AL_46245C5D5.1	K00430
IWGSC_CSS_1AL_scaff_134787.mRNA.Traes_1AL_E24D33899.1	K10732
IWGSC_CSS_1AL_scaff_1399368.mRNA.Traes_1AL_A2DA8A6AE.1	K00279
IWGSC_CSS_1AL_scaff_1440131.mRNA.Traes_1AL_82BC561B6.1	K10661
IWGSC_CSS_1AL_scaff_1614286.mRNA.Traes_1AL_06C8C7505.1	K16240
IWGSC_CSS_1AL_scaff_1615307.mRNA.Traes_1AL_4F444EFFA.1	K13525
IWGSC_CSS_1AL_scaff_1662346.mRNA.Traes_1AL_0BEA9D7FE.2	K00655
IWGSC_CSS_1AL_scaff_1676231.mRNA.Traes_1AL_CF6B4931E.1	K05349
IWGSC_CSS_1AL_scaff_1679626.mRNA.Traes_1AL_A37D78764.3	K12836
IWGSC_CSS_1AL_scaff_1685730.mRNA.Traes_1AL_6A529D3E1.1	K02956
IWGSC_CSS_1AL_scaff_1706378.mRNA.Traes_1AL_EF7E5EF10.2	K08472
IWGSC_CSS_1AL_scaff_1807944.mRNA.Traes_1AL_DF31196A4.2	K02921
IWGSC_CSS_1AL_scaff_1808286.mRNA.Traes_1AL_69C261072.1	K16240
IWGSC_CSS_1AL_scaff_18283.mRNA.Traes_1AL_C16474A75.1	K05581
IWGSC_CSS_1AL_scaff_18283.mRNA.Traes_1AL_A392958FC.1	K05582
IWGSC_CSS_1AL_scaff_1914256.mRNA.Traes_1AL_94AA8CF36.2	K17108
IWGSC_CSS_1AL_scaff_192028.mRNA.Traes_1AL_61DFD90BF.2	K01527
IWGSC_CSS_1AL_scaff_1926493.mRNA.Traes_1AL_206AE5B76.1	K09522
IWGSC_CSS_1AL_scaff_19831.mRNA.Traes_1AL_6CC82AADD.1	K12832
IWGSC_CSS_1AL_scaff_2005105.mRNA.Traes_1AL_E8C262A2A.2	K07375
IWGSC_CSS_1AL_scaff_2024207.mRNA.Traes_1AL_7DE510AA8.1	K02208
IWGSC_CSS_1AL_scaff_2024207.mRNA.Traes_1AL_7DE510AA8.1.1	K02208
IWGSC_CSS_1AL_scaff_2049981.mRNA.Traes_1AL_2EB4E953F.1	K14791
IWGSC_CSS_1AL_scaff_2073070.mRNA.Traes_1AL_31FEF29AE.1	K05765
IWGSC_CSS_1AL_scaff_210570.mRNA.Traes_1AL_EA8BACE9E.1	K00844
IWGSC_CSS_1AL_scaff_2107561.mRNA.Traes_1AL_1295C7F39.1	K10581
IWGSC_CSS_1AL_scaff_211680.mRNA.Traes_1AL_4C330AAEA.1	K03595
IWGSC_CSS_1AL_scaff_2123422.mRNA.Traes_1AL_A64ACF983.1	K10406
IWGSC_CSS_1AL_scaff_2163113.mRNA.Traes_1AL_343F2D219.1	K09422
IWGSC_CSS_1AL_scaff_2210182.mRNA.Traes_1AL_460258FC7.1	K05577
IWGSC_CSS_1AL_scaff_2231508.mRNA.Traes_1AL_5E28F07C7.1.1	K11801
IWGSC_CSS_1AL_scaff_2231508.mRNA.Traes_1AL_5E28F07C7.1	K11801
IWGSC_CSS_1AL_scaff_2264554.mRNA.Traes_1AL_02B867C70.1	K05605
IWGSC_CSS_1AL_scaff_2365356.mRNA.Traes_1AL_E5AFC5752.1	K14638
IWGSC_CSS_1AL_scaff_2395795.mRNA.Traes_1AL_031E97FA1.1	K10712
IWGSC_CSS_1AL_scaff_2439077.mRNA.Traes_1AL_15C1AD002.1	K11273
IWGSC_CSS_1AL_scaff_2462624.mRNA.Traes_1AL_FAF0D3449.1	K02913
IWGSC_CSS_1AL_scaff_2462624.mRNA.Traes_1AL_8DB7678BC.1	K02963
IWGSC_CSS_1AL_scaff_2537425.mRNA.Traes_1AL_932B0E71D.1	K06675
IWGSC_CSS_1AL_scaff_2539297.mRNA.Traes_1AL_35E591A52.1	K02148
IWGSC_CSS_1AL_scaff_254405.mRNA.Traes_1AL_764D4F4C2.1	K00006
IWGSC_CSS_1AL_scaff_2580763.mRNA.Traes_1AL_5C1CB556A.1	K11446
IWGSC_CSS_1AL_scaff_2702305.mRNA.Traes_1AL_6FAE29AD8.1	K10758
IWGSC_CSS_1AL_scaff_2713802.mRNA.Traes_1AL_C49C8F4AE.1.1	K13412
IWGSC_CSS_1AL_scaff_2713802.mRNA.Traes_1AL_C49C8F4AE.1	K13412
IWGSC_CSS_1AL_scaff_271852.mRNA.Traes_1AL_3C8551005.1	K06675
IWGSC_CSS_1AL_scaff_2750584.mRNA.Traes_1AL_CDA495958.1	K05579
IWGSC_CSS_1AL_scaff_2752572.mRNA.Traes_1AL_4F38F3938.1	K02541
IWGSC_CSS_1AL_scaff_276808.mRNA.Traes_1AL_CD9408167.1	K12824
IWGSC_CSS_1AL_scaff_2770634.mRNA.Traes_1AL_E1522FC5D.1	K04799
IWGSC_CSS_1AL_scaff_2788208.mRNA.Traes_1AL_7C84271CC.1	K01530
IWGSC_CSS_1AL_scaff_2791900.mRNA.Traes_1AL_039C1D96D.1	K15382
IWGSC_CSS_1AL_scaff_2797475.mRNA.Traes_1AL_4905637FC.1	K04077
IWGSC_CSS_1AL_scaff_2892216.mRNA.Traes_1AL_88BA132B8.1	K16302
IWGSC_CSS_1AL_scaff_2936299.mRNA.Traes_1AL_3FDB6FDB4.1	K13412
IWGSC_CSS_1AL_scaff_2959292.mRNA.Traes_1AL_9C9EE44BB.1	K06675
IWGSC_CSS_1AL_scaff_2966076.mRNA.Traes_1AL_7B79C3BC6.2	K13484
IWGSC_CSS_1AL_scaff_2997663.mRNA.Traes_1AL_F4C066821.1	K10733
IWGSC_CSS_1AL_scaff_3022915.mRNA.Traes_1AL_0880C8B30.1	K00685
IWGSC_CSS_1AL_scaff_3057286.mRNA.Traes_1AL_E0DDEFE30.1	K00472
IWGSC_CSS_1AL_scaff_3070963.mRNA.Traes_1AL_DFEBA0089.1	K10733
IWGSC_CSS_1AL_scaff_3111900.mRNA.Traes_1AL_2D6E49CDD.2	K02349
IWGSC_CSS_1AL_scaff_312083.mRNA.Traes_1AL_2F1278623.1	K03093
IWGSC_CSS_1AL_scaff_3134597.mRNA.Traes_1AL_65C9051D9.2	K06176
IWGSC_CSS_1AL_scaff_3134597.mRNA.Traes_1AL_9ABFCBB57.1	K06176
IWGSC_CSS_1AL_scaff_3178354.mRNA.Traes_1AL_60E2BFEA71.1	K10523
IWGSC_CSS_1AL_scaff_3180156.capture_new_model_8	K02183
IWGSC_CSS_1AL_scaff_3180156.mRNA.Traes_1AL_504CDB1731.1	K02183
IWGSC_CSS_1AL_scaff_3194258.mRNA.Traes_1AL_FF0B5BCAE.1	K01530
IWGSC_CSS_1AL_scaff_3205684.capture_new_model_10.1	K03217
IWGSC_CSS_1AL_scaff_3205684.capture_new_model_9	K03217
IWGSC_CSS_1AL_scaff_3206190.mRNA.Traes_1AL_EEFF7B5F8.1	K00858
IWGSC_CSS_1AL_scaff_3235171.mRNA.Traes_1AL_CC4156AAE.1	K03106
IWGSC_CSS_1AL_scaff_3305195.capture_new_model_11	K09422
IWGSC_CSS_1AL_scaff_3399589.mRNA.Traes_1AL_405030C55.1	K10799
IWGSC_CSS_1AL_scaff_3418167.mRNA.Traes_1AL_C5C626CD4.1	K12617
IWGSC_CSS_1AL_scaff_360535.mRNA.Traes_1AL_1F3A0CD1F.1	K00430
IWGSC_CSS_1AL_scaff_3615065.mRNA.Traes_1AL_12797F0CA.1	K10599
IWGSC_CSS_1AL_scaff_362417.mRNA.Traes_1AL_F4F1F73DF.1	K01537
IWGSC_CSS_1AL_scaff_3630736.mRNA.Traes_1AL_AA9FEE472.1	K12200
IWGSC_CSS_1AL_scaff_3667715.mRNA.Traes_1AL_8A49EE8A3.1	K02887
IWGSC_CSS_1AL_scaff_3667715.mRNA.Traes_1AL_24185F4B6.1	K03032
IWGSC_CSS_1AL_scaff_3715806.mRNA.Traes_1AL_6E5BA9C6F.1	K08912
IWGSC_CSS_1AL_scaff_3727249.mRNA.Traes_1AL_BBEDA2EB5.2	K08741
IWGSC_CSS_1AL_scaff_3746778.mRNA.Traes_1AL_4B3B4FE8F.1	K01358
IWGSC_CSS_1AL_scaff_3795905.mRNA.Traes_1AL_A78FD4ED4.1	K07359
IWGSC_CSS_1AL_scaff_3795905.mRNA.Traes_1AL_52C5531A4.1	K12125
IWGSC_CSS_1AL_scaff_3804553.mRNA.Traes_1AL_7EAFBE83A.1	K13447
IWGSC_CSS_1AL_scaff_3828050.mRNA.Traes_1AL_1B8FDA3D4.1	K00799
IWGSC_CSS_1AL_scaff_3828508.mRNA.Traes_1AL_BF744E9B1.2	K12859
IWGSC_CSS_1AL_scaff_3840418.mRNA.Traes_1AL_058AFDE7F.1	K06966
IWGSC_CSS_1AL_scaff_3840888.mRNA.Traes_1AL_E195290EF.2	K10355
IWGSC_CSS_1AL_scaff_3840995.mRNA.Traes_1AL_E4C9AC319.1	K13280
IWGSC_CSS_1AL_scaff_3841044.mRNA.Traes_1AL_63E647E2D.1	K07342
IWGSC_CSS_1AL_scaff_3842107.mRNA.Traes_1AL_4737EEBB2.2	K04078
IWGSC_CSS_1AL_scaff_3842895.mRNA.Traes_1AL_529A94293.2	K11251
IWGSC_CSS_1AL_scaff_3843379.mRNA.Traes_1AL_CFF403F3E.1	K00799
IWGSC_CSS_1AL_scaff_3843379.mRNA.Traes_1AL_CC4CF4E71.2	K00799
IWGSC_CSS_1AL_scaff_3843489.mRNA.Traes_1AL_37E52E57D.1	K01662
IWGSC_CSS_1AL_scaff_3844977.mRNA.Traes_1AL_90926AFC3.1	K14319
IWGSC_CSS_1AL_scaff_3845214.mRNA.Traes_1AL_E0F69742D.2	K01115
IWGSC_CSS_1AL_scaff_3845298.mRNA.Traes_1AL_43D709979.1	K14491
IWGSC_CSS_1AL_scaff_3847553.mRNA.Traes_1AL_0C41C44B1.1	K03093
IWGSC_CSS_1AL_scaff_3848684.mRNA.Traes_1AL_B872AB4D7.2	K02946
IWGSC_CSS_1AL_scaff_3848965.mRNA.Traes_1AL_22D4D9883.1	K12462
IWGSC_CSS_1AL_scaff_3848984.mRNA.Traes_1AL_F4FE5BA21.1	K03217
IWGSC_CSS_1AL_scaff_3849199.mRNA.Traes_1AL_073C8CC22.1	K03357
IWGSC_CSS_1AL_scaff_3850534.mRNA.Traes_1AL_6B8FC4A0A.1	K00968
IWGSC_CSS_1AL_scaff_3850534.mRNA.Traes_1AL_1A9810B01.1	K01904
IWGSC_CSS_1AL_scaff_3851454.mRNA.Traes_1AL_7C15494B7.1	K07375
IWGSC_CSS_1AL_scaff_3852177.mRNA.Traes_1AL_B9A38E127.1	K14486
IWGSC_CSS_1AL_scaff_3852187.mRNA.Traes_1AL_1B5F51626.1	K09264
IWGSC_CSS_1AL_scaff_3853362.mRNA.Traes_1AL_0A1043127.1	K04371
IWGSC_CSS_1AL_scaff_3853362.mRNA.Traes_1AL_E7B90F187.1	K05356
IWGSC_CSS_1AL_scaff_386912.mRNA.Traes_1AL_5B93FB670.1	K02889
IWGSC_CSS_1AL_scaff_3869215.mRNA.Traes_1AL_164CE7443.1	K00826
IWGSC_CSS_1AL_scaff_3869275.mRNA.Traes_1AL_9FF8D3F8A.1	K08678
IWGSC_CSS_1AL_scaff_3869375.mRNA.Traes_1AL_A717981EE.1	K02957
IWGSC_CSS_1AL_scaff_3869398.mRNA.Traes_1AL_EDEECF053.1	K04043
IWGSC_CSS_1AL_scaff_3869663.mRNA.Traes_1AL_0FC07AEF4.1	K00979
IWGSC_CSS_1AL_scaff_3869707.mRNA.Traes_1AL_AE350865F.1	K13447
IWGSC_CSS_1AL_scaff_3869917.mRNA.Traes_1AL_9D3A2CA99.1	K01784
IWGSC_CSS_1AL_scaff_3870237.mRNA.Traes_1AL_EE3FFF853.2	K14292
IWGSC_CSS_1AL_scaff_3870250.mRNA.Traes_1AL_C65571370.1	K15404
IWGSC_CSS_1AL_scaff_3870478.mRNA.Traes_1AL_C91CA472B.1	K14845
IWGSC_CSS_1AL_scaff_3870624.mRNA.Traes_1AL_5413F4B2A.1	K09527
IWGSC_CSS_1AL_scaff_3870748.mRNA.Traes_1AL_7BE5906B2.1	K09286
IWGSC_CSS_1AL_scaff_3870787.mRNA.Traes_1AL_C551D78E5.1	K10949
IWGSC_CSS_1AL_scaff_3870803.novel_model_44	K13525
IWGSC_CSS_1AL_scaff_3870826.mRNA.Traes_1AL_B39515B38.1	K16075
IWGSC_CSS_1AL_scaff_3871139.mRNA.Traes_1AL_EA998D3E1.1	K02738
IWGSC_CSS_1AL_scaff_3871279.mRNA.Traes_1AL_9A161C892.1	K03039
IWGSC_CSS_1AL_scaff_3871382.mRNA.Traes_1AL_DE32FBCFA.1	K14564
IWGSC_CSS_1AL_scaff_3871382.mRNA.Traes_1AL_48F565722.1	K14785
IWGSC_CSS_1AL_scaff_3871505.mRNA.Traes_1AL_3E87FA48B.1	K01115
IWGSC_CSS_1AL_scaff_3871793.mRNA.Traes_1AL_F531B8796.2	K03217
IWGSC_CSS_1AL_scaff_3871793.mRNA.Traes_1AL_F531B8796.2.1	K03217
IWGSC_CSS_1AL_scaff_3871979.mRNA.Traes_1AL_48869CC01.1	K01193
IWGSC_CSS_1AL_scaff_3872589.mRNA.Traes_1AL_D8B97BD8D.1	K02202
IWGSC_CSS_1AL_scaff_3872663.mRNA.Traes_1AL_4610F9934.3	K14775
IWGSC_CSS_1AL_scaff_3873135.mRNA.Traes_1AL_681865869.2	K17081
IWGSC_CSS_1AL_scaff_3873207.mRNA.Traes_1AL_C759F3DB6.2	K06689
IWGSC_CSS_1AL_scaff_3873207.mRNA.Traes_1AL_C759F3DB6.2.1	K06689
IWGSC_CSS_1AL_scaff_3873377.novel_model_59	K01115
IWGSC_CSS_1AL_scaff_3873696.mRNA.Traes_1AL_638691536.1	K11252
IWGSC_CSS_1AL_scaff_3873805.mRNA.Traes_1AL_CF205C38E.2	K14411
IWGSC_CSS_1AL_scaff_3873875.mRNA.Traes_1AL_3B82F56A2.1	K00430
IWGSC_CSS_1AL_scaff_3874068.mRNA.Traes_1AL_C3A174FCB.2	K15115
IWGSC_CSS_1AL_scaff_3874217.mRNA.Traes_1AL_94EA49C55.1	K13681
IWGSC_CSS_1AL_scaff_3874241.mRNA.Traes_1AL_782F09647.1	K14165
IWGSC_CSS_1AL_scaff_3874670.mRNA.Traes_1AL_BB3D071F8.1	K00218
IWGSC_CSS_1AL_scaff_3874676.mRNA.Traes_1AL_6997FB707.2	K07910
IWGSC_CSS_1AL_scaff_3875051.mRNA.Traes_1AL_4BC6A0BE9.1	K00949
IWGSC_CSS_1AL_scaff_3875051.mRNA.Traes_1AL_4BC6A0BE9.1.1	K00949
IWGSC_CSS_1AL_scaff_3875093.mRNA.Traes_1AL_492F1A81C.1	K10732
IWGSC_CSS_1AL_scaff_3875398.mRNA.Traes_1AL_954898895.1	K12192
IWGSC_CSS_1AL_scaff_3875510.mRNA.Traes_1AL_9F55E5AF3.1	K02977
IWGSC_CSS_1AL_scaff_3875524.mRNA.Traes_1AL_679202645.1	K05573
IWGSC_CSS_1AL_scaff_3875789.mRNA.Traes_1AL_B90648BAE.1	K01883
IWGSC_CSS_1AL_scaff_3875826.mRNA.Traes_1AL_F343672B6.1.1	K09008
IWGSC_CSS_1AL_scaff_3875826.mRNA.Traes_1AL_F343672B6.1	K09008
IWGSC_CSS_1AL_scaff_3875826.mRNA.Traes_1AL_F343672B6.1.1.1	K09008
IWGSC_CSS_1AL_scaff_3876031.mRNA.Traes_1AL_8EA518264.1	K07562
IWGSC_CSS_1AL_scaff_3876042.mRNA.Traes_1AL_AC6219D99.1	K03549
IWGSC_CSS_1AL_scaff_3876207.mRNA.Traes_1AL_262C70465.1	K02965
IWGSC_CSS_1AL_scaff_3876226.mRNA.Traes_1AL_D4634EE31.1	K15397
IWGSC_CSS_1AL_scaff_3876593.mRNA.Traes_1AL_9C2D7A0A6.1	K03243
IWGSC_CSS_1AL_scaff_3876631.mRNA.Traes_1AL_053F6B12B.1	K04040
IWGSC_CSS_1AL_scaff_3876661.mRNA.Traes_1AL_095416BC0.1	K11593
IWGSC_CSS_1AL_scaff_3876687.mRNA.Traes_1AL_9D6B86169.1	K00815
IWGSC_CSS_1AL_scaff_3877049.mRNA.Traes_1AL_3CAAE417A.1	K03217
IWGSC_CSS_1AL_scaff_3877167.mRNA.Traes_1AL_12ECA411F.1	K12831
IWGSC_CSS_1AL_scaff_3877538.mRNA.Traes_1AL_483661FD4.1	K03106
IWGSC_CSS_1AL_scaff_3877640.mRNA.Traes_1AL_68DD2EA1E.1	K03242
IWGSC_CSS_1AL_scaff_3877642.capture_new_model_23	K10683
IWGSC_CSS_1AL_scaff_3877642.capture_tmp_model_2.1	K10683
IWGSC_CSS_1AL_scaff_3877657.mRNA.Traes_1AL_B889C5671.2	K15202
IWGSC_CSS_1AL_scaff_3877729.mRNA.Traes_1AL_002FAE6E8.1	K09422
IWGSC_CSS_1AL_scaff_3877737.mRNA.Traes_1AL_25D27E7E2.1	K06910
IWGSC_CSS_1AL_scaff_3877922.mRNA.Traes_1AL_AF222553D.1	K04392
IWGSC_CSS_1AL_scaff_3877943.mRNA.Traes_1AL_45D4FF995.1	K09564
IWGSC_CSS_1AL_scaff_3878013.mRNA.Traes_1AL_D9035D5E0.1	K13066
IWGSC_CSS_1AL_scaff_3878287.mRNA.Traes_1AL_D39C4F23A.2	K02920
IWGSC_CSS_1AL_scaff_3878588.mRNA.Traes_1AL_B14164599.1	K08242
IWGSC_CSS_1AL_scaff_3878639.mRNA.Traes_1AL_AE70DFDF3.1	K11363
IWGSC_CSS_1AL_scaff_3878639.mRNA.Traes_1AL_54089444F.2	K09834
IWGSC_CSS_1AL_scaff_3878716.mRNA.Traes_1AL_B45E02BBA.3	K01870
IWGSC_CSS_1AL_scaff_3879002.mRNA.Traes_1AL_6DBDBC64A.1	K08790
IWGSC_CSS_1AL_scaff_3879013.mRNA.Traes_1AL_6BD7DB2AC.1	K08081
IWGSC_CSS_1AL_scaff_3879210.mRNA.Traes_1AL_B01B26670.1	K02863
IWGSC_CSS_1AL_scaff_3879323.mRNA.Traes_1AL_26A708185.1	K17479
IWGSC_CSS_1AL_scaff_3879339.mRNA.Traes_1AL_B0EAE92EE.1	K02727
IWGSC_CSS_1AL_scaff_3880660.mRNA.Traes_1AL_0458C8353.1	K14753
IWGSC_CSS_1AL_scaff_3881105.mRNA.Traes_1AL_75166A6E7.1	K18798
IWGSC_CSS_1AL_scaff_3881243.mRNA.Traes_1AL_A4B5C1474.2	K09419
IWGSC_CSS_1AL_scaff_3881307.mRNA.Traes_1AL_E3E2C2A18.2	K15200
IWGSC_CSS_1AL_scaff_3881307.mRNA.Traes_1AL_E3E2C2A18.2.1	K15200
IWGSC_CSS_1AL_scaff_3881321.capture_new_model_25	K10575
IWGSC_CSS_1AL_scaff_3881408.mRNA.Traes_1AL_CC2C419C4.2	K19525
IWGSC_CSS_1AL_scaff_3881487.mRNA.Traes_1AL_E7F4CC5A1.1	K11982
IWGSC_CSS_1AL_scaff_3881672.mRNA.Traes_1AL_B1B5EA42D.1	K15109
IWGSC_CSS_1AL_scaff_3881710.mRNA.Traes_1AL_F9BCCA738.2	K03453
IWGSC_CSS_1AL_scaff_3881819.mRNA.Traes_1AL_B0E430360.2	K08081
IWGSC_CSS_1AL_scaff_3882538.mRNA.Traes_1AL_20F0BA8DA.2	K07910
IWGSC_CSS_1AL_scaff_3882773.mRNA.Traes_1AL_A9657329E.1	K02888
IWGSC_CSS_1AL_scaff_3882773.mRNA.Traes_1AL_E5224B6EA.2	K10581
IWGSC_CSS_1AL_scaff_3882994.mRNA.Traes_1AL_7DDB6D362.1	K08900
IWGSC_CSS_1AL_scaff_3883001.mRNA.Traes_1AL_097DB7389.1	K11498
IWGSC_CSS_1AL_scaff_3883250.mRNA.Traes_1AL_C1EF04361.1	K09497
IWGSC_CSS_1AL_scaff_3883298.mRNA.Traes_1AL_B6F713FA8.1	K10406
IWGSC_CSS_1AL_scaff_3883449.mRNA.Traes_1AL_09486AD47.1	K11982
IWGSC_CSS_1AL_scaff_3883475.mRNA.Traes_1AL_A36D5020D.1	K13192
IWGSC_CSS_1AL_scaff_3883759.mRNA.Traes_1AL_ED72E167A.2	K07407
IWGSC_CSS_1AL_scaff_3883760.mRNA.Traes_1AL_3D34ABA52.1	K07936
IWGSC_CSS_1AL_scaff_3883773.mRNA.Traes_1AL_BCD7C5B8B.1	K00815
IWGSC_CSS_1AL_scaff_3884132.mRNA.Traes_1AL_B31B6EA0E.2	K14292
IWGSC_CSS_1AL_scaff_3884150.mRNA.Traes_1AL_968B97E50.1	K08956
IWGSC_CSS_1AL_scaff_3884323.mRNA.Traes_1AL_013C8AF6B.1	K14490
IWGSC_CSS_1AL_scaff_3884323.mRNA.Traes_1AL_DC06ADE0A.1	K11793
IWGSC_CSS_1AL_scaff_3885144.mRNA.Traes_1AL_82FBE325B.1	K04392
IWGSC_CSS_1AL_scaff_3885144.mRNA.Traes_1AL_CDC56D57A.1	K01259
IWGSC_CSS_1AL_scaff_3885144.mRNA.Traes_1AL_CDC56D57A.1.1	K01259
IWGSC_CSS_1AL_scaff_3885248.mRNA.Traes_1AL_3B7E92634.1	K01187
IWGSC_CSS_1AL_scaff_3885716.mRNA.Traes_1AL_85055D2EE.1	K15889
IWGSC_CSS_1AL_scaff_3885764.mRNA.Traes_1AL_E25202CC2.2	K08245
IWGSC_CSS_1AL_scaff_3885774.mRNA.Traes_1AL_DEDA1D8A6.1	K02992
IWGSC_CSS_1AL_scaff_3885893.mRNA.Traes_1AL_7DE7C1661.1.1	K10576
IWGSC_CSS_1AL_scaff_3885893.mRNA.Traes_1AL_7DE7C1661.1	K10576
IWGSC_CSS_1AL_scaff_3886290.mRNA.Traes_1AL_B082BE73A.2	K19367
IWGSC_CSS_1AL_scaff_3886468.mRNA.Traes_1AL_7FE24229E.2	K14786
IWGSC_CSS_1AL_scaff_3886468.capture_new_model_31	K13412
IWGSC_CSS_1AL_scaff_3886502.mRNA.Traes_1AL_C8971FBEE.1	K03251
IWGSC_CSS_1AL_scaff_3886614.mRNA.Traes_1AL_403F4A486.1	K17506
IWGSC_CSS_1AL_scaff_3886649.mRNA.Traes_1AL_57586AC98.1	K07904
IWGSC_CSS_1AL_scaff_3886721.mRNA.Traes_1AL_429AA3929.1	K15404
IWGSC_CSS_1AL_scaff_3887055.mRNA.Traes_1AL_AF2D564DD.1	K07277
IWGSC_CSS_1AL_scaff_3887185.mRNA.Traes_1AL_F1652A014.2	K01265
IWGSC_CSS_1AL_scaff_3887185.mRNA.Traes_1AL_41AE35C99.1	K01265
IWGSC_CSS_1AL_scaff_3887421.mRNA.Traes_1AL_12AB75BE0.1	K02200
IWGSC_CSS_1AL_scaff_3887445.mRNA.Traes_1AL_B60132B5A.2	K10523
IWGSC_CSS_1AL_scaff_3887536.mRNA.Traes_1AL_AE441D736.3	K00430
IWGSC_CSS_1AL_scaff_3887581.mRNA.Traes_1AL_746797AE4.1	K06268
IWGSC_CSS_1AL_scaff_3887637.mRNA.Traes_1AL_03AFAB189.1	K00430
IWGSC_CSS_1AL_scaff_3887755.mRNA.Traes_1AL_F087F36B6.1	K10758
IWGSC_CSS_1AL_scaff_3887880.mRNA.Traes_1AL_596C0AD5A.1	K01823
IWGSC_CSS_1AL_scaff_3888133.mRNA.Traes_1AL_80931BE4C.1	K13448
IWGSC_CSS_1AL_scaff_3888280.mRNA.Traes_1AL_6B871A8AF.1	K00279
IWGSC_CSS_1AL_scaff_3888283.mRNA.Traes_1AL_2D4B01C64.1	K17973
IWGSC_CSS_1AL_scaff_3888283.mRNA.Traes_1AL_6275047AA.1	K17973
IWGSC_CSS_1AL_scaff_3888301.mRNA.Traes_1AL_F4304F02B.2	K10406
IWGSC_CSS_1AL_scaff_3888452.mRNA.Traes_1AL_E77BBB3DE.1	K16240
IWGSC_CSS_1AL_scaff_3888688.mRNA.Traes_1AL_A785A010E.1	K01166
IWGSC_CSS_1AL_scaff_3888936.mRNA.Traes_1AL_50CECDF43.1	K09422
IWGSC_CSS_1AL_scaff_3889054.mRNA.Traes_1AL_0007E2761.1	K05909
IWGSC_CSS_1AL_scaff_3889433.mRNA.Traes_1AL_5E2C30B46.1	K11252
IWGSC_CSS_1AL_scaff_3889447.mRNA.Traes_1AL_A48A8840C.1	K01166
IWGSC_CSS_1AL_scaff_3889653.mRNA.Traes_1AL_2739910A5.1	K11583
IWGSC_CSS_1AL_scaff_3889659.mRNA.Traes_1AL_E9CFEDD1C.1	K07447
IWGSC_CSS_1AL_scaff_3889750.capture_new_model_38	K10577
IWGSC_CSS_1AL_scaff_3889751.mRNA.Traes_1AL_ED40F32FA.1	K10577
IWGSC_CSS_1AL_scaff_3889795.mRNA.Traes_1AL_D42FFC46F.1	K16302
IWGSC_CSS_1AL_scaff_3889901.mRNA.Traes_1AL_77ADA5710.1	K02148
IWGSC_CSS_1AL_scaff_3890367.mRNA.Traes_1AL_CC827E5C6.1	K15498
IWGSC_CSS_1AL_scaff_3890433.mRNA.Traes_1AL_78AD3FA77.1	K00058
IWGSC_CSS_1AL_scaff_3890457.mRNA.Traes_1AL_136EC2A52.1	K01725
IWGSC_CSS_1AL_scaff_3890510.mRNA.Traes_1AL_2EF5725B5.2	K18010
IWGSC_CSS_1AL_scaff_3890697.mRNA.Traes_1AL_DAFCD7C18.2	K03348
IWGSC_CSS_1AL_scaff_3890697.mRNA.Traes_1AL_D06A380E9.2	K01490
IWGSC_CSS_1AL_scaff_3890824.mRNA.Traes_1AL_308EC1EFD.2	K08770
IWGSC_CSS_1AL_scaff_3890824.mRNA.Traes_1AL_6F9D822D0.1	K15032
IWGSC_CSS_1AL_scaff_3890856.mRNA.Traes_1AL_616355C80.1	K11253
IWGSC_CSS_1AL_scaff_3890896.capture_new_model_39	K09419
IWGSC_CSS_1AL_scaff_3890896.mRNA.Traes_1AL_7D6DC73FC.2	K07198
IWGSC_CSS_1AL_scaff_3890944.mRNA.Traes_1AL_F245CC03B.1	K11254
IWGSC_CSS_1AL_scaff_3891107.mRNA.Traes_1AL_A63F923C4.1	K00630
IWGSC_CSS_1AL_scaff_3891232.mRNA.Traes_1AL_0984179CA.1	K03644
IWGSC_CSS_1AL_scaff_3891872.mRNA.Traes_1AL_4DF3FE4B6.2	K11835
IWGSC_CSS_1AL_scaff_3892054.mRNA.Traes_1AL_11AB1B224.1	K01115
IWGSC_CSS_1AL_scaff_3892658.mRNA.Traes_1AL_B55CC2568.1	K09837
IWGSC_CSS_1AL_scaff_3892834.mRNA.Traes_1AL_7A43105B0.2	K12309
IWGSC_CSS_1AL_scaff_3892834.mRNA.Traes_1AL_7A43105B0.2.1	K12309
IWGSC_CSS_1AL_scaff_3892855.mRNA.Traes_1AL_59DAF08E2.1	K03809
IWGSC_CSS_1AL_scaff_3892996.mRNA.Traes_1AL_40C748618.1	K02112
IWGSC_CSS_1AL_scaff_3892997.mRNA.Traes_1AL_DF4C76175.1	K02886
IWGSC_CSS_1AL_scaff_3892997.mRNA.Traes_1AL_F2A8D87C5.1	K02886
IWGSC_CSS_1AL_scaff_3892997.mRNA.Traes_1AL_CCBBEE9E0.1	K02965
IWGSC_CSS_1AL_scaff_3893195.mRNA.Traes_1AL_143E57B72.1	K03038
IWGSC_CSS_1AL_scaff_3893514.mRNA.Traes_1AL_34FFDFD66.1	K03884
IWGSC_CSS_1AL_scaff_3893618.mRNA.Traes_1AL_36750809D.1	K01873
IWGSC_CSS_1AL_scaff_3893618.mRNA.Traes_1AL_36750809D.1.1	K01873
IWGSC_CSS_1AL_scaff_3893649.mRNA.Traes_1AL_859346448.1	K14484
IWGSC_CSS_1AL_scaff_3893842.mRNA.Traes_1AL_6CD571A59.1	K02982
IWGSC_CSS_1AL_scaff_3893842.mRNA.Traes_1AL_568959636.1	K02890
IWGSC_CSS_1AL_scaff_3893842.mRNA.Traes_1AL_262C704651.1	K02965
IWGSC_CSS_1AL_scaff_3894190.mRNA.Traes_1AL_EF31F706D.1	K01695
IWGSC_CSS_1AL_scaff_3894307.mRNA.Traes_1AL_14F65F66D.1	K04043
IWGSC_CSS_1AL_scaff_3894443.mRNA.Traes_1AL_441433BD6.1	K08819
IWGSC_CSS_1AL_scaff_3894471.mRNA.Traes_1AL_65A89094D.1	K02878
IWGSC_CSS_1AL_scaff_3894583.mRNA.Traes_1AL_CC08102BB.1	K08360
IWGSC_CSS_1AL_scaff_3894708.mRNA.Traes_1AL_D933CF49C.2	K12812
IWGSC_CSS_1AL_scaff_3894708.mRNA.Traes_1AL_D933CF49C.2.2	K12812
IWGSC_CSS_1AL_scaff_3894708.mRNA.Traes_1AL_D933CF49C.2.1	K12812
IWGSC_CSS_1AL_scaff_3894811.mRNA.Traes_1AL_72D386699.1	K15287
IWGSC_CSS_1AL_scaff_3894960.capture_new_model_42	K00901
IWGSC_CSS_1AL_scaff_3895185.mRNA.Traes_1AL_21DB74647.1	K18177
IWGSC_CSS_1AL_scaff_3895185.mRNA.Traes_1AL_6D96CA4ED.1	K07305
IWGSC_CSS_1AL_scaff_3895185.mRNA.Traes_1AL_5500BC7BA.1	K15032
IWGSC_CSS_1AL_scaff_3895362.mRNA.Traes_1AL_39A9DD71A.1	K11600
IWGSC_CSS_1AL_scaff_3895379.mRNA.Traes_1AL_304D5FDEC.1	K10753
IWGSC_CSS_1AL_scaff_3895394.mRNA.Traes_1AL_E6A6C4E8F.2	K03164
IWGSC_CSS_1AL_scaff_3895421.mRNA.Traes_1AL_74C1EC074.1	K08242
IWGSC_CSS_1AL_scaff_3895713.mRNA.Traes_1AL_C66F70A34.1	K02707
IWGSC_CSS_1AL_scaff_3895807.mRNA.Traes_1AL_BC3F053961.1	K14945
IWGSC_CSS_1AL_scaff_3895843.mRNA.Traes_1AL_D9317D9FC.1	K13157
IWGSC_CSS_1AL_scaff_3896111.mRNA.Traes_1AL_F3F7B8B52.2	K09775
IWGSC_CSS_1AL_scaff_3896111.mRNA.Traes_1AL_F3F7B8B52.2.1	K09775
IWGSC_CSS_1AL_scaff_3896181.mRNA.Traes_1AL_4E0FFA904.1	K02959
IWGSC_CSS_1AL_scaff_3896181.mRNA.Traes_1AL_4E0FFA904.1.1	K02959
IWGSC_CSS_1AL_scaff_3896307.mRNA.Traes_1AL_5FFFBAB47.1	K14498
IWGSC_CSS_1AL_scaff_3896362.mRNA.Traes_1AL_1A93B0C96.1	K09422
IWGSC_CSS_1AL_scaff_3896503.mRNA.Traes_1AL_93EDB94DF.1	K14792
IWGSC_CSS_1AL_scaff_3896735.mRNA.Traes_1AL_69CE050CD.1	K08145
IWGSC_CSS_1AL_scaff_3897080.mRNA.Traes_1AL_48AA3F720.1	K07897
IWGSC_CSS_1AL_scaff_3897080.mRNA.Traes_1AL_48AA3F720.1.1	K07897
IWGSC_CSS_1AL_scaff_3897080.mRNA.Traes_1AL_48AA3F720.1.2	K07897
IWGSC_CSS_1AL_scaff_3897080.mRNA.Traes_1AL_5E4EECFBC.1	K00294
IWGSC_CSS_1AL_scaff_3897080.mRNA.Traes_1AL_5E4EECFBC.1.1	K00294
IWGSC_CSS_1AL_scaff_3897097.mRNA.Traes_1AL_5A1F2F2F7.2	K12175
IWGSC_CSS_1AL_scaff_3897325.mRNA.Traes_1AL_744933633.1	K02218
IWGSC_CSS_1AL_scaff_3897564.mRNA.Traes_1AL_D14E918FD.1	K14855
IWGSC_CSS_1AL_scaff_3897634.mRNA.Traes_1AL_979039A13.1	K08472
IWGSC_CSS_1AL_scaff_3897639.mRNA.Traes_1AL_9699BA478.1	K17969
IWGSC_CSS_1AL_scaff_3897639.mRNA.Traes_1AL_9699BA478.1.1	K17969
IWGSC_CSS_1AL_scaff_3897736.mRNA.Traes_1AL_00793873A.1	K16297
IWGSC_CSS_1AL_scaff_3897785.mRNA.Traes_1AL_3C7BC48C5.1	K02973
IWGSC_CSS_1AL_scaff_3897785.mRNA.Traes_1AL_EB4B24BB0.3	K10737
IWGSC_CSS_1AL_scaff_3897828.mRNA.Traes_1AL_7B509569F.1	K11253
IWGSC_CSS_1AL_scaff_3898431.mRNA.Traes_1AL_FC50A1181.1	K02218
IWGSC_CSS_1AL_scaff_3898431.mRNA.Traes_1AL_B69A83E66.2	K08955
IWGSC_CSS_1AL_scaff_3898439.mRNA.Traes_1AL_FE1097B22.1	K01866
IWGSC_CSS_1AL_scaff_3898442.mRNA.Traes_1AL_23C084359.1	K08790
IWGSC_CSS_1AL_scaff_3898545.mRNA.Traes_1AL_996BDEFEC.2	K11420
IWGSC_CSS_1AL_scaff_3898607.mRNA.Traes_1AL_1F86AC97C.1	K01733
IWGSC_CSS_1AL_scaff_3898961.mRNA.Traes_1AL_6A9469646.1	K00430
IWGSC_CSS_1AL_scaff_3899160.mRNA.Traes_1AL_7089209321.1	K13993
IWGSC_CSS_1AL_scaff_3899180.mRNA.Traes_1AL_E4A41768A.2	K09510
IWGSC_CSS_1AL_scaff_3899271.mRNA.Traes_1AL_765E08D12.1	K01952
IWGSC_CSS_1AL_scaff_3899352.mRNA.Traes_1AL_EF6194976.1	K11252
IWGSC_CSS_1AL_scaff_3899393.mRNA.Traes_1AL_A8C0DED59.1	K17108
IWGSC_CSS_1AL_scaff_3899424.mRNA.Traes_1AL_D20D648FD.1	K02894
IWGSC_CSS_1AL_scaff_3899424.mRNA.Traes_1AL_D20D648FD.1.1	K02894
IWGSC_CSS_1AL_scaff_3899673.mRNA.Traes_1AL_76A6BB613.1	K06883
IWGSC_CSS_1AL_scaff_3899968.mRNA.Traes_1AL_7D2EF644A.1	K04125
IWGSC_CSS_1AL_scaff_3900957.mRNA.Traes_1AL_678C70D74.1	K00430
IWGSC_CSS_1AL_scaff_3901045.mRNA.Traes_1AL_6D32A2988.1	K10758
IWGSC_CSS_1AL_scaff_3901045.mRNA.Traes_1AL_6D32A2988.1.1	K10758
IWGSC_CSS_1AL_scaff_3901216.mRNA.Traes_1AL_E885D6292.1	K14763
IWGSC_CSS_1AL_scaff_3901453.mRNA.Traes_1AL_E1701918C.1	K14498
IWGSC_CSS_1AL_scaff_3901550.mRNA.Traes_1AL_FA799A213.1	K08145
IWGSC_CSS_1AL_scaff_3901597.mRNA.Traes_1AL_C278105D4.1	K13525
IWGSC_CSS_1AL_scaff_3901834.mRNA.Traes_1AL_2C64052F0.2	K00510
IWGSC_CSS_1AL_scaff_3901834.mRNA.Traes_1AL_1E78CB1E0.1	K03138
IWGSC_CSS_1AL_scaff_3901834.mRNA.Traes_1AL_9C419A476.2	K03138
IWGSC_CSS_1AL_scaff_3901946.mRNA.Traes_1AL_E0773EAEA.1	K02684
IWGSC_CSS_1AL_scaff_3902138.mRNA.Traes_1AL_670C92349.2	K14638
IWGSC_CSS_1AL_scaff_3902455.mRNA.Traes_1AL_2443520B1.1	K15196
IWGSC_CSS_1AL_scaff_3902519.mRNA.Traes_1AL_041EBB4A6.2	K09422
IWGSC_CSS_1AL_scaff_3902658.novel_model_150	K01883
IWGSC_CSS_1AL_scaff_3902772.mRNA.Traes_1AL_D52432D7C.1	K01262
IWGSC_CSS_1AL_scaff_3902773.mRNA.Traes_1AL_C4FD07F1C.2	K11253
IWGSC_CSS_1AL_scaff_3902956.mRNA.Traes_1AL_7C91EF27D.1	K00927
IWGSC_CSS_1AL_scaff_3903380.mRNA.Traes_1AL_65E83FAC2.2	K06174
IWGSC_CSS_1AL_scaff_3903430.mRNA.Traes_1AL_386664280.1	K15287
IWGSC_CSS_1AL_scaff_3903488.mRNA.Traes_1AL_43200AFF0.1	K03754
IWGSC_CSS_1AL_scaff_3903488.mRNA.Traes_1AL_43200AFF0.1.1	K03754
IWGSC_CSS_1AL_scaff_3903488.mRNA.Traes_1AL_43200AFF0.1.2	K03754
IWGSC_CSS_1AL_scaff_3903521.mRNA.Traes_1AL_C234E74C5.2	K11292
IWGSC_CSS_1AL_scaff_3903711.mRNA.Traes_1AL_22BFD3F69.1	K08235
IWGSC_CSS_1AL_scaff_3903905.mRNA.Traes_1AL_FB35B3FDC.2	K18577
IWGSC_CSS_1AL_scaff_3903977.mRNA.Traes_1AL_AA8600338.2	K14411
IWGSC_CSS_1AL_scaff_3903987.mRNA.Traes_1AL_4A7E8FE4E.1	K01188
IWGSC_CSS_1AL_scaff_3904007.mRNA.Traes_1AL_2103C5913.1	K00799
IWGSC_CSS_1AL_scaff_3904532.mRNA.Traes_1AL_DCD29EF07.1	K19044
IWGSC_CSS_1AL_scaff_3904589.mRNA.Traes_1AL_4A8B12704.1	K01535
IWGSC_CSS_1AL_scaff_3904859.mRNA.Traes_1AL_2A04C495B.1	K02992
IWGSC_CSS_1AL_scaff_3905139.mRNA.Traes_1AL_36143CEB9.2	K02930
IWGSC_CSS_1AL_scaff_3905288.mRNA.Traes_1AL_75F9151A0.1	K02903
IWGSC_CSS_1AL_scaff_3905519.mRNA.Traes_1AL_83ECA4669.1	K12603
IWGSC_CSS_1AL_scaff_3905740.mRNA.Traes_1AL_020FE13E5.1	K15728
IWGSC_CSS_1AL_scaff_3905791.mRNA.Traes_1AL_6B20907D8.1	K03046
IWGSC_CSS_1AL_scaff_3905863.mRNA.Traes_1AL_6D5AE9F53.1	K12855
IWGSC_CSS_1AL_scaff_3906036.mRNA.Traes_1AL_3B659AABA.1	K14431
IWGSC_CSS_1AL_scaff_3906304.mRNA.Traes_1AL_F3090C052.2	K06627
IWGSC_CSS_1AL_scaff_3906623.mRNA.Traes_1AL_28010F812.1	K09422
IWGSC_CSS_1AL_scaff_3907302.mRNA.Traes_1AL_84549CB3E.1	K02634
IWGSC_CSS_1AL_scaff_3907708.mRNA.Traes_1AL_9CC946A58.1	K12450
IWGSC_CSS_1AL_scaff_3907778.mRNA.Traes_1AL_ED4F8FE581.1	K14313
IWGSC_CSS_1AL_scaff_3908214.mRNA.Traes_1AL_BAF886F30.1	K17794
IWGSC_CSS_1AL_scaff_3908352.mRNA.Traes_1AL_F358DB0831.1	K11253
IWGSC_CSS_1AL_scaff_3908498.mRNA.Traes_1AL_C550E0E88.1	K02975
IWGSC_CSS_1AL_scaff_3908627.mRNA.Traes_1AL_341E2A7A8.2	K01937
IWGSC_CSS_1AL_scaff_3909181.mRNA.Traes_1AL_FC3332FF6.1	K13447
IWGSC_CSS_1AL_scaff_3909378.novel_model_176	K07889
IWGSC_CSS_1AL_scaff_3909604.mRNA.Traes_1AL_CA8FBF828.1	K02950
IWGSC_CSS_1AL_scaff_3909719.mRNA.Traes_1AL_F120A5C0D.1	K01537
IWGSC_CSS_1AL_scaff_3909805.mRNA.Traes_1AL_C67A37ED9.1	K12844
IWGSC_CSS_1AL_scaff_3910041.mRNA.Traes_1AL_335CA216E.1	K02992
IWGSC_CSS_1AL_scaff_3910114.mRNA.Traes_1AL_A19D9321E.1	K00311
IWGSC_CSS_1AL_scaff_3910434.mRNA.Traes_1AL_EE030DE71.1	K05759
IWGSC_CSS_1AL_scaff_3910472.mRNA.Traes_1AL_3D9B932C7.1	K02639
IWGSC_CSS_1AL_scaff_3910704.mRNA.Traes_1AL_1A98A80B4.1	K04040
IWGSC_CSS_1AL_scaff_3910835.mRNA.Traes_1AL_00E8CE811.1	K04506
IWGSC_CSS_1AL_scaff_3910841.novel_model_179	K01520
IWGSC_CSS_1AL_scaff_3911141.mRNA.Traes_1AL_197423E8E.1	K00844
IWGSC_CSS_1AL_scaff_3911183.mRNA.Traes_1AL_994D1C909.1	K11254
IWGSC_CSS_1AL_scaff_3911183.mRNA.Traes_1AL_B85068B07.1	K11254
IWGSC_CSS_1AL_scaff_3911282.mRNA.Traes_1AL_B8FB4A274.1	K01187
IWGSC_CSS_1AL_scaff_3911586.mRNA.Traes_1AL_A1AAAFE59.1	K11835
IWGSC_CSS_1AL_scaff_3911810.mRNA.Traes_1AL_15E99335E.1	K13448
IWGSC_CSS_1AL_scaff_3912079.mRNA.Traes_1AL_BBF76C3B2.1	K01953
IWGSC_CSS_1AL_scaff_3912597.mRNA.Traes_1AL_A47D32D30.1	K00026
IWGSC_CSS_1AL_scaff_3912597.mRNA.Traes_1AL_7CF571E9F.1	K00026
IWGSC_CSS_1AL_scaff_3912777.mRNA.Traes_1AL_2EC98608D.2	K00026
IWGSC_CSS_1AL_scaff_3912921.mRNA.Traes_1AL_8D078BE99.2	K13412
IWGSC_CSS_1AL_scaff_3912981.mRNA.Traes_1AL_D25D2A8D7.1	K13447
IWGSC_CSS_1AL_scaff_3913071.mRNA.Traes_1AL_9375790BA.1	K15728
IWGSC_CSS_1AL_scaff_3913242.mRNA.Traes_1AL_FB6F4E412.1	K02202
IWGSC_CSS_1AL_scaff_3913670.mRNA.Traes_1AL_41E0B05F0.1	K01183
IWGSC_CSS_1AL_scaff_3914078.mRNA.Traes_1AL_655726D7B.1	K02707
IWGSC_CSS_1AL_scaff_3914226.mRNA.Traes_1AL_672A850FF.2	K00927
IWGSC_CSS_1AL_scaff_3914953.mRNA.Traes_1AL_BF0FB9CCC.2	K17496
IWGSC_CSS_1AL_scaff_3914953.mRNA.Traes_1AL_BF0FB9CCC.2.1	K17496
IWGSC_CSS_1AL_scaff_3915197.mRNA.Traes_1AL_4720305AC.2	K03039
IWGSC_CSS_1AL_scaff_3915238.mRNA.Traes_1AL_D0C2B93DB.1	K01930
IWGSC_CSS_1AL_scaff_3915240.mRNA.Traes_1AL_928DC3A3C.1	K00861
IWGSC_CSS_1AL_scaff_3915299.mRNA.Traes_1AL_990EAAEC8.1	K01426
IWGSC_CSS_1AL_scaff_3915321.mRNA.Traes_1AL_08A2F5FA4.1	K02707
IWGSC_CSS_1AL_scaff_3915371.mRNA.Traes_1AL_90BF0232D.1	K10436
IWGSC_CSS_1AL_scaff_3915588.mRNA.Traes_1AL_41F264D4D.2	K12605
IWGSC_CSS_1AL_scaff_3915588.mRNA.Traes_1AL_41F264D4D.2.1	K12605
IWGSC_CSS_1AL_scaff_3915626.mRNA.Traes_1AL_4F0745006.1	K09873
IWGSC_CSS_1AL_scaff_3915818.mRNA.Traes_1AL_5EEF86979.1	K07304
IWGSC_CSS_1AL_scaff_3915818.mRNA.Traes_1AL_8F196786F.2	K02214
IWGSC_CSS_1AL_scaff_3916089.mRNA.Traes_1AL_9635FFF35.1	K03327
IWGSC_CSS_1AL_scaff_3916089.mRNA.Traes_1AL_3C57468EB.1	K03327
IWGSC_CSS_1AL_scaff_3916116.mRNA.Traes_1AL_0E8C80401.1	K03009
IWGSC_CSS_1AL_scaff_3916116.mRNA.Traes_1AL_065AA7C82.2	K03626
IWGSC_CSS_1AL_scaff_3916185.mRNA.Traes_1AL_16EECD38D.2	K15198
IWGSC_CSS_1AL_scaff_3916192.mRNA.Traes_1AL_468A87BEC.1	K08967
IWGSC_CSS_1AL_scaff_3916200.mRNA.Traes_1AL_E9BA105D1.1	K01051
IWGSC_CSS_1AL_scaff_3916346.mRNA.Traes_1AL_4F3CAE982.2	K02148
IWGSC_CSS_1AL_scaff_3916443.mRNA.Traes_1AL_6EF583CEF.2	K10703
IWGSC_CSS_1AL_scaff_3916443.mRNA.Traes_1AL_7D7FC9503.2	K14652
IWGSC_CSS_1AL_scaff_3916443.mRNA.Traes_1AL_B232BFA65.1	K11252
IWGSC_CSS_1AL_scaff_3916443.mRNA.Traes_1AL_BFC1FF7AE.1	K10575
IWGSC_CSS_1AL_scaff_3916628.mRNA.Traes_1AL_738358449.1	K11252
IWGSC_CSS_1AL_scaff_3917234.mRNA.Traes_1AL_9D0A4EF5F.1	K05605
IWGSC_CSS_1AL_scaff_3917234.mRNA.Traes_1AL_68FA687CC.1	K01087
IWGSC_CSS_1AL_scaff_3917256.mRNA.Traes_1AL_7763B43BF.2	K00106
IWGSC_CSS_1AL_scaff_3917256.mRNA.Traes_1AL_D4D0050BD.2	K00106
IWGSC_CSS_1AL_scaff_3917391.mRNA.Traes_1AL_6EE1EF2C1.1	K01183
IWGSC_CSS_1AL_scaff_3917396.mRNA.Traes_1AL_A6E2CB1DF.1	K10683
IWGSC_CSS_1AL_scaff_3917533.mRNA.Traes_1AL_11FF51731.1	K03671
IWGSC_CSS_1AL_scaff_3917749.mRNA.Traes_1AL_0B4B6F75A.2	K01193
IWGSC_CSS_1AL_scaff_3917865.mRNA.Traes_1AL_FA27281BB.1	K18932
IWGSC_CSS_1AL_scaff_3917927.mRNA.Traes_1AL_48D8916DD.1	K16055
IWGSC_CSS_1AL_scaff_3918202.novel_model_197	K02905
IWGSC_CSS_1AL_scaff_3918477.mRNA.Traes_1AL_1EE297361.1	K10867
IWGSC_CSS_1AL_scaff_3918560.mRNA.Traes_1AL_C4B40A214.1	K10046
IWGSC_CSS_1AL_scaff_3918582.mRNA.Traes_1AL_F2EADBDA7.1	K03327
IWGSC_CSS_1AL_scaff_3918617.mRNA.Traes_1AL_E7144546E.1	K11592
IWGSC_CSS_1AL_scaff_3918822.mRNA.Traes_1AL_185F58500.1	K00058
IWGSC_CSS_1AL_scaff_3918938.mRNA.Traes_1AL_391D08F28.1	K13083
IWGSC_CSS_1AL_scaff_3919107.mRNA.Traes_1AL_564D5A1A0.2.1	K05605
IWGSC_CSS_1AL_scaff_3919107.mRNA.Traes_1AL_564D5A1A0.2	K05605
IWGSC_CSS_1AL_scaff_3919107.mRNA.Traes_1AL_564D5A1A0.2.2	K05605
IWGSC_CSS_1AL_scaff_3919107.mRNA.Traes_1AL_564D5A1A0.2.3	K05605
IWGSC_CSS_1AL_scaff_3919165.mRNA.Traes_1AL_3B838C090.1	K02863
IWGSC_CSS_1AL_scaff_3919286.mRNA.Traes_1AL_5EE5C4D0C.2	K19525
IWGSC_CSS_1AL_scaff_3919468.mRNA.Traes_1AL_EBDF59DA7.1	K14945
IWGSC_CSS_1AL_scaff_3919540.mRNA.Traes_1AL_30C4B017F.1	K04371
IWGSC_CSS_1AL_scaff_3919709.mRNA.Traes_1AL_3791A0A3A.1	K12355
IWGSC_CSS_1AL_scaff_3919831.mRNA.Traes_1AL_B15921488.1	K04077
IWGSC_CSS_1AL_scaff_3919870.mRNA.Traes_1AL_0F39673AF1.3	K08912
IWGSC_CSS_1AL_scaff_3920187.mRNA.Traes_1AL_3C1657477.1	K13525
IWGSC_CSS_1AL_scaff_3920187.mRNA.Traes_1AL_BAB3D977B.1	K11252
IWGSC_CSS_1AL_scaff_3920297.mRNA.Traes_1AL_E00BF49A8.1	K00913
IWGSC_CSS_1AL_scaff_3920297.mRNA.Traes_1AL_5649DA7B9.2	K03966
IWGSC_CSS_1AL_scaff_3920297.mRNA.Traes_1AL_5649DA7B9.2.1	K03966
IWGSC_CSS_1AL_scaff_3920553.mRNA.Traes_1AL_95235FDBD.2	K06027
IWGSC_CSS_1AL_scaff_3920663.mRNA.Traes_1AL_FA24E2160.1	K18183
IWGSC_CSS_1AL_scaff_3920922.mRNA.Traes_1AL_D76D0163A.2	K07933
IWGSC_CSS_1AL_scaff_3920922.mRNA.Traes_1AL_D76D0163A.2.1	K07933
IWGSC_CSS_1AL_scaff_3921488.mRNA.Traes_1AL_A4A3A0A19.2	K14948
IWGSC_CSS_1AL_scaff_3921489.mRNA.Traes_1AL_4820D80E2.1	K10144
IWGSC_CSS_1AL_scaff_3921726.mRNA.Traes_1AL_38F9A30EA.1	K00430
IWGSC_CSS_1AL_scaff_3921901.mRNA.Traes_1AL_5262C43AF.1	K08850
IWGSC_CSS_1AL_scaff_3921922.mRNA.Traes_1AL_BEE495457.2	K07513
IWGSC_CSS_1AL_scaff_3922137.mRNA.Traes_1AL_B1DD25728.1	K15199
IWGSC_CSS_1AL_scaff_3922404.capture_new_model_76	K14484
IWGSC_CSS_1AL_scaff_3922696.mRNA.Traes_1AL_B82F1573F.2	K14496
IWGSC_CSS_1AL_scaff_3922870.novel_model_212	K14845
IWGSC_CSS_1AL_scaff_3922902.mRNA.Traes_1AL_59865C6CB.1	K09510
IWGSC_CSS_1AL_scaff_3922958.mRNA.Traes_1AL_68303A2FC.1	K11714
IWGSC_CSS_1AL_scaff_3923293.mRNA.Traes_1AL_429EDA33C.2	K11253
IWGSC_CSS_1AL_scaff_3923491.mRNA.Traes_1AL_748342A5A.1	K02635
IWGSC_CSS_1AL_scaff_3923578.mRNA.Traes_1AL_5AD4E3431.1	K00963
IWGSC_CSS_1AL_scaff_3923769.mRNA.Traes_1AL_659213159.2	K06692
IWGSC_CSS_1AL_scaff_3923804.mRNA.Traes_1AL_2D9BC6EE1.1	K01535
IWGSC_CSS_1AL_scaff_3923897.mRNA.Traes_1AL_11D1FC441.1	K00006
IWGSC_CSS_1AL_scaff_3924040.mRNA.Traes_1AL_F45DFE925.2	K14857
IWGSC_CSS_1AL_scaff_3924239.mRNA.Traes_1AL_2EC583AC9.1	K16675
IWGSC_CSS_1AL_scaff_3924259.mRNA.Traes_1AL_3AF581C11.1	K14165
IWGSC_CSS_1AL_scaff_3924400.mRNA.Traes_1AL_1A4360D8E.1	K11420
IWGSC_CSS_1AL_scaff_3924531.mRNA.Traes_1AL_2BCF4423A.1	K07897
IWGSC_CSS_1AL_scaff_3924552.mRNA.Traes_1AL_013C8AF6B1.1	K14490
IWGSC_CSS_1AL_scaff_3924589.mRNA.Traes_1AL_51EBF8930.1	K09422
IWGSC_CSS_1AL_scaff_3924596.mRNA.Traes_1AL_C707AEFDC.1	K13210
IWGSC_CSS_1AL_scaff_3924732.mRNA.Traes_1AL_A382ADCCC.1	K14506
IWGSC_CSS_1AL_scaff_3925088.mRNA.Traes_1AL_087978D78.1	K14497
IWGSC_CSS_1AL_scaff_3925146.mRNA.Traes_1AL_0B9F7C67F.1	K14833
IWGSC_CSS_1AL_scaff_3925207.mRNA.Traes_1AL_49E0DCFBB.1	K13510
IWGSC_CSS_1AL_scaff_3925228.mRNA.Traes_1AL_C64C85707.2	K00799
IWGSC_CSS_1AL_scaff_3926225.mRNA.Traes_1AL_083B1DF31.1	K01051
IWGSC_CSS_1AL_scaff_3926311.mRNA.Traes_1AL_1444D461A.1	K09338
IWGSC_CSS_1AL_scaff_3926471.mRNA.Traes_1AL_A8B429C66.1	K15436
IWGSC_CSS_1AL_scaff_3926501.mRNA.Traes_1AL_2858B56A7.1	K02150
IWGSC_CSS_1AL_scaff_3926601.mRNA.Traes_1AL_629D67563.2	K02962
IWGSC_CSS_1AL_scaff_3926672.mRNA.Traes_1AL_6CDAB2400.1	K08343
IWGSC_CSS_1AL_scaff_3926708.mRNA.Traes_1AL_B9FC58CE1.1	K13104
IWGSC_CSS_1AL_scaff_3926918.mRNA.Traes_1AL_6DCF85138.1	K14396
IWGSC_CSS_1AL_scaff_3927293.mRNA.Traes_1AL_1BA3EB3C01.1	K08244
IWGSC_CSS_1AL_scaff_3927369.mRNA.Traes_1AL_5B8FF7FE2.2.1	K12382
IWGSC_CSS_1AL_scaff_3927369.mRNA.Traes_1AL_5B8FF7FE2.2	K12382
IWGSC_CSS_1AL_scaff_3927580.mRNA.Traes_1AL_47D54EF1E.1	K07199
IWGSC_CSS_1AL_scaff_3927580.mRNA.Traes_1AL_47D54EF1E.1.1	K07199
IWGSC_CSS_1AL_scaff_3927672.mRNA.Traes_1AL_F1BBE97D5.1	K00033
IWGSC_CSS_1AL_scaff_3927786.mRNA.Traes_1AL_AD351F492.1	K00430
IWGSC_CSS_1AL_scaff_3927808.mRNA.Traes_1AL_EF612EAAC.1	K09646
IWGSC_CSS_1AL_scaff_3928116.mRNA.Traes_1AL_9945762CA.2	K17108
IWGSC_CSS_1AL_scaff_3928246.mRNA.Traes_1AL_3C18BA8E0.1	K11816
IWGSC_CSS_1AL_scaff_3928474.mRNA.Traes_1AL_13807565F.1	K14488
IWGSC_CSS_1AL_scaff_3928580.mRNA.Traes_1AL_F5534777D.1	K02950
IWGSC_CSS_1AL_scaff_3928581.mRNA.Traes_1AL_14F4067BA.1	K00412
IWGSC_CSS_1AL_scaff_3928669.mRNA.Traes_1AL_069EB61B9.1	K03046
IWGSC_CSS_1AL_scaff_3928881.mRNA.Traes_1AL_5711839D6.1	K02958
IWGSC_CSS_1AL_scaff_3929010.mRNA.Traes_1AL_A090775E5.2	K10523
IWGSC_CSS_1AL_scaff_3929319.mRNA.Traes_1AL_C87568D4D.1	K14497
IWGSC_CSS_1AL_scaff_3929319.mRNA.Traes_1AL_2312E9D23.1	K10357
IWGSC_CSS_1AL_scaff_3929433.mRNA.Traes_1AL_660FDCED9.1	K11324
IWGSC_CSS_1AL_scaff_3929516.mRNA.Traes_1AL_A8291729B.1	K02109
IWGSC_CSS_1AL_scaff_3929566.mRNA.Traes_1AL_0F8C3E95F.1	K07342
IWGSC_CSS_1AL_scaff_3929781.mRNA.Traes_1AL_E49C5E5EA.2	K16279
IWGSC_CSS_1AL_scaff_3930028.mRNA.Traes_1AL_729BF3204.1	K00703
IWGSC_CSS_1AL_scaff_3930526.mRNA.Traes_1AL_C446C730C.1	K09533
IWGSC_CSS_1AL_scaff_3930811.mRNA.Traes_1AL_E96C0662D.2	K01183
IWGSC_CSS_1AL_scaff_3930811.mRNA.Traes_1AL_E96C0662D.2.1	K01183
IWGSC_CSS_1AL_scaff_3930887.mRNA.Traes_1AL_E9185A44D.1	K03544
IWGSC_CSS_1AL_scaff_3931126.mRNA.Traes_1AL_5A7DE5396.1	K01519
IWGSC_CSS_1AL_scaff_3931738.mRNA.Traes_1AL_FECAB71D5.1	K10357
IWGSC_CSS_1AL_scaff_3932013.mRNA.Traes_1AL_9E7395A93.1	K16276
IWGSC_CSS_1AL_scaff_3932143.mRNA.Traes_1AL_14DD8273F.1	K16732
IWGSC_CSS_1AL_scaff_3932243.mRNA.Traes_1AL_0E86CBA8F.2	K10727
IWGSC_CSS_1AL_scaff_3932250.mRNA.Traes_1AL_5276CC26C.1	K05605
IWGSC_CSS_1AL_scaff_3932547.mRNA.Traes_1AL_C42DE440F.1	K02695
IWGSC_CSS_1AL_scaff_3932711.mRNA.Traes_1AL_E63F823D7.1	K14638
IWGSC_CSS_1AL_scaff_3932711.mRNA.Traes_1AL_BF82E1ECF.1	K14638
IWGSC_CSS_1AL_scaff_3932776.mRNA.Traes_1AL_6EB4D52171.1	K11804
IWGSC_CSS_1AL_scaff_3932817.mRNA.Traes_1AL_D7A903FD2.1	K02183
IWGSC_CSS_1AL_scaff_3932857.novel_model_233	K15382
IWGSC_CSS_1AL_scaff_3932998.mRNA.Traes_1AL_2ED329454.2	K10599
IWGSC_CSS_1AL_scaff_3933057.mRNA.Traes_1AL_51CED3DBF.1	K03283
IWGSC_CSS_1AL_scaff_3933381.mRNA.Traes_1AL_5CBC378D9.1	K01303
IWGSC_CSS_1AL_scaff_3933581.mRNA.Traes_1AL_029033BAF.1	K04797
IWGSC_CSS_1AL_scaff_3933614.mRNA.Traes_1AL_3C825BAE8.3	K11253
IWGSC_CSS_1AL_scaff_3933855.mRNA.Traes_1AL_B8A3FE7E8.2.1	K03015
IWGSC_CSS_1AL_scaff_3933855.mRNA.Traes_1AL_B8A3FE7E8.2	K03015
IWGSC_CSS_1AL_scaff_3933855.mRNA.Traes_1AL_3F7B8E94D.1	K01814
IWGSC_CSS_1AL_scaff_3933974.mRNA.Traes_1AL_8BA01E8D3.1	K17756
IWGSC_CSS_1AL_scaff_3934102.mRNA.Traes_1AL_91E56EC8C.1	K00430
IWGSC_CSS_1AL_scaff_3934224.mRNA.Traes_1AL_A9574D210.2	K03875
IWGSC_CSS_1AL_scaff_3934336.mRNA.Traes_1AL_0D04C9A2A.2	K11279
IWGSC_CSS_1AL_scaff_3934336.mRNA.Traes_1AL_9873095B9.1	K05863
IWGSC_CSS_1AL_scaff_3934775.novel_model_243	K00626
IWGSC_CSS_1AL_scaff_3934854.mRNA.Traes_1AL_3AA06DD91.1	K02256
IWGSC_CSS_1AL_scaff_3934896.mRNA.Traes_1AL_0962CB678.1	K00601
IWGSC_CSS_1AL_scaff_3934962.mRNA.Traes_1AL_D2049E4A2.1	K00025
IWGSC_CSS_1AL_scaff_3935151.mRNA.Traes_1AL_1F3DFA098.1	K12501
IWGSC_CSS_1AL_scaff_3935165.mRNA.Traes_1AL_C5CF9737D.1	K01868
IWGSC_CSS_1AL_scaff_3935186.mRNA.Traes_1AL_3CB7070FF.1	K01507
IWGSC_CSS_1AL_scaff_3935186.mRNA.Traes_1AL_8B398A30A.1	K12622
IWGSC_CSS_1AL_scaff_3935224.mRNA.Traes_1AL_D3EB8ABA4.1	K14950
IWGSC_CSS_1AL_scaff_3935224.mRNA.Traes_1AL_98C3B8096.1	K06890
IWGSC_CSS_1AL_scaff_3935224.mRNA.Traes_1AL_98C3B8096.1.1	K06890
IWGSC_CSS_1AL_scaff_3935234.novel_model_247	K02977
IWGSC_CSS_1AL_scaff_3935327.mRNA.Traes_1AL_A37AB3144.	K14156
IWGSC_CSS_1AL_scaff_3935331.mRNA.Traes_1AL_289284CA4.2	K08741
IWGSC_CSS_1AL_scaff_3935476.mRNA.Traes_1AL_F96FEDD30.1	K17408
IWGSC_CSS_1AL_scaff_3935960.mRNA.Traes_1AL_ABB49D675.1	K11420
IWGSC_CSS_1AL_scaff_3935960.mRNA.Traes_1AL_ABB49D675.1.1	K11420
IWGSC_CSS_1AL_scaff_3935965.mRNA.Traes_1AL_E503E35A9.1	K02495
IWGSC_CSS_1AL_scaff_3936745.mRNA.Traes_1AL_2FC3ECCEA.1	K15304
IWGSC_CSS_1AL_scaff_3936802.mRNA.Traes_1AL_1EBD4E9F5.1	K12200
IWGSC_CSS_1AL_scaff_3937417.mRNA.Traes_1AL_3F845389A.1	K02109
IWGSC_CSS_1AL_scaff_3937531.mRNA.Traes_1AL_1D02EEFB9.1	K00430
IWGSC_CSS_1AL_scaff_3937698.mRNA.Traes_1AL_0ECE6CCF4.2	K14972
IWGSC_CSS_1AL_scaff_3937698.mRNA.Traes_1AL_0ECE6CCF4.2.1	K14972
IWGSC_CSS_1AL_scaff_3937839.mRNA.Traes_1AL_C9B26C0C3.1	K12849
IWGSC_CSS_1AL_scaff_3937954.mRNA.Traes_1AL_4B7B12D12.1	K10357
IWGSC_CSS_1AL_scaff_3937994.mRNA.Traes_1AL_BFEAF5CA7.1	K08857
IWGSC_CSS_1AL_scaff_3938209.mRNA.Traes_1AL_22341B3351.1	K02867
IWGSC_CSS_1AL_scaff_3938317.mRNA.Traes_1AL_70C368B2E.1	K15109
IWGSC_CSS_1AL_scaff_3938404.mRNA.Traes_1AL_D1CE5E0D6.1	K09646
IWGSC_CSS_1AL_scaff_3938589.mRNA.Traes_1AL_465542686.1	K08235
IWGSC_CSS_1AL_scaff_3938589.mRNA.Traes_1AL_465542686.1.1	K08235
IWGSC_CSS_1AL_scaff_3938655.mRNA.Traes_1AL_9CF44F05F.1	K02140
IWGSC_CSS_1AL_scaff_3938882.mRNA.Traes_1AL_71723CCA4.1	K10695
IWGSC_CSS_1AL_scaff_3938907.mRNA.Traes_1AL_54E39B02E.1	K07203
IWGSC_CSS_1AL_scaff_3938918.mRNA.Traes_1AL_B68AA4C68.1	K01937
IWGSC_CSS_1AL_scaff_3939555.mRNA.Traes_1AL_49DF85420.1	K10403
IWGSC_CSS_1AL_scaff_3939601.novel_model_259	K08193
IWGSC_CSS_1AL_scaff_3939720.mRNA.Traes_1AL_67047CC5B.2	K03083
IWGSC_CSS_1AL_scaff_3939827.mRNA.Traes_1AL_4E3F366BB.1	K12393
IWGSC_CSS_1AL_scaff_3940137.mRNA.Traes_1AL_DF690B97B.1	K02712
IWGSC_CSS_1AL_scaff_3940141.mRNA.Traes_1AL_EDCDB415C.1	K11498
IWGSC_CSS_1AL_scaff_3940180.mRNA.Traes_1AL_3CF82DD08.2	K11253
IWGSC_CSS_1AL_scaff_3940190.mRNA.Traes_1AL_8E8E7401B.3	K12373
IWGSC_CSS_1AL_scaff_3940292.mRNA.Traes_1AL_F18EC96DF.1	K09060
IWGSC_CSS_1AL_scaff_3940394.mRNA.Traes_1AL_52E56C8D3.1	K02133
IWGSC_CSS_1AL_scaff_3940394.mRNA.Traes_1AL_5471AB509.1	K16732
IWGSC_CSS_1AL_scaff_3940511.mRNA.Traes_1AL_1BA3EB3C0.1	K08244
IWGSC_CSS_1AL_scaff_3940674.mRNA.Traes_1AL_F358DB083.1	K11253
IWGSC_CSS_1AL_scaff_3940674.mRNA.Traes_1AL_F2E148E42.1	K11254
IWGSC_CSS_1AL_scaff_3940675.mRNA.Traes_1AL_64102855F.1	K14839
IWGSC_CSS_1AL_scaff_3940675.mRNA.Traes_1AL_BAAF4391C.1	K11253
IWGSC_CSS_1AL_scaff_3941162.mRNA.Traes_1AL_3BB0DC21F.1	K15032
IWGSC_CSS_1AL_scaff_3941328.mRNA.Traes_1AL_B77FFBAFC.1	K08912
IWGSC_CSS_1AL_scaff_3941564.mRNA.Traes_1AL_32D5F65DE.1	K12890
IWGSC_CSS_1AL_scaff_3941564.mRNA.Traes_1AL_7C1F1853B.1	K09518
IWGSC_CSS_1AL_scaff_3941674.mRNA.Traes_1AL_287433591.2	K03189
IWGSC_CSS_1AL_scaff_3941878.mRNA.Traes_1AL_0B9EA6007.1	K04523
IWGSC_CSS_1AL_scaff_3941891.mRNA.Traes_1AL_BC3F05396.1	K14945
IWGSC_CSS_1AL_scaff_3942188.mRNA.Traes_1AL_0D6B62738.1	K12600
IWGSC_CSS_1AL_scaff_3942201.mRNA.Traes_1AL_FFA9798E5.1	K11835
IWGSC_CSS_1AL_scaff_3942277.mRNA.Traes_1AL_950BFB736.1	K03671
IWGSC_CSS_1AL_scaff_3942296.mRNA.Traes_1AL_EE440057B.1	K02992
IWGSC_CSS_1AL_scaff_3942535.mRNA.Traes_1AL_F0688BFDE.2	K09422
IWGSC_CSS_1AL_scaff_3942610.mRNA.Traes_1AL_4422D46A1.1	K05573
IWGSC_CSS_1AL_scaff_3942610.mRNA.Traes_1AL_A33272A161.1	K03882
IWGSC_CSS_1AL_scaff_3942655.mRNA.Traes_1AL_D0130DE81.1	K17805
IWGSC_CSS_1AL_scaff_3942750.novel_model_270	K03538
IWGSC_CSS_1AL_scaff_3942760.mRNA.Traes_1AL_71A1E1D74.1	K02519
IWGSC_CSS_1AL_scaff_3942918.mRNA.Traes_1AL_290E12464.1	K03046
IWGSC_CSS_1AL_scaff_3942993.mRNA.Traes_1AL_4C3A67755.1	K14684
IWGSC_CSS_1AL_scaff_3943006.novel_model_275	K11657
IWGSC_CSS_1AL_scaff_3943072.mRNA.Traes_1AL_AAE6A473E.1	K02908
IWGSC_CSS_1AL_scaff_3943104.mRNA.Traes_1AL_D23829A3B.1	K12200
IWGSC_CSS_1AL_scaff_3943349.mRNA.Traes_1AL_FFF0FC707.3	K06669
IWGSC_CSS_1AL_scaff_3943350.mRNA.Traes_1AL_B74AE3E94.1	K00844
IWGSC_CSS_1AL_scaff_3943384.mRNA.Traes_1AL_1FFBFB058.1	K14432
IWGSC_CSS_1AL_scaff_3943406.mRNA.Traes_1AL_C6975BBBD.1	K04125
IWGSC_CSS_1AL_scaff_3943448.mRNA.Traes_1AL_C2668C26D.2	K12842
IWGSC_CSS_1AL_scaff_3943891.mRNA.Traes_1AL_35182E357.2	K12603
IWGSC_CSS_1AL_scaff_3943891.mRNA.Traes_1AL_35182E357.2.1	K12603
IWGSC_CSS_1AL_scaff_3944217.mRNA.Traes_1AL_B7160831B.1	K15414
IWGSC_CSS_1AL_scaff_3944974.mRNA.Traes_1AL_8F917ED50.1	K11254
IWGSC_CSS_1AL_scaff_3945158.mRNA.Traes_1AL_5B1987290.1	K15685
IWGSC_CSS_1AL_scaff_3945158.mRNA.Traes_1AL_856C748AD.1	K18643
IWGSC_CSS_1AL_scaff_3945217.mRNA.Traes_1AL_999A02D6C.1	K00419
IWGSC_CSS_1AL_scaff_3945457.mRNA.Traes_1AL_255FF48FC.2	K01725
IWGSC_CSS_1AL_scaff_3945457.mRNA.Traes_1AL_D610B9661.1	K14442
IWGSC_CSS_1AL_scaff_3945490.mRNA.Traes_1AL_264041050.1	K11855
IWGSC_CSS_1AL_scaff_3945771.mRNA.Traes_1AL_B88E7C9F1.2	K12614
IWGSC_CSS_1AL_scaff_3945771.mRNA.Traes_1AL_B88E7C9F1.2.1	K12614
IWGSC_CSS_1AL_scaff_3945830.mRNA.Traes_1AL_F54C508CD.2	K12396
IWGSC_CSS_1AL_scaff_3945885.mRNA.Traes_1AL_E7E013AC8.1	K11254
IWGSC_CSS_1AL_scaff_3945885.mRNA.Traes_1AL_10D5A8CE5.1	K08493
IWGSC_CSS_1AL_scaff_3945985.mRNA.Traes_1AL_0F92F56F8.1	K01412
IWGSC_CSS_1AL_scaff_3945985.mRNA.Traes_1AL_AE0622D50.1	K00850
IWGSC_CSS_1AL_scaff_3946156.mRNA.Traes_1AL_9E391FBD5.1	K12859
IWGSC_CSS_1AL_scaff_3946378.mRNA.Traes_1AL_F6A19E672.1	K17108
IWGSC_CSS_1AL_scaff_3946986.mRNA.Traes_1AL_F13DE63C4.1	K10580
IWGSC_CSS_1AL_scaff_3946994.mRNA.Traes_1AL_3C5F581AC.2	K13463
IWGSC_CSS_1AL_scaff_3947070.mRNA.Traes_1AL_F38AD64AE.1	K11093
IWGSC_CSS_1AL_scaff_3947070.mRNA.Traes_1AL_F38AD64AE.1.1	K11093
IWGSC_CSS_1AL_scaff_3947372.mRNA.Traes_1AL_7FEC8D7C5.1	K15287
IWGSC_CSS_1AL_scaff_3947453.mRNA.Traes_1AL_38EEA508C.1	K13946
IWGSC_CSS_1AL_scaff_3947579.mRNA.Traes_1AL_E9C6EA860.1	K13199
IWGSC_CSS_1AL_scaff_3947685.mRNA.Traes_1AL_20E2AEADD.1	K00857
IWGSC_CSS_1AL_scaff_3947711.mRNA.Traes_1AL_F5534777D1.1	K02950
IWGSC_CSS_1AL_scaff_3947740.mRNA.Traes_1AL_00485097A.2	K11254
IWGSC_CSS_1AL_scaff_3947776.mRNA.Traes_1AL_84EC3F1F6.1	K05213
IWGSC_CSS_1AL_scaff_3947982.mRNA.Traes_1AL_D6A532C66.1	K01940
IWGSC_CSS_1AL_scaff_3947987.mRNA.Traes_1AL_A1B2A8EB0.1	K00975
IWGSC_CSS_1AL_scaff_3948373.mRNA.Traes_1AL_92E664DDF.2	K10798
IWGSC_CSS_1AL_scaff_3949167.novel_model_284	K13412
IWGSC_CSS_1AL_scaff_3949184.mRNA.Traes_1AL_9022E66BC.2	K06911
IWGSC_CSS_1AL_scaff_3949241.mRNA.Traes_1AL_95C9E80C7.1	K11718
IWGSC_CSS_1AL_scaff_3949267.mRNA.Traes_1AL_FBEE851D3.1	K02136
IWGSC_CSS_1AL_scaff_3949364.mRNA.Traes_1AL_1D5252EB7.1	K10406
IWGSC_CSS_1AL_scaff_3949408.mRNA.Traes_1AL_E6ABEAFFD.1	K17756
IWGSC_CSS_1AL_scaff_3949614.mRNA.Traes_1AL_EF032381B.2	K03531
IWGSC_CSS_1AL_scaff_3949614.mRNA.Traes_1AL_EF032381B.2.1	K03531
IWGSC_CSS_1AL_scaff_3949615.mRNA.Traes_1AL_13DBBA098.1	K10599
IWGSC_CSS_1AL_scaff_3949793.mRNA.Traes_1AL_2A3B9F67A.2	K14791
IWGSC_CSS_1AL_scaff_3950020.mRNA.Traes_1AL_5EB840DA5.1	K11253
IWGSC_CSS_1AL_scaff_3950454.mRNA.Traes_1AL_C4D2A398B.1	K04794
IWGSC_CSS_1AL_scaff_3950781.mRNA.Traes_1AL_28696683F.1	K17278
IWGSC_CSS_1AL_scaff_3950802.mRNA.Traes_1AL_FA9ADD395.1	K00430
IWGSC_CSS_1AL_scaff_3951128.mRNA.Traes_1AL_AB89C36F8.2	K15285
IWGSC_CSS_1AL_scaff_3951303.mRNA.Traes_1AL_EF30A8657.1	K15199
IWGSC_CSS_1AL_scaff_3951410.mRNA.Traes_1AL_021B94DEB.1	K06268
IWGSC_CSS_1AL_scaff_3951558.mRNA.Traes_1AL_DD2213F50.1	K06062
IWGSC_CSS_1AL_scaff_3951616.mRNA.Traes_1AL_469DD3811.2.1	K17807
IWGSC_CSS_1AL_scaff_3951616.mRNA.Traes_1AL_469DD3811.2	K17807
IWGSC_CSS_1AL_scaff_3951637.mRNA.Traes_1AL_7531AC097.1	K01194
IWGSC_CSS_1AL_scaff_3951657.mRNA.Traes_1AL_792843F86.1	K10527
IWGSC_CSS_1AL_scaff_3951857.mRNA.Traes_1AL_1ECB80DAF.1	K05387
IWGSC_CSS_1AL_scaff_3951924.mRNA.Traes_1AL_ED4F8FE58.1	K14313
IWGSC_CSS_1AL_scaff_3952099.mRNA.Traes_1AL_3EC96C539.2	K11252
IWGSC_CSS_1AL_scaff_3952099.mRNA.Traes_1AL_3622CD05C.1	K06875
IWGSC_CSS_1AL_scaff_3952312.mRNA.Traes_1AL_4DEEFA566.1	K06950
IWGSC_CSS_1AL_scaff_3952331.mRNA.Traes_1AL_0BE456AC0.1	K09338
IWGSC_CSS_1AL_scaff_3952874.mRNA.Traes_1AL_F2722AEAA.1	K11254
IWGSC_CSS_1AL_scaff_3952934.mRNA.Traes_1AL_33B2C3A75.1	K18158
IWGSC_CSS_1AL_scaff_3952934.mRNA.Traes_1AL_33B2C3A75.1.1	K18158
IWGSC_CSS_1AL_scaff_3952939.mRNA.Traes_1AL_750A1573A.1	K14638
IWGSC_CSS_1AL_scaff_3952939.mRNA.Traes_1AL_10E6CD523.2	K14638
IWGSC_CSS_1AL_scaff_3953685.mRNA.Traes_1AL_2D5C7C5B4.1	K01074
IWGSC_CSS_1AL_scaff_3953709.mRNA.Traes_1AL_ED434CF8B.2	K01885
IWGSC_CSS_1AL_scaff_3953856.mRNA.Traes_1AL_CF1508399.1	K11864
IWGSC_CSS_1AL_scaff_3953929.mRNA.Traes_1AL_6792026452.1	K05573
IWGSC_CSS_1AL_scaff_3953930.mRNA.Traes_1AL_6792026451.1	K05573
IWGSC_CSS_1AL_scaff_3954051.mRNA.Traes_1AL_8EF2B803D.1	K00600
IWGSC_CSS_1AL_scaff_3954162.mRNA.Traes_1AL_7C3E4A07E.1	K00901
IWGSC_CSS_1AL_scaff_3954425.mRNA.Traes_1AL_ACFF1FE08.1	K14857
IWGSC_CSS_1AL_scaff_3954425.mRNA.Traes_1AL_B2B72D235.1	K14857
IWGSC_CSS_1AL_scaff_3954472.mRNA.Traes_1AL_0FB80B128.1	K00761
IWGSC_CSS_1AL_scaff_3954472.mRNA.Traes_1AL_0FB80B128.1.1	K00761
IWGSC_CSS_1AL_scaff_3954527.mRNA.Traes_1AL_14DCD6020.1	K04371
IWGSC_CSS_1AL_scaff_3954583.mRNA.Traes_1AL_1A9B5A1C2.2	K11252
IWGSC_CSS_1AL_scaff_3955288.mRNA.Traes_1AL_B5CB664F1.2	K02721
IWGSC_CSS_1AL_scaff_3955288.mRNA.Traes_1AL_B9509537F.1	K02958
IWGSC_CSS_1AL_scaff_3955320.mRNA.Traes_1AL_E1AB079FF.1	K03027
IWGSC_CSS_1AL_scaff_3955422.mRNA.Traes_1AL_44C3E656E.2	K17800
IWGSC_CSS_1AL_scaff_3955705.mRNA.Traes_1AL_1DC9BD199.1	K00053
IWGSC_CSS_1AL_scaff_3955744.mRNA.Traes_1AL_C78D2DF0E.1	K19367
IWGSC_CSS_1AL_scaff_3955890.mRNA.Traes_1AL_1538AC680.1	K00940
IWGSC_CSS_1AL_scaff_3956164.mRNA.Traes_1AL_8E1027E44.1	K14558
IWGSC_CSS_1AL_scaff_3956386.mRNA.Traes_1AL_EFF0437D6.1	K01074
IWGSC_CSS_1AL_scaff_3956617.mRNA.Traes_1AL_DA0591A69.1	K12486
IWGSC_CSS_1AL_scaff_3956742.mRNA.Traes_1AL_C1B6A9D40.1	K06176
IWGSC_CSS_1AL_scaff_3956742.mRNA.Traes_1AL_59BADC478.1	K03943
IWGSC_CSS_1AL_scaff_3957040.mRNA.Traes_1AL_91970EBB9.1	K08193
IWGSC_CSS_1AL_scaff_3957191.mRNA.Traes_1AL_B5BA156DC.1	K06062
IWGSC_CSS_1AL_scaff_3957201.mRNA.Traes_1AL_00E379EFF.2	K05929
IWGSC_CSS_1AL_scaff_3957453.mRNA.Traes_1AL_DB08C809D.1	K01952
IWGSC_CSS_1AL_scaff_3957637.mRNA.Traes_1AL_6B64D0E80.1	K07937
IWGSC_CSS_1AL_scaff_3958009.mRNA.Traes_1AL_7E06C6672.2	K12604
IWGSC_CSS_1AL_scaff_3958702.mRNA.Traes_1AL_6FCE87A3B.1	K11437
IWGSC_CSS_1AL_scaff_3958837.mRNA.Traes_1AL_46F40DCDD.2	K05280
IWGSC_CSS_1AL_scaff_3958845.mRNA.Traes_1AL_264E4DAC1.1	K15691
IWGSC_CSS_1AL_scaff_3958894.mRNA.Traes_1AL_3C796C3D3.1	K15032
IWGSC_CSS_1AL_scaff_3958905.mRNA.Traes_1AL_D2F53DCCD.1	K09493
IWGSC_CSS_1AL_scaff_3958906.mRNA.Traes_1AL_1D8244B27.1	K00827
IWGSC_CSS_1AL_scaff_3958960.mRNA.Traes_1AL_1DCEF18ED.1	K00430
IWGSC_CSS_1AL_scaff_3959024.mRNA.Traes_1AL_59724705F.1	K11718
IWGSC_CSS_1AL_scaff_3959130.mRNA.Traes_1AL_892724660.1	K18633
IWGSC_CSS_1AL_scaff_3959264.mRNA.Traes_1AL_37C02C156.1	K08145
IWGSC_CSS_1AL_scaff_3959300.mRNA.Traes_1AL_718B6291D.2	K13162
IWGSC_CSS_1AL_scaff_3959300.mRNA.Traes_1AL_718B6291D.2.1	K13162
IWGSC_CSS_1AL_scaff_3959300.mRNA.Traes_1AL_718B6291D.2.2	K13162
IWGSC_CSS_1AL_scaff_3959413.mRNA.Traes_1AL_1E7404054.1	K01869
IWGSC_CSS_1AL_scaff_3959413.mRNA.Traes_1AL_8A2F48E0A.1	K00652
IWGSC_CSS_1AL_scaff_3959539.mRNA.Traes_1AL_6F271A0E5.1	K01051
IWGSC_CSS_1AL_scaff_3959638.mRNA.Traes_1AL_3F7734C6B.1	K15849
IWGSC_CSS_1AL_scaff_3959638.mRNA.Traes_1AL_3F7734C6B.1.1	K15849
IWGSC_CSS_1AL_scaff_3959778.mRNA.Traes_1AL_A982D9220.1	K00430
IWGSC_CSS_1AL_scaff_3959872.mRNA.Traes_1AL_45A9AD1EA.1	K08738
IWGSC_CSS_1AL_scaff_3959872.mRNA.Traes_1AL_45A9AD1EA.1.1	K08738
IWGSC_CSS_1AL_scaff_3959916.mRNA.Traes_1AL_0912DED70.1	K09874
IWGSC_CSS_1AL_scaff_3960002.mRNA.Traes_1AL_13F863A51.1	K00430
IWGSC_CSS_1AL_scaff_3960013.mRNA.Traes_1AL_3336F1DFB.1	K00602
IWGSC_CSS_1AL_scaff_3960013.mRNA.Traes_1AL_3336F1DFB.1.1	K00602
IWGSC_CSS_1AL_scaff_3960212.mRNA.Traes_1AL_6EDAE7905.1	K02917
IWGSC_CSS_1AL_scaff_3960254.mRNA.Traes_1AL_E96C73800.1	K08658
IWGSC_CSS_1AL_scaff_3960254.mRNA.Traes_1AL_E96C73800.1.1	K08658
IWGSC_CSS_1AL_scaff_3960254.mRNA.Traes_1AL_E96C73800.1.2	K08658
IWGSC_CSS_1AL_scaff_3960383.mRNA.Traes_1AL_343932722.1	K07203
IWGSC_CSS_1AL_scaff_3960570.mRNA.Traes_1AL_B062FB9D4.1	K03046
IWGSC_CSS_1AL_scaff_3960599.mRNA.Traes_1AL_762E8A7A2.2	K07901
IWGSC_CSS_1AL_scaff_3960722.mRNA.Traes_1AL_A8ACF02B1.1	K02986
IWGSC_CSS_1AL_scaff_3960811.mRNA.Traes_1AL_22EF88A3B.2	K13648
IWGSC_CSS_1AL_scaff_3960823.mRNA.Traes_1AL_2F2E5017B.2	K10590
IWGSC_CSS_1AL_scaff_3960832.mRNA.Traes_1AL_92497D630.1	K02262
IWGSC_CSS_1AL_scaff_3961256.mRNA.Traes_1AL_A11163BB8.1	K02637
IWGSC_CSS_1AL_scaff_3961256.mRNA.Traes_1AL_EEB8BBB6B.1	K02635
IWGSC_CSS_1AL_scaff_3961256.mRNA.Traes_1AL_4E621A250.2	K02704
IWGSC_CSS_1AL_scaff_3961679.mRNA.Traes_1AL_DAF0517B7.1	K17925
IWGSC_CSS_1AL_scaff_3961917.mRNA.Traes_1AL_BCF6D4905.2	K05868
IWGSC_CSS_1AL_scaff_3961951.mRNA.Traes_1AL_F402478AE.1	K13162
IWGSC_CSS_1AL_scaff_3962093.mRNA.Traes_1AL_14BFFD9EA.2	K08145
IWGSC_CSS_1AL_scaff_3962093.mRNA.Traes_1AL_14BFFD9EA.2.1	K08145
IWGSC_CSS_1AL_scaff_3962120.mRNA.Traes_1AL_A5B41D1FC.2	K03883
IWGSC_CSS_1AL_scaff_3962430.mRNA.Traes_1AL_23113220B.2	K14950
IWGSC_CSS_1AL_scaff_3962771.mRNA.Traes_1AL_B4DC51393.1	K06685
IWGSC_CSS_1AL_scaff_3962901.mRNA.Traes_1AL_65751BFFC.1	K04506
IWGSC_CSS_1AL_scaff_3963161.mRNA.Traes_1AL_CE016CC1D.2	K12832
IWGSC_CSS_1AL_scaff_3963161.mRNA.Traes_1AL_CE016CC1D.2.1	K12832
IWGSC_CSS_1AL_scaff_3963161.mRNA.Traes_1AL_0226AAD07.1	K18857
IWGSC_CSS_1AL_scaff_3963685.mRNA.Traes_1AL_F3452F0E7.2	K03030
IWGSC_CSS_1AL_scaff_3963730.mRNA.Traes_1AL_501B5BEAE.1	K18753
IWGSC_CSS_1AL_scaff_3963989.mRNA.Traes_1AL_16830BB46.1	K14457
IWGSC_CSS_1AL_scaff_3964162.mRNA.Traes_1AL_C53A9A6B2.1	K00430
IWGSC_CSS_1AL_scaff_3964225.mRNA.Traes_1AL_D0971FDA8.7	K12831
IWGSC_CSS_1AL_scaff_3964251.mRNA.Traes_1AL_85D4DDE7B.1	K15192
IWGSC_CSS_1AL_scaff_3964927.mRNA.Traes_1AL_A5D20159F.1	K11584
IWGSC_CSS_1AL_scaff_3964963.mRNA.Traes_1AL_2CB1F6DC2.1	K08730
IWGSC_CSS_1AL_scaff_3964969.mRNA.Traes_1AL_1444D461A1.1	K09338
IWGSC_CSS_1AL_scaff_3964970.mRNA.Traes_1AL_A77C27C53.1	K09531
IWGSC_CSS_1AL_scaff_3965237.mRNA.Traes_1AL_878800D01.1	K01537
IWGSC_CSS_1AL_scaff_3965302.mRNA.Traes_1AL_0815BD32E.1	K00873
IWGSC_CSS_1AL_scaff_3965388.mRNA.Traes_1AL_D06B0BF4E.1	K15382
IWGSC_CSS_1AL_scaff_3965464.mRNA.Traes_1AL_51D597B92.1	K09531
IWGSC_CSS_1AL_scaff_3965677.mRNA.Traes_1AL_3522B10C8.1	K06883
IWGSC_CSS_1AL_scaff_3966108.mRNA.Traes_1AL_C6CACDF78.1	K15032
IWGSC_CSS_1AL_scaff_3966124.mRNA.Traes_1AL_9EA8CBF9E.1	K18999
IWGSC_CSS_1AL_scaff_3967016.mRNA.Traes_1AL_94C6222E8.1	K05275
IWGSC_CSS_1AL_scaff_3967068.mRNA.Traes_1AL_FA3BAA63F.1.1	K17255
IWGSC_CSS_1AL_scaff_3967068.mRNA.Traes_1AL_FA3BAA63F.1	K17255
IWGSC_CSS_1AL_scaff_3967068.mRNA.Traes_1AL_8B86ADBE6.1	K17255
IWGSC_CSS_1AL_scaff_3967105.mRNA.Traes_1AL_BEB451473.1	K00799
IWGSC_CSS_1AL_scaff_3967141.mRNA.Traes_1AL_70F3FF07D.2	K02943
IWGSC_CSS_1AL_scaff_3967246.mRNA.Traes_1AL_014F29DA6.1	K12657
IWGSC_CSS_1AL_scaff_3967255.mRNA.Traes_1AL_6EB4D5217.1	K11804
IWGSC_CSS_1AL_scaff_3967325.novel_model_333	K17479
IWGSC_CSS_1AL_scaff_3967980.mRNA.Traes_1AL_431BF7799.1	K03046
IWGSC_CSS_1AL_scaff_3968091.mRNA.Traes_1AL_B331E8B19.1	K15404
IWGSC_CSS_1AL_scaff_3968091.mRNA.Traes_1AL_B331E8B19.1.1	K15404
IWGSC_CSS_1AL_scaff_3968181.mRNA.Traes_1AL_D3291AC1A.1	K00430
IWGSC_CSS_1AL_scaff_3968476.mRNA.Traes_1AL_4338FCC28.2	K10779
IWGSC_CSS_1AL_scaff_3968556.mRNA.Traes_1AL_BB1D47245.1	K02903
IWGSC_CSS_1AL_scaff_3968757.mRNA.Traes_1AL_B86D83B22.1	K03945
IWGSC_CSS_1AL_scaff_3968857.mRNA.Traes_1AL_7741BDA75.2	K10734
IWGSC_CSS_1AL_scaff_3969068.mRNA.Traes_1AL_70FECD929.1	K03124
IWGSC_CSS_1AL_scaff_3969068.mRNA.Traes_1AL_F6CEE3985.2	K05658
IWGSC_CSS_1AL_scaff_3969094.mRNA.Traes_1AL_FE4B68BD9.1	K03881
IWGSC_CSS_1AL_scaff_3969598.mRNA.Traes_1AL_AC8150D91.1	K01262
IWGSC_CSS_1AL_scaff_3969599.mRNA.Traes_1AL_5CCB6392C.1	K13508
IWGSC_CSS_1AL_scaff_3969635.mRNA.Traes_1AL_DA0EE1337.2	K03841
IWGSC_CSS_1AL_scaff_3969636.mRNA.Traes_1AL_B5C73E7E6.1	K14803
IWGSC_CSS_1AL_scaff_3969636.mRNA.Traes_1AL_B5C73E7E6.1.1	K14803
IWGSC_CSS_1AL_scaff_3970043.mRNA.Traes_1AL_11A58FB05.2	K02881
IWGSC_CSS_1AL_scaff_3970417.mRNA.Traes_1AL_6F1907FF4.1	K03002
IWGSC_CSS_1AL_scaff_3970417.mRNA.Traes_1AL_6F1907FF4.1.1	K03002
IWGSC_CSS_1AL_scaff_3970541.mRNA.Traes_1AL_ABE93C8E7.1	K01056
IWGSC_CSS_1AL_scaff_3970821.mRNA.Traes_1AL_25726E5E7.1	K09422
IWGSC_CSS_1AL_scaff_3970821.mRNA.Traes_1AL_C7FD90C13.2	K09422
IWGSC_CSS_1AL_scaff_3970821.mRNA.Traes_1AL_C7FD90C13.2.1	K09422
IWGSC_CSS_1AL_scaff_3971060.mRNA.Traes_1AL_ED85909BE.2	K03327
IWGSC_CSS_1AL_scaff_3971180.mRNA.Traes_1AL_7CED5DF52.1	K16055
IWGSC_CSS_1AL_scaff_3971223.mRNA.Traes_1AL_929323C381.1	K01183
IWGSC_CSS_1AL_scaff_3971310.novel_model_345	K14945
IWGSC_CSS_1AL_scaff_3971537.mRNA.Traes_1AL_DE86EFA26.1	K13525
IWGSC_CSS_1AL_scaff_3971538.mRNA.Traes_1AL_5B738DB6D.1	K13525
IWGSC_CSS_1AL_scaff_3971538.mRNA.Traes_1AL_B6F7929B2.1	K01227
IWGSC_CSS_1AL_scaff_3971565.mRNA.Traes_1AL_0A8B38A87.1	K07977
IWGSC_CSS_1AL_scaff_3971737.mRNA.Traes_1AL_4D1FD2C6F.1	K13525
IWGSC_CSS_1AL_scaff_3971771.mRNA.Traes_1AL_23DCDDCF1.2	K17267
IWGSC_CSS_1AL_scaff_3971771.mRNA.Traes_1AL_23DCDDCF1.2.1	K17267
IWGSC_CSS_1AL_scaff_3972505.mRNA.Traes_1AL_EB300EADC.2	K18726
IWGSC_CSS_1AL_scaff_3972505.mRNA.Traes_1AL_EB300EADC.2.1	K18726
IWGSC_CSS_1AL_scaff_3972707.mRNA.Traes_1AL_FDE5AAFCB.1	K10357
IWGSC_CSS_1AL_scaff_3972707.mRNA.Traes_1AL_2A1F22E15.1	K10357
IWGSC_CSS_1AL_scaff_3973257.mRNA.Traes_1AL_9FA78D096.1	K11294
IWGSC_CSS_1AL_scaff_3973707.mRNA.Traes_1AL_D8322513E.1	K13993
IWGSC_CSS_1AL_scaff_3973708.mRNA.Traes_1AL_708920932.1	K13993
IWGSC_CSS_1AL_scaff_3974129.mRNA.Traes_1AL_2D99C6927.2	K03505
IWGSC_CSS_1AL_scaff_3974129.mRNA.Traes_1AL_2D99C6927.2.1	K03505
IWGSC_CSS_1AL_scaff_3974229.mRNA.Traes_1AL_DBFD7C798.2	K06966
IWGSC_CSS_1AL_scaff_3974282.mRNA.Traes_1AL_48BACBEB6.1	K01307
IWGSC_CSS_1AL_scaff_3974442.mRNA.Traes_1AL_5DA69A7AC.2	K14572
IWGSC_CSS_1AL_scaff_3974564.mRNA.Traes_1AL_247E47551.2	K14500
IWGSC_CSS_1AL_scaff_3974608.mRNA.Traes_1AL_04952E149.1	K06966
IWGSC_CSS_1AL_scaff_3974610.mRNA.Traes_1AL_6FE68F3A5.2	K02882
IWGSC_CSS_1AL_scaff_3974698.mRNA.Traes_1AL_1982F6078.1	K02261
IWGSC_CSS_1AL_scaff_3974698.mRNA.Traes_1AL_AF1D10B40.1	K02261
IWGSC_CSS_1AL_scaff_3974710.mRNA.Traes_1AL_89DDB4243.1	K04371
IWGSC_CSS_1AL_scaff_3974747.mRNA.Traes_1AL_6F2E87864.2	K00940
IWGSC_CSS_1AL_scaff_3974793.mRNA.Traes_1AL_5DDBD6138.1	K00430
IWGSC_CSS_1AL_scaff_3974808.mRNA.Traes_1AL_5A7E85C4E.1.1	K00392
IWGSC_CSS_1AL_scaff_3974808.mRNA.Traes_1AL_5A7E85C4E.1	K00392
IWGSC_CSS_1AL_scaff_3974814.mRNA.Traes_1AL_696D9125F.2	K04728
IWGSC_CSS_1AL_scaff_3974850.mRNA.Traes_1AL_43F02DB49.1	K07151
IWGSC_CSS_1AL_scaff_3974879.mRNA.Traes_1AL_051FE2815.1	K10756
IWGSC_CSS_1AL_scaff_3974880.mRNA.Traes_1AL_59D9E7F73.1	K18698
IWGSC_CSS_1AL_scaff_3974880.mRNA.Traes_1AL_59D9E7F731.1	K18698
IWGSC_CSS_1AL_scaff_3974901.mRNA.Traes_1AL_317F1D8A8.2	K02982
IWGSC_CSS_1AL_scaff_3974901.mRNA.Traes_1AL_8F11C0845.2	K02126
IWGSC_CSS_1AL_scaff_3974908.mRNA.Traes_1AL_0EF508307.1	K02108
IWGSC_CSS_1AL_scaff_3974908.mRNA.Traes_1AL_89356C218.1	K02967
IWGSC_CSS_1AL_scaff_3974917.mRNA.Traes_1AL_A3A29B974.1	K03320
IWGSC_CSS_1AL_scaff_3974931.mRNA.Traes_1AL_4AB2BF02A.1	K06268
IWGSC_CSS_1AL_scaff_3974931.mRNA.Traes_1AL_B05A0D9BD.1	K03115
IWGSC_CSS_1AL_scaff_3974931.mRNA.Traes_1AL_B05A0D9BD.1.1	K03115
IWGSC_CSS_1AL_scaff_3974985.mRNA.Traes_1AL_F420A1BBE.1	K10999
IWGSC_CSS_1AL_scaff_3974985.mRNA.Traes_1AL_DFD344287.1	K03259
IWGSC_CSS_1AL_scaff_3974985.mRNA.Traes_1AL_1507BDAA3.1	K13345
IWGSC_CSS_1AL_scaff_3975040.mRNA.Traes_1AL_16EAFFACD.2	K09646
IWGSC_CSS_1AL_scaff_3975105.mRNA.Traes_1AL_69DF3DE15.1	K08493
IWGSC_CSS_1AL_scaff_3975125.mRNA.Traes_1AL_123EE6854.1	K01006
IWGSC_CSS_1AL_scaff_3975248.mRNA.Traes_1AL_F865B9A4A.1	K13207
IWGSC_CSS_1AL_scaff_3975251.mRNA.Traes_1AL_B3C4E79BC.2	K07056
IWGSC_CSS_1AL_scaff_3975301.mRNA.Traes_1AL_8475A65E8.1	K01952
IWGSC_CSS_1AL_scaff_3975301.mRNA.Traes_1AL_1CF741DCE.1	K17756
IWGSC_CSS_1AL_scaff_3975316.mRNA.Traes_1AL_C2517ED5B.1	K05580
IWGSC_CSS_1AL_scaff_3975467.mRNA.Traes_1AL_096D3C715.1	K00787
IWGSC_CSS_1AL_scaff_3975467.mRNA.Traes_1AL_3F0541805.2	K14962
IWGSC_CSS_1AL_scaff_3975549.mRNA.Traes_1AL_D1D0C2774.1	K02540
IWGSC_CSS_1AL_scaff_3975549.mRNA.Traes_1AL_1C66B5A24.1	K01051
IWGSC_CSS_1AL_scaff_3975555.mRNA.Traes_1AL_CA2AFD745.1	K00799
IWGSC_CSS_1AL_scaff_3975604.mRNA.Traes_1AL_D0CB07C73.1.1	K01792
IWGSC_CSS_1AL_scaff_3975604.mRNA.Traes_1AL_D0CB07C73.1	K01792
IWGSC_CSS_1AL_scaff_3975604.mRNA.Traes_1AL_D0CB07C73.1.2	K01792
IWGSC_CSS_1AL_scaff_3975604.mRNA.Traes_1AL_D5664FB85.2	K03155
IWGSC_CSS_1AL_scaff_3975620.mRNA.Traes_1AL_52DCB8DFD.2	K07407
IWGSC_CSS_1AL_scaff_3975644.mRNA.Traes_1AL_4CC153074.1	K03695
IWGSC_CSS_1AL_scaff_3975685.mRNA.Traes_1AL_E1217EB7D.2	K03139
IWGSC_CSS_1AL_scaff_3975820.mRNA.Traes_1AL_4E7084A54.3	K06287
IWGSC_CSS_1AL_scaff_3975832.mRNA.Traes_1AL_A11AD1B0D.1	K03940
IWGSC_CSS_1AL_scaff_3975833.mRNA.Traes_1AL_931BB17DA.1	K01006
IWGSC_CSS_1AL_scaff_3975833.novel_model_368	K10691
IWGSC_CSS_1AL_scaff_3975844.mRNA.Traes_1AL_8955C1103.2	K00799
IWGSC_CSS_1AL_scaff_3975844.mRNA.Traes_1AL_C40703A29.1	K00799
IWGSC_CSS_1AL_scaff_3975844.mRNA.Traes_1AL_1A9EB2CBB.1	K00799
IWGSC_CSS_1AL_scaff_3975912.mRNA.Traes_1AL_68088F5F8.1	K02950
IWGSC_CSS_1AL_scaff_3975934.mRNA.Traes_1AL_B14FE48AF.1	K14486
IWGSC_CSS_1AL_scaff_3975949.mRNA.Traes_1AL_FB0EAB102.1	K14009
IWGSC_CSS_1AL_scaff_3975999.mRNA.Traes_1AL_38CE2200B.1	K10747
IWGSC_CSS_1AL_scaff_3976011.mRNA.Traes_1AL_B23DBCD50.1	K02256
IWGSC_CSS_1AL_scaff_3976041.mRNA.Traes_1AL_58D4D9F00.2	K10666
IWGSC_CSS_1AL_scaff_3976067.mRNA.Traes_1AL_254CA360E.1	K13525
IWGSC_CSS_1AL_scaff_3976072.mRNA.Traes_1AL_3D9EA5952.2	K01358
IWGSC_CSS_1AL_scaff_3976104.mRNA.Traes_1AL_425A3B832.1	K03881
IWGSC_CSS_1AL_scaff_3976104.mRNA.Traes_1AL_684D95F59.1	K03881
IWGSC_CSS_1AL_scaff_3976158.mRNA.Traes_1AL_A33272A16.1	K03882
IWGSC_CSS_1AL_scaff_3976210.mRNA.Traes_1AL_AF7071F5C.2	K12603
IWGSC_CSS_1AL_scaff_3976257.mRNA.Traes_1AL_1AFA8DEA9.1	K13681
IWGSC_CSS_1AL_scaff_3976269.mRNA.Traes_1AL_C9C8DBE4D.1	K05575
IWGSC_CSS_1AL_scaff_3976270.mRNA.Traes_1AL_DC265B750.1	K05578
IWGSC_CSS_1AL_scaff_3976270.mRNA.Traes_1AL_FC4D5F8FF.1	K05576
IWGSC_CSS_1AL_scaff_3976270.mRNA.Traes_1AL_E5CA57940.2	K05575
IWGSC_CSS_1AL_scaff_3976287.mRNA.Traes_1AL_82B241CB7.1	K01626
IWGSC_CSS_1AL_scaff_3976409.mRNA.Traes_1AL_8B853DDCD.1	K11855
IWGSC_CSS_1AL_scaff_3976409.mRNA.Traes_1AL_78CB13657.2	K12493
IWGSC_CSS_1AL_scaff_3976478.mRNA.Traes_1AL_C9FA47CAC.1	K00430
IWGSC_CSS_1AL_scaff_3976491.mRNA.Traes_1AL_2A5B73B24.1	K18857
IWGSC_CSS_1AL_scaff_3976493.mRNA.Traes_1AL_DB08E00EB.1	K02945
IWGSC_CSS_1AL_scaff_3976557.mRNA.Traes_1AL_B084BAB71.3	K07375
IWGSC_CSS_1AL_scaff_3976614.mRNA.Traes_1AL_657856E06.1	K00799
IWGSC_CSS_1AL_scaff_3976729.mRNA.Traes_1AL_A02E2798D.1	K01885
IWGSC_CSS_1AL_scaff_3976732.mRNA.Traes_1AL_967D84F86.1	K02128
IWGSC_CSS_1AL_scaff_3976732.mRNA.Traes_1AL_9A9B26465.1	K02707
IWGSC_CSS_1AL_scaff_3976744.mRNA.Traes_1AL_1BD995195.1	K06670
IWGSC_CSS_1AL_scaff_3976804.mRNA.Traes_1AL_FB8604997.1	K10610
IWGSC_CSS_1AL_scaff_3976814.mRNA.Traes_1AL_06BC2ED91.1	K15306
IWGSC_CSS_1AL_scaff_3976876.mRNA.Traes_1AL_5D3EECC71.2	K10355
IWGSC_CSS_1AL_scaff_3976876.mRNA.Traes_1AL_5D3EECC71.2.1	K10355
IWGSC_CSS_1AL_scaff_3976899.mRNA.Traes_1AL_8A5C5F2EA.1	K00472
IWGSC_CSS_1AL_scaff_3976981.mRNA.Traes_1AL_1205BBAE8.1	K01187
IWGSC_CSS_1AL_scaff_3976986.mRNA.Traes_1AL_53A23A5D8.1	K13513
IWGSC_CSS_1AL_scaff_3976997.mRNA.Traes_1AL_3BBC31BE9.1	K15731
IWGSC_CSS_1AL_scaff_3977019.mRNA.Traes_1AL_8264ECC42.1	K12591
IWGSC_CSS_1AL_scaff_3977059.mRNA.Traes_1AL_387FCF604.1	K00028
IWGSC_CSS_1AL_scaff_3977071.mRNA.Traes_1AL_D436FD4B3.1	K00913
IWGSC_CSS_1AL_scaff_3977077.mRNA.Traes_1AL_5738CCBF8.1	K01006
IWGSC_CSS_1AL_scaff_3977077.mRNA.Traes_1AL_E5E41283E.1	K01006
IWGSC_CSS_1AL_scaff_3977080.capture_new_model_133.1	K01006
IWGSC_CSS_1AL_scaff_3977080.capture_new_model_132	K01006
IWGSC_CSS_1AL_scaff_3977260.mRNA.Traes_1AL_C6E90F6E0.2	K01890
IWGSC_CSS_1AL_scaff_3977271.mRNA.Traes_1AL_930892581.1	K09537
IWGSC_CSS_1AL_scaff_3977325.mRNA.Traes_1AL_0C964B45F.1	K07374
IWGSC_CSS_1AL_scaff_3977344.mRNA.Traes_1AL_4917BA235.1	K07943
IWGSC_CSS_1AL_scaff_3977384.mRNA.Traes_1AL_A0B81FF76.1	K09754
IWGSC_CSS_1AL_scaff_3977455.mRNA.Traes_1AL_F66932BD3.1	K08145
IWGSC_CSS_1AL_scaff_3977498.mRNA.Traes_1AL_DEB3A0A18.1	K01507
IWGSC_CSS_1AL_scaff_3977505.mRNA.Traes_1AL_D6981F4E9.1	K09250
IWGSC_CSS_1AL_scaff_3977505.mRNA.Traes_1AL_D6981F4E9.1.1	K09250
IWGSC_CSS_1AL_scaff_3977505.mRNA.Traes_1AL_375367151.1	K14423
IWGSC_CSS_1AL_scaff_3977556.mRNA.Traes_1AL_C7C9FD255.1	K03955
IWGSC_CSS_1AL_scaff_3977586.mRNA.Traes_1AL_7A4E7326F.2	K15095
IWGSC_CSS_1AL_scaff_3977616.mRNA.Traes_1AL_449465EF7.2	K08145
IWGSC_CSS_1AL_scaff_3977618.mRNA.Traes_1AL_C1C15BCEC.1	K19367
IWGSC_CSS_1AL_scaff_3977693.mRNA.Traes_1AL_53F3380AF.1	K04077
IWGSC_CSS_1AL_scaff_3977707.mRNA.Traes_1AL_FE03E37F9.1	K14293
IWGSC_CSS_1AL_scaff_3977907.mRNA.Traes_1AL_7F39C80DD.1	K17278
IWGSC_CSS_1AL_scaff_3977920.mRNA.Traes_1AL_F86A7485C.2	K05573
IWGSC_CSS_1AL_scaff_3977920.mRNA.Traes_1AL_38B69CE81.1	K02992
IWGSC_CSS_1AL_scaff_3977933.mRNA.Traes_1AL_25213C9D3.2	K00472
IWGSC_CSS_1AL_scaff_3977939.mRNA.Traes_1AL_7B3F238C6.1	K14500
IWGSC_CSS_1AL_scaff_3977985.novel_model_389	K00927
IWGSC_CSS_1AL_scaff_3977985.capture_new_model_139	K14944
IWGSC_CSS_1AL_scaff_3978340.mRNA.Traes_1AL_E4131FEA9.2	K02927
IWGSC_CSS_1AL_scaff_3978389.mRNA.Traes_1AL_975CB04EA.1	K01358
IWGSC_CSS_1AL_scaff_3978392.mRNA.Traes_1AL_91299CB97.1	K09422
IWGSC_CSS_1AL_scaff_3978429.novel_model_393	K08770
IWGSC_CSS_1AL_scaff_3978544.mRNA.Traes_1AL_A7173BBAE.1	K04371
IWGSC_CSS_1AL_scaff_3978544.mRNA.Traes_1AL_83F8352A9.1	K16251
IWGSC_CSS_1AL_scaff_3978548.mRNA.Traes_1AL_DF3BE19C4.1	K06118
IWGSC_CSS_1AL_scaff_3978819.mRNA.Traes_1AL_8C2CB0DE9.1	K11254
IWGSC_CSS_1AL_scaff_3979032.mRNA.Traes_1AL_9EFC68149.1	K01601
IWGSC_CSS_1AL_scaff_3979032.mRNA.Traes_1AL_9026A429E.1	K02724
IWGSC_CSS_1AL_scaff_3979032.mRNA.Traes_1AL_72202D9DF.1	K02706
IWGSC_CSS_1AL_scaff_3979070.mRNA.Traes_1AL_5B82FC66C.1	K13162
IWGSC_CSS_1AL_scaff_3979070.mRNA.Traes_1AL_A1F3111AD.1	K15153
IWGSC_CSS_1AL_scaff_3979159.mRNA.Traes_1AL_60B57FD46.2	K03120
IWGSC_CSS_1AL_scaff_3979468.mRNA.Traes_1AL_84CB9C21E.1	K12873
IWGSC_CSS_1AL_scaff_3979632.novel_model_396	K02913
IWGSC_CSS_1AL_scaff_3979962.mRNA.Traes_1AL_E5C3EB7F0.1	K09651
IWGSC_CSS_1AL_scaff_3980185.mRNA.Traes_1AL_4E89304A7.1	K10849
IWGSC_CSS_1AL_scaff_3980505.mRNA.Traes_1AL_7AD0B75D0.1	K01953
IWGSC_CSS_1AL_scaff_3980541.mRNA.Traes_1AL_5A4E3C4FC.1	K14496
IWGSC_CSS_1AL_scaff_3980673.mRNA.Traes_1AL_F7AEB9163.1	K00326
IWGSC_CSS_1AL_scaff_3980730.mRNA.Traes_1AL_0B1B6775E.1	K12398
IWGSC_CSS_1AL_scaff_535460.mRNA.Traes_1AL_776DD66A8.2	K14397
IWGSC_CSS_1AL_scaff_596237.mRNA.Traes_1AL_4D563DCE6.1	K15196
IWGSC_CSS_1AL_scaff_605230.mRNA.Traes_1AL_EE00C3932.1	K02737
IWGSC_CSS_1AL_scaff_684839.mRNA.Traes_1AL_FA6690164.1	K02887
IWGSC_CSS_1AL_scaff_859749.mRNA.Traes_1AL_0BDE975B6.2	K10875
IWGSC_CSS_1AL_scaff_863642.mRNA.Traes_1AL_F17051B69.1	K09646
IWGSC_CSS_1AL_scaff_882503.mRNA.Traes_1AL_BB3A0956F.2	K16276
IWGSC_CSS_1AL_scaff_913428.mRNA.Traes_1AL_4F90FEB36.1	K16223
IWGSC_CSS_1AL_scaff_947647.mRNA.Traes_1AL_39EE1BA6E.1	K14292
IWGSC_CSS_1AL_scaff_994841.mRNA.Traes_1AL_49393CDA7.1	K12657
IWGSC_CSS_1AS_scaff_1006208.mRNA.Traes_1AS_7EB01951F.1	K09489
IWGSC_CSS_1AS_scaff_1019920.mRNA.Traes_1AS_F03FF6BAE.2	K08867
IWGSC_CSS_1AS_scaff_1021715.mRNA.Traes_1AS_880B9AC92.1	K01892
IWGSC_CSS_1AS_scaff_1031782.mRNA.Traes_1AS_7F0AEB0A8.1	K03018
IWGSC_CSS_1AS_scaff_1035691.mRNA.Traes_1AS_36AF74187.2	K09422
IWGSC_CSS_1AS_scaff_1036513.mRNA.Traes_1AS_520F23BD4.1	K14689
IWGSC_CSS_1AS_scaff_1052864.mRNA.Traes_1AS_27EC5A4BE.1	K13115
IWGSC_CSS_1AS_scaff_1053056.mRNA.Traes_1AS_F3EAEC435.1	K13424
IWGSC_CSS_1AS_scaff_1059907.mRNA.Traes_1AS_8EA543D0D.1	K14293
IWGSC_CSS_1AS_scaff_108201.mRNA.Traes_1AS_62729A31C.1	K10398
IWGSC_CSS_1AS_scaff_1090977.mRNA.Traes_1AS_EAC96C4AF.1	K00430
IWGSC_CSS_1AS_scaff_1156247.mRNA.Traes_1AS_57379960B.1	K19347
IWGSC_CSS_1AS_scaff_1166575.mRNA.Traes_1AS_E73FFC984.2	K15285
IWGSC_CSS_1AS_scaff_1167061.mRNA.Traes_1AS_AC7CAC6F3.2	K02965
IWGSC_CSS_1AS_scaff_1178142.mRNA.Traes_1AS_4C6933F02.1	K03936
IWGSC_CSS_1AS_scaff_1286575.mRNA.Traes_1AS_FE6B5FF6E.1	K14509
IWGSC_CSS_1AS_scaff_1291273.mRNA.Traes_1AS_143816DF1.1	K15382
IWGSC_CSS_1AS_scaff_1322225.mRNA.Traes_1AS_366F01489.1	K00341
IWGSC_CSS_1AS_scaff_1376949.mRNA.Traes_1AS_02E6B1905.2	K03347
IWGSC_CSS_1AS_scaff_1436859.mRNA.Traes_1AS_D5A29C547.1	K11644
IWGSC_CSS_1AS_scaff_1442860.mRNA.Traes_1AS_581B56D01.2	K14802
IWGSC_CSS_1AS_scaff_1461605.mRNA.Traes_1AS_754B853F8.1	K02739
IWGSC_CSS_1AS_scaff_1464921.mRNA.Traes_1AS_DF2F0415A.2	K03018
IWGSC_CSS_1AS_scaff_1493053.mRNA.Traes_1AS_3D390A0EB.1	K13348
IWGSC_CSS_1AS_scaff_1494400.mRNA.Traes_1AS_0B93DEE0B.1	K18624
IWGSC_CSS_1AS_scaff_1496887.novel_model_424	K02969
IWGSC_CSS_1AS_scaff_1499508.mRNA.Traes_1AS_494C33C6D.2	K18723
IWGSC_CSS_1AS_scaff_1500352.mRNA.Traes_1AS_A85EF2464.2	K13436
IWGSC_CSS_1AS_scaff_1523603.mRNA.Traes_1AS_99E820D57.2	K14792
IWGSC_CSS_1AS_scaff_1531436.mRNA.Traes_1AS_897ABA050.1	K10523
IWGSC_CSS_1AS_scaff_1532043.mRNA.Traes_1AS_4CA1A835D1.2	K11252
IWGSC_CSS_1AS_scaff_1591062.mRNA.Traes_1AS_DC9E5C66A.1	K03131
IWGSC_CSS_1AS_scaff_1605139.mRNA.Traes_1AS_6A40B08D9.1	K04120
IWGSC_CSS_1AS_scaff_1644836.mRNA.Traes_1AS_AEEC8D740.1	K10589
IWGSC_CSS_1AS_scaff_1648145.mRNA.Traes_1AS_C811BF5A5.1	K10798
IWGSC_CSS_1AS_scaff_1650873.mRNA.Traes_1AS_AC509D7F5.1	K04733
IWGSC_CSS_1AS_scaff_1663819.mRNA.Traes_1AS_19878269E.2	K03026
IWGSC_CSS_1AS_scaff_1675966.mRNA.Traes_1AS_789A7BFEF.1	K10589
IWGSC_CSS_1AS_scaff_1759710.mRNA.Traes_1AS_8ACA51FC9.1	K10798
IWGSC_CSS_1AS_scaff_1782206.mRNA.Traes_1AS_B16A9D49C.1	K00430
IWGSC_CSS_1AS_scaff_1803443.mRNA.Traes_1AS_2DF4F30CB.1	K17497
IWGSC_CSS_1AS_scaff_1804969.mRNA.Traes_1AS_93C165A4D.1	K01897
IWGSC_CSS_1AS_scaff_181872.mRNA.Traes_1AS_5E3BFF2CA.1	K01897
IWGSC_CSS_1AS_scaff_1824843.mRNA.Traes_1AS_67D323F9F.1	K18624
IWGSC_CSS_1AS_scaff_1832791.mRNA.Traes_1AS_4ACC38624.1	K14301
IWGSC_CSS_1AS_scaff_1855393.mRNA.Traes_1AS_66E081D2B.1	K02155
IWGSC_CSS_1AS_scaff_1863711.mRNA.Traes_1AS_DB8DD0EC7.1	K03131
IWGSC_CSS_1AS_scaff_1867454.mRNA.Traes_1AS_98926B6E7.1	K03008
IWGSC_CSS_1AS_scaff_1871819.mRNA.Traes_1AS_C41D89877.1	K14509
IWGSC_CSS_1AS_scaff_1890102.mRNA.Traes_1AS_1103A0C30.1	K18723
IWGSC_CSS_1AS_scaff_1892302.mRNA.Traes_1AS_6E755F062.2	K08867
IWGSC_CSS_1AS_scaff_1974971.mRNA.Traes_1AS_12E6CDE73.1	K08867
IWGSC_CSS_1AS_scaff_2028762.mRNA.Traes_1AS_BA75ECAE1.1.1	K11801
IWGSC_CSS_1AS_scaff_2028762.mRNA.Traes_1AS_BA75ECAE1.1	K11801
IWGSC_CSS_1AS_scaff_2033425.mRNA.Traes_1AS_E048468BB.1	K14800
IWGSC_CSS_1AS_scaff_2045234.mRNA.Traes_1AS_33C48B33E.1	K15285
IWGSC_CSS_1AS_scaff_2045422.novel_model_431	K02575
IWGSC_CSS_1AS_scaff_205170.mRNA.Traes_1AS_EF9022F0F.1	K14485
IWGSC_CSS_1AS_scaff_2096432.mRNA.Traes_1AS_FAF0D3449.1	K02913
IWGSC_CSS_1AS_scaff_2117716.mRNA.Traes_1AS_B1C792D5A.1	K11644
IWGSC_CSS_1AS_scaff_2130955.mRNA.Traes_1AS_61C82E421.1	K03018
IWGSC_CSS_1AS_scaff_2146315.mRNA.Traes_1AS_E25B3156C.1	K15077
IWGSC_CSS_1AS_scaff_2149637.mRNA.Traes_1AS_4353AC9B9.1	K03231
IWGSC_CSS_1AS_scaff_2175519.mRNA.Traes_1AS_B6CB41794.1	K03122
IWGSC_CSS_1AS_scaff_2183291.mRNA.Traes_1AS_AEED1F1D7.2	K02492
IWGSC_CSS_1AS_scaff_2184837.mRNA.Traes_1AS_6AA23ED71.1	K11273
IWGSC_CSS_1AS_scaff_218614.mRNA.Traes_1AS_04DF4F7FB.2	K05894
IWGSC_CSS_1AS_scaff_2206806.mRNA.Traes_1AS_E14F4EB86.1	K09489
IWGSC_CSS_1AS_scaff_222910.mRNA.Traes_1AS_1F84C0A65.1	K01230
IWGSC_CSS_1AS_scaff_2243605.mRNA.Traes_1AS_214E1A07F.1	K02835
IWGSC_CSS_1AS_scaff_2268144.mRNA.Traes_1AS_B06B45BD8.1	K15397
IWGSC_CSS_1AS_scaff_2305350.mRNA.Traes_1AS_412395C3B.1	K01897
IWGSC_CSS_1AS_scaff_2316097.mRNA.Traes_1AS_9F5A706E9.1	K11155
IWGSC_CSS_1AS_scaff_231831.mRNA.Traes_1AS_E5B5EBEAF.1	K12876
IWGSC_CSS_1AS_scaff_2325403.mRNA.Traes_1AS_1168F5209.1	K00001
IWGSC_CSS_1AS_scaff_2350499.mRNA.Traes_1AS_B4AAF8F13.1	K03231
IWGSC_CSS_1AS_scaff_2367382.mRNA.Traes_1AS_8E0C32DEA.2	K12896
IWGSC_CSS_1AS_scaff_2379244.mRNA.Traes_1AS_838E31709.1	K17569
IWGSC_CSS_1AS_scaff_2457959.mRNA.Traes_1AS_CE0DE9D04.1	K13348
IWGSC_CSS_1AS_scaff_2470305.mRNA.Traes_1AS_9D59F9C89.2	K00799
IWGSC_CSS_1AS_scaff_2470330.mRNA.Traes_1AS_ACB688C2C.	K03671
IWGSC_CSS_1AS_scaff_2470672.mRNA.Traes_1AS_6CACE309E.1	K14298
IWGSC_CSS_1AS_scaff_2478978.mRNA.Traes_1AS_3EF7D1A61.2	K16250
IWGSC_CSS_1AS_scaff_2496335.mRNA.Traes_1AS_2B48731F7.1	K05857
IWGSC_CSS_1AS_scaff_2509244.mRNA.Traes_1AS_41E7FE70A.1	K10601
IWGSC_CSS_1AS_scaff_2538188.mRNA.Traes_1AS_1BB2ECD42.1	K17808
IWGSC_CSS_1AS_scaff_2556827.mRNA.Traes_1AS_FE5B23D80.1	K11654
IWGSC_CSS_1AS_scaff_2558266.mRNA.Traes_1AS_333ACAF03.1	K18192
IWGSC_CSS_1AS_scaff_2562506.mRNA.Traes_1AS_60E39D0AE.1	K00001
IWGSC_CSS_1AS_scaff_2577849.mRNA.Traes_1AS_A12B2DC63.1	K05933
IWGSC_CSS_1AS_scaff_2580179.mRNA.Traes_1AS_B0405DDE8.1	K14792
IWGSC_CSS_1AS_scaff_2580179.mRNA.Traes_1AS_B0405DDE8.1.1	K14792
IWGSC_CSS_1AS_scaff_2582143.mRNA.Traes_1AS_A4687B896.1	K02155
IWGSC_CSS_1AS_scaff_2609470.mRNA.Traes_1AS_485E5412B.1	K00660
IWGSC_CSS_1AS_scaff_2769402.mRNA.Traes_1AS_3FDE06628.1	K00799
IWGSC_CSS_1AS_scaff_2771058.mRNA.Traes_1AS_5CF7ABA32.1	K03018
IWGSC_CSS_1AS_scaff_2792202.mRNA.Traes_1AS_747330964.1	K02324
IWGSC_CSS_1AS_scaff_2807261.mRNA.Traes_1AS_CFE71D6F1.1	K01230
IWGSC_CSS_1AS_scaff_2825966.mRNA.Traes_1AS_77FA29CF3.1	K00799
IWGSC_CSS_1AS_scaff_2831459.mRNA.Traes_1AS_7E3E98A7E.1	K03671
IWGSC_CSS_1AS_scaff_2856741.mRNA.Traes_1AS_1EE692FDC.1	K09422
IWGSC_CSS_1AS_scaff_2897607.mRNA.Traes_1AS_63248B421.1	K13457
IWGSC_CSS_1AS_scaff_2902095.mRNA.Traes_1AS_E7EE10854.1	K02739
IWGSC_CSS_1AS_scaff_2925388.mRNA.Traes_1AS_4B547D7DB.1	K05857
IWGSC_CSS_1AS_scaff_2956863.mRNA.Traes_1AS_6AC8C20AE.1	K09489
IWGSC_CSS_1AS_scaff_2988318.mRNA.Traes_1AS_5C4AEB1AD.1	K11654
IWGSC_CSS_1AS_scaff_3006467.mRNA.Traes_1AS_C8EDD0784.1	K12604
IWGSC_CSS_1AS_scaff_3008778.mRNA.Traes_1AS_67AB92E39.2	K06195
IWGSC_CSS_1AS_scaff_3031519.mRNA.Traes_1AS_607C80F16.1	K13115
IWGSC_CSS_1AS_scaff_3052439.mRNA.Traes_1AS_D2C38EEF3.1	K11671
IWGSC_CSS_1AS_scaff_30632.mRNA.Traes_1AS_36865F81C.2	K02977
IWGSC_CSS_1AS_scaff_3070393.mRNA.Traes_1AS_1D5A1B790.2	K01230
IWGSC_CSS_1AS_scaff_3073709.mRNA.Traes_1AS_42952FF77.1	K11093
IWGSC_CSS_1AS_scaff_309297.mRNA.Traes_1AS_C00702544.2	K01409
IWGSC_CSS_1AS_scaff_3095099.mRNA.Traes_1AS_BEEC10025.1	K07874
IWGSC_CSS_1AS_scaff_3096961.mRNA.Traes_1AS_24698E890.1	K01507
IWGSC_CSS_1AS_scaff_3100022.mRNA.Traes_1AS_52775312A.1	K02324
IWGSC_CSS_1AS_scaff_3100915.mRNA.Traes_1AS_03D4AAA3E.1	K03347
IWGSC_CSS_1AS_scaff_3162176.mRNA.Traes_1AS_8316CFDFD.1	K08880
IWGSC_CSS_1AS_scaff_3185935.mRNA.Traes_1AS_0EAA8A0B4.1	K01897
IWGSC_CSS_1AS_scaff_3187905.mRNA.Traes_1AS_20C575D95.2	K17777
IWGSC_CSS_1AS_scaff_321648.mRNA.Traes_1AS_2503A0B74.1	K01897
IWGSC_CSS_1AS_scaff_3218503.mRNA.Traes_1AS_8E2D0F848.1	K14802
IWGSC_CSS_1AS_scaff_3230916.mRNA.Traes_1AS_F5B742322.1	K14803
IWGSC_CSS_1AS_scaff_3231850.mRNA.Traes_1AS_9C495A4D1.1	K18698
IWGSC_CSS_1AS_scaff_3234310.mRNA.Traes_1AS_3F456F015.2	K13989
IWGSC_CSS_1AS_scaff_3235237.mRNA.Traes_1AS_63EFE56B4.1	K05765
IWGSC_CSS_1AS_scaff_3236009.mRNA.Traes_1AS_89B870788.1	K01867
IWGSC_CSS_1AS_scaff_3238613.mRNA.Traes_1AS_3D93ABDE2.1	K03283
IWGSC_CSS_1AS_scaff_3239567.mRNA.Traes_1AS_24D49363B.1	K00134
IWGSC_CSS_1AS_scaff_3239643.mRNA.Traes_1AS_A87350CAA.1	K10706
IWGSC_CSS_1AS_scaff_3240297.mRNA.Traes_1AS_A53D11A37.1	K00029
IWGSC_CSS_1AS_scaff_3249753.mRNA.Traes_1AS_060D39B9D.1	K11648
IWGSC_CSS_1AS_scaff_3249854.mRNA.Traes_1AS_8E298E3D4.1	K13356
IWGSC_CSS_1AS_scaff_3249952.mRNA.Traes_1AS_BD3EF32C5.1	K09835
IWGSC_CSS_1AS_scaff_3250189.mRNA.Traes_1AS_049D894AF.1	K13066
IWGSC_CSS_1AS_scaff_3250318.mRNA.Traes_1AS_0706B8808.1	K02965
IWGSC_CSS_1AS_scaff_3250340.mRNA.Traes_1AS_61349C0F9.2	K01115
IWGSC_CSS_1AS_scaff_3250340.capture_new_model_157	K15283
IWGSC_CSS_1AS_scaff_3250480.mRNA.Traes_1AS_EE440057B.1	K02992
IWGSC_CSS_1AS_scaff_3250847.mRNA.Traes_1AS_3A92B17F0.2	K05575
IWGSC_CSS_1AS_scaff_3250847.mRNA.Traes_1AS_FC4D5F8FF.1	K05576
IWGSC_CSS_1AS_scaff_3250847.mRNA.Traes_1AS_60577DBAE.1	K05578
IWGSC_CSS_1AS_scaff_3250847.mRNA.Traes_1AS_C2517ED5B.1	K05580
IWGSC_CSS_1AS_scaff_3250847.mRNA.Traes_1AS_F61A12118.1	K05579
IWGSC_CSS_1AS_scaff_3250849.mRNA.Traes_1AS_8EBE61184.1	K03094
IWGSC_CSS_1AS_scaff_3251772.mRNA.Traes_1AS_48275B0D9.1	K01592
IWGSC_CSS_1AS_scaff_3251827.mRNA.Traes_1AS_025167329.2	K16253
IWGSC_CSS_1AS_scaff_3252168.mRNA.Traes_1AS_DA58633FE.1	K03327
IWGSC_CSS_1AS_scaff_3252384.mRNA.Traes_1AS_8DB7678BC.1	K02963
IWGSC_CSS_1AS_scaff_3252384.mRNA.Traes_1AS_C85D0067A.1	K02887
IWGSC_CSS_1AS_scaff_3252384.mRNA.Traes_1AS_D138F5974.2	K02704
IWGSC_CSS_1AS_scaff_3252620.mRNA.Traes_1AS_214352043.1	K07874
IWGSC_CSS_1AS_scaff_3252861.mRNA.Traes_1AS_693A87F03.2	K02866
IWGSC_CSS_1AS_scaff_3252861.mRNA.Traes_1AS_693A87F03.2.1	K02866
IWGSC_CSS_1AS_scaff_3252958.mRNA.Traes_1AS_C19CF8831.1	K06997
IWGSC_CSS_1AS_scaff_3252998.mRNA.Traes_1AS_81D1EF87F1.1	K09564
IWGSC_CSS_1AS_scaff_3252998.mRNA.Traes_1AS_81D1EF87F.1	K09564
IWGSC_CSS_1AS_scaff_3253253.mRNA.Traes_1AS_3FCB35E65.1	K09272
IWGSC_CSS_1AS_scaff_3253292.mRNA.Traes_1AS_FFE6026D8.1	K13091
IWGSC_CSS_1AS_scaff_3253917.mRNA.Traes_1AS_838EAA78D.1	K11420
IWGSC_CSS_1AS_scaff_3254910.mRNA.Traes_1AS_85E3AE04E.2	K01601
IWGSC_CSS_1AS_scaff_3254910.mRNA.Traes_1AS_45DF41500.1	K02112
IWGSC_CSS_1AS_scaff_3255315.mRNA.Traes_1AS_098F84A6A.2	K00670
IWGSC_CSS_1AS_scaff_3255795.mRNA.Traes_1AS_A90E617A6.1	K16284
IWGSC_CSS_1AS_scaff_3256016.mRNA.Traes_1AS_07FD1E432.1	K10523
IWGSC_CSS_1AS_scaff_3256066.mRNA.Traes_1AS_306426711.1	K02986
IWGSC_CSS_1AS_scaff_3256110.mRNA.Traes_1AS_5E22B8694.1	K17583
IWGSC_CSS_1AS_scaff_3256133.mRNA.Traes_1AS_5DE9A16CD.2	K09489
IWGSC_CSS_1AS_scaff_3256637.mRNA.Traes_1AS_FEC2D373E.2	K01887
IWGSC_CSS_1AS_scaff_3256893.mRNA.Traes_1AS_030F28AA6.1	K13457
IWGSC_CSS_1AS_scaff_3256987.mRNA.Traes_1AS_FA450ADA7.1	K10389
IWGSC_CSS_1AS_scaff_3256987.mRNA.Traes_1AS_F471D2A01.1	K00382
IWGSC_CSS_1AS_scaff_3256997.mRNA.Traes_1AS_5E8BF35BC.2	K01759
IWGSC_CSS_1AS_scaff_3256997.mRNA.Traes_1AS_5E8BF35BC.2.1	K01759
IWGSC_CSS_1AS_scaff_3257154.mRNA.Traes_1AS_06ED54842.2	K16297
IWGSC_CSS_1AS_scaff_3257336.mRNA.Traes_1AS_88D2C81A5.2	K17491
IWGSC_CSS_1AS_scaff_3257336.mRNA.Traes_1AS_88D2C81A5.2.1	K17491
IWGSC_CSS_1AS_scaff_3257379.mRNA.Traes_1AS_D8F8B98A9.1	K15188
IWGSC_CSS_1AS_scaff_3257554.mRNA.Traes_1AS_0BA9E9422.1	K03347
IWGSC_CSS_1AS_scaff_3257655.mRNA.Traes_1AS_4C531B58D.1	K12198
IWGSC_CSS_1AS_scaff_3258126.mRNA.Traes_1AS_50323685E.1	K14709
IWGSC_CSS_1AS_scaff_3258254.mRNA.Traes_1AS_4939653B1.1	K11492
IWGSC_CSS_1AS_scaff_3258498.mRNA.Traes_1AS_CAED62262.1	K03131
IWGSC_CSS_1AS_scaff_3258703.capture_new_model_165	K14004
IWGSC_CSS_1AS_scaff_3258881.capture_new_model_166	K10393
IWGSC_CSS_1AS_scaff_3259067.mRNA.Traes_1AS_CA46BAAFF.2	K01191
IWGSC_CSS_1AS_scaff_3259124.mRNA.Traes_1AS_80C94091F.1	K14802
IWGSC_CSS_1AS_scaff_3259469.mRNA.Traes_1AS_94E220218.1	K07198
IWGSC_CSS_1AS_scaff_3259607.mRNA.Traes_1AS_CA75913B6.1	K09338
IWGSC_CSS_1AS_scaff_3259625.novel_model_485	K06129
IWGSC_CSS_1AS_scaff_3259872.capture_new_model_169	K01893
IWGSC_CSS_1AS_scaff_3259970.mRNA.Traes_1AS_5D109EEF0.2	K11374
IWGSC_CSS_1AS_scaff_3260248.mRNA.Traes_1AS_45485DAE5.1	K00799
IWGSC_CSS_1AS_scaff_3261528.novel_model_492	K11644
IWGSC_CSS_1AS_scaff_3261828.novel_model_494	K08057
IWGSC_CSS_1AS_scaff_3262023.mRNA.Traes_1AS_C4F317B27.1	K13448
IWGSC_CSS_1AS_scaff_3262023.mRNA.Traes_1AS_5FBF412A8.1	K17583
IWGSC_CSS_1AS_scaff_3262127.mRNA.Traes_1AS_1A8023A17.1	K08245
IWGSC_CSS_1AS_scaff_3262138.mRNA.Traes_1AS_EAF9A03B2.1	K05894
IWGSC_CSS_1AS_scaff_326216.mRNA.Traes_1AS_2DDAB8591.2	K11093
IWGSC_CSS_1AS_scaff_3262484.mRNA.Traes_1AS_9352454BE.1	K02967
IWGSC_CSS_1AS_scaff_3262623.mRNA.Traes_1AS_FCEBE0781.1	K11093
IWGSC_CSS_1AS_scaff_3262982.mRNA.Traes_1AS_22266C808.2	K01772
IWGSC_CSS_1AS_scaff_3262982.mRNA.Traes_1AS_22266C808.2.1	K01772
IWGSC_CSS_1AS_scaff_3262982.mRNA.Traes_1AS_22266C808.2.2	K01772
IWGSC_CSS_1AS_scaff_3263376.mRNA.Traes_1AS_2895BEF4B.1	K00760
IWGSC_CSS_1AS_scaff_3263388.mRNA.Traes_1AS_7C15EE1DE.1	K14806
IWGSC_CSS_1AS_scaff_3263410.mRNA.Traes_1AS_5C2CBBC04.1	K02883
IWGSC_CSS_1AS_scaff_3263410.mRNA.Traes_1AS_12D250EF6.1	K14509
IWGSC_CSS_1AS_scaff_3263776.mRNA.Traes_1AS_28062D839.1	K14305
IWGSC_CSS_1AS_scaff_3264159.mRNA.Traes_1AS_9178EFCEF.2	K14485
IWGSC_CSS_1AS_scaff_3264185.mRNA.Traes_1AS_4CD9F407C.2	K10393
IWGSC_CSS_1AS_scaff_3264573.capture_new_model_176	K10624
IWGSC_CSS_1AS_scaff_3264573.mRNA.Traes_1AS_596896386.1	K02324
IWGSC_CSS_1AS_scaff_3264692.mRNA.Traes_1AS_24669A518.1	K14004
IWGSC_CSS_1AS_scaff_3264768.mRNA.Traes_1AS_B2FF21D13.1	K03881
IWGSC_CSS_1AS_scaff_3264882.mRNA.Traes_1AS_566DFF387.1	K11273
IWGSC_CSS_1AS_scaff_3265543.mRNA.Traes_1AS_70E21BAB1.1	K12896
IWGSC_CSS_1AS_scaff_3265573.mRNA.Traes_1AS_E6058767A.1	K02902
IWGSC_CSS_1AS_scaff_3265698.mRNA.Traes_1AS_CFF61674E.1	K01919
IWGSC_CSS_1AS_scaff_3265732.mRNA.Traes_1AS_A323EF488.1	K11091
IWGSC_CSS_1AS_scaff_3266067.mRNA.Traes_1AS_A6EF18CC1.1	K14709
IWGSC_CSS_1AS_scaff_3266067.mRNA.Traes_1AS_A6EF18CC1.1.1	K14709
IWGSC_CSS_1AS_scaff_3266373.mRNA.Traes_1AS_8C62DF06E.1	K09338
IWGSC_CSS_1AS_scaff_3266528.mRNA.Traes_1AS_7ABBF2B8D.1	K11801
IWGSC_CSS_1AS_scaff_3266873.mRNA.Traes_1AS_822E9C40F.1	K05857
IWGSC_CSS_1AS_scaff_3266877.mRNA.Traes_1AS_6BDC65775.1	K10775
IWGSC_CSS_1AS_scaff_3266961.mRNA.Traes_1AS_31CFA7F8A.1	K01191
IWGSC_CSS_1AS_scaff_3266961.mRNA.Traes_1AS_4DDB9394F.2	K01191
IWGSC_CSS_1AS_scaff_3267056.mRNA.Traes_1AS_536E18ACD.2	K00253
IWGSC_CSS_1AS_scaff_3267110.mRNA.Traes_1AS_C59BF1356.1	K07198
IWGSC_CSS_1AS_scaff_3267117.mRNA.Traes_1AS_7D341FEF9.2	K05290
IWGSC_CSS_1AS_scaff_3267118.mRNA.Traes_1AS_A8BA1F20D.1	K05290
IWGSC_CSS_1AS_scaff_3267727.mRNA.Traes_1AS_570581E09.2	K04125
IWGSC_CSS_1AS_scaff_3267727.mRNA.Traes_1AS_B90725283.1	K04125
IWGSC_CSS_1AS_scaff_3267733.mRNA.Traes_1AS_EAF000D59.1	K02986
IWGSC_CSS_1AS_scaff_3267734.mRNA.Traes_1AS_473F673F9.1	K02986
IWGSC_CSS_1AS_scaff_3267921.mRNA.Traes_1AS_B450D0E1A.2	K11273
IWGSC_CSS_1AS_scaff_3267950.mRNA.Traes_1AS_A8D563B4D.2	K01876
IWGSC_CSS_1AS_scaff_3267951.mRNA.Traes_1AS_03ABBD997.1	K00818
IWGSC_CSS_1AS_scaff_3268740.mRNA.Traes_1AS_1BC2BD1F1.1	K03094
IWGSC_CSS_1AS_scaff_3268793.novel_model_513	K14565
IWGSC_CSS_1AS_scaff_3268806.capture_new_model_180	K04371
IWGSC_CSS_1AS_scaff_3268806.novel_model_514	K04371
IWGSC_CSS_1AS_scaff_3268806.capture_new_model_181	K14840
IWGSC_CSS_1AS_scaff_3268806.capture_new_model_182	K11801
IWGSC_CSS_1AS_scaff_3268833.mRNA.Traes_1AS_DA7EFB1F9.1	K13216
IWGSC_CSS_1AS_scaff_3269407.mRNA.Traes_1AS_F5534777D.1	K02950
IWGSC_CSS_1AS_scaff_3269407.mRNA.Traes_1AS_CED16EE7A.1	K02992
IWGSC_CSS_1AS_scaff_3269407.mRNA.Traes_1AS_8E9AC8A5B.1	K05573
IWGSC_CSS_1AS_scaff_3269788.mRNA.Traes_1AS_15042FFA7.1	K16903
IWGSC_CSS_1AS_scaff_3269788.mRNA.Traes_1AS_15042FFA7.1.1	K16903
IWGSC_CSS_1AS_scaff_3269916.mRNA.Traes_1AS_D22DE2AC0.4	K03549
IWGSC_CSS_1AS_scaff_3270264.mRNA.Traes_1AS_C70D49E2E.4	K00430
IWGSC_CSS_1AS_scaff_3271078.novel_model_525	K00814
IWGSC_CSS_1AS_scaff_3271078.mRNA.Traes_1AS_3D323BAC9.1	K00814
IWGSC_CSS_1AS_scaff_3271100.mRNA.Traes_1AS_DBA41D9BA.1	K15283
IWGSC_CSS_1AS_scaff_3271165.mRNA.Traes_1AS_43907074D.1	K09561
IWGSC_CSS_1AS_scaff_3271165.mRNA.Traes_1AS_87B7A8114.1	K08247
IWGSC_CSS_1AS_scaff_3271166.mRNA.Traes_1AS_6091B56C7.1	K09561
IWGSC_CSS_1AS_scaff_3271290.mRNA.Traes_1AS_10C467127.1	K10999
IWGSC_CSS_1AS_scaff_3271305.mRNA.Traes_1AS_F2A8D87C5.1	K02886
IWGSC_CSS_1AS_scaff_3271305.mRNA.Traes_1AS_DF4C76175.1	K02886
IWGSC_CSS_1AS_scaff_3271305.mRNA.Traes_1AS_D3507A3B9.1	K02111
IWGSC_CSS_1AS_scaff_3271382.mRNA.Traes_1AS_AD7C09034.1	K10523
IWGSC_CSS_1AS_scaff_3271894.mRNA.Traes_1AS_70E8717D0.1	K03768
IWGSC_CSS_1AS_scaff_3271989.mRNA.Traes_1AS_8B624F2DA.1	K09191
IWGSC_CSS_1AS_scaff_3272057.mRNA.Traes_1AS_5790A3717.1	K15397
IWGSC_CSS_1AS_scaff_3272125.mRNA.Traes_1AS_488596E82.1	K09517
IWGSC_CSS_1AS_scaff_3272154.mRNA.Traes_1AS_3BB7C3F7E.1	K12850
IWGSC_CSS_1AS_scaff_3272162.mRNA.Traes_1AS_A8AD3BE99.2	K10355
IWGSC_CSS_1AS_scaff_3272162.mRNA.Traes_1AS_A8AD3BE99.2.1	K10355
IWGSC_CSS_1AS_scaff_3272162.mRNA.Traes_1AS_FB446F3DC.1	K10355
IWGSC_CSS_1AS_scaff_3272269.mRNA.Traes_1AS_C249D9219.1	K02257
IWGSC_CSS_1AS_scaff_3272582.mRNA.Traes_1AS_38B566A79.2	K09487
IWGSC_CSS_1AS_scaff_3272769.mRNA.Traes_1AS_5B5FB497F.1	K15397
IWGSC_CSS_1AS_scaff_3272787.mRNA.Traes_1AS_A886B2334.1	K02324
IWGSC_CSS_1AS_scaff_3272787.mRNA.Traes_1AS_B85311A20.1	K02324
IWGSC_CSS_1AS_scaff_3272898.mRNA.Traes_1AS_79C89E16F.1	K02890
IWGSC_CSS_1AS_scaff_3273118.mRNA.Traes_1AS_E462790E6.1	K14496
IWGSC_CSS_1AS_scaff_3274028.mRNA.Traes_1AS_22FFA416C.1	K06133
IWGSC_CSS_1AS_scaff_3274044.mRNA.Traes_1AS_5C54654DC.2	K07198
IWGSC_CSS_1AS_scaff_3274220.mRNA.Traes_1AS_7C8930152.1	K07466
IWGSC_CSS_1AS_scaff_3274227.mRNA.Traes_1AS_584524FE7.1	K09338
IWGSC_CSS_1AS_scaff_3274828.mRNA.Traes_1AS_1BCCE78E0.2	K14490
IWGSC_CSS_1AS_scaff_3274828.mRNA.Traes_1AS_1BCCE78E0.2.1	K14490
IWGSC_CSS_1AS_scaff_3274868.mRNA.Traes_1AS_A482D4FF9.2	K16250
IWGSC_CSS_1AS_scaff_3274972.mRNA.Traes_1AS_A65558828.1	K05391
IWGSC_CSS_1AS_scaff_3275296.mRNA.Traes_1AS_7672884C6.2	K01893
IWGSC_CSS_1AS_scaff_3275364.mRNA.Traes_1AS_368AA2EE9.1	K03046
IWGSC_CSS_1AS_scaff_3275364.mRNA.Traes_1AS_4D5D28C9F.1	K03046
IWGSC_CSS_1AS_scaff_3275364.mRNA.Traes_1AS_E77FF40DB.1	K03043
IWGSC_CSS_1AS_scaff_3275528.mRNA.Traes_1AS_C1BD73C48.1	K00001
IWGSC_CSS_1AS_scaff_3275606.mRNA.Traes_1AS_EF6FBAF31.1	K01648
IWGSC_CSS_1AS_scaff_3275964.mRNA.Traes_1AS_0A17777BA.2	K14297
IWGSC_CSS_1AS_scaff_3276305.mRNA.Traes_1AS_A25EED9EA.1	K10844
IWGSC_CSS_1AS_scaff_3276305.mRNA.Traes_1AS_A25EED9EA.1.1	K10844
IWGSC_CSS_1AS_scaff_3276389.mRNA.Traes_1AS_899E4327A.2	K03122
IWGSC_CSS_1AS_scaff_3276394.mRNA.Traes_1AS_DDFAE22D6.1	K16055
IWGSC_CSS_1AS_scaff_3276967.mRNA.Traes_1AS_71689D988.1	K03234
IWGSC_CSS_1AS_scaff_3277572.mRNA.Traes_1AS_AAB89883E.1	K13457
IWGSC_CSS_1AS_scaff_3277572.mRNA.Traes_1AS_AAB89883E.1.1	K13457
IWGSC_CSS_1AS_scaff_3277592.mRNA.Traes_1AS_56E9765B2.1	K00844
IWGSC_CSS_1AS_scaff_3277858.mRNA.Traes_1AS_A2C4350B8.1	K05933
IWGSC_CSS_1AS_scaff_3278285.mRNA.Traes_1AS_3264B32DD1.1	K17095
IWGSC_CSS_1AS_scaff_3278348.mRNA.Traes_1AS_230E578D4.2	K16732
IWGSC_CSS_1AS_scaff_3278514.mRNA.Traes_1AS_4850C3189.1	K11583
IWGSC_CSS_1AS_scaff_3279333.mRNA.Traes_1AS_B0F830D9B.1	K07904
IWGSC_CSS_1AS_scaff_3279525.mRNA.Traes_1AS_9D4506E73.2	K00981
IWGSC_CSS_1AS_scaff_3279657.capture_new_model_191	K10523
IWGSC_CSS_1AS_scaff_3279923.mRNA.Traes_1AS_59ED67097.1	K03046
IWGSC_CSS_1AS_scaff_3279998.novel_model_554	K05894
IWGSC_CSS_1AS_scaff_3280811.mRNA.Traes_1AS_DB3082568.1	K13436
IWGSC_CSS_1AS_scaff_3281049.mRNA.Traes_1AS_FE8E85528.2	K16250
IWGSC_CSS_1AS_scaff_3281075.mRNA.Traes_1AS_2DB38A942.1	K14487
IWGSC_CSS_1AS_scaff_3281105.mRNA.Traes_1AS_414A736FF.1	K09510
IWGSC_CSS_1AS_scaff_3281211.mRNA.Traes_1AS_4AD2F6772.1	K11251
IWGSC_CSS_1AS_scaff_3281232.mRNA.Traes_1AS_B7AB828CB.2	K09422
IWGSC_CSS_1AS_scaff_3281755.mRNA.Traes_1AS_AA6998BE6.1	K02108
IWGSC_CSS_1AS_scaff_3281873.mRNA.Traes_1AS_88271888C.1	K03347
IWGSC_CSS_1AS_scaff_3282270.mRNA.Traes_1AS_393C3A919.1	K15601
IWGSC_CSS_1AS_scaff_3282270.mRNA.Traes_1AS_880371379.2	K00485
IWGSC_CSS_1AS_scaff_3282270.mRNA.Traes_1AS_880371379.2.1	K00485
IWGSC_CSS_1AS_scaff_3282840.mRNA.Traes_1AS_5BB65F2F6.1	K10999
IWGSC_CSS_1AS_scaff_3283142.mRNA.Traes_1AS_985BB33A1.2	K09264
IWGSC_CSS_1AS_scaff_3283207.mRNA.Traes_1AS_D50F8D61D.1	K07952
IWGSC_CSS_1AS_scaff_3283712.mRNA.Traes_1AS_2C6F8DDDE.1	K10706
IWGSC_CSS_1AS_scaff_3283733.mRNA.Traes_1AS_0815B82A4.1	K12449
IWGSC_CSS_1AS_scaff_3283811.mRNA.Traes_1AS_A392958FC.1	K05582
IWGSC_CSS_1AS_scaff_3283811.mRNA.Traes_1AS_D0075B3DA.1	K05581
IWGSC_CSS_1AS_scaff_3283899.mRNA.Traes_1AS_4D929BB61.1	K02834
IWGSC_CSS_1AS_scaff_3284081.novel_model_571	K10523
IWGSC_CSS_1AS_scaff_3284129.mRNA.Traes_1AS_39A586E3E.2	K13343
IWGSC_CSS_1AS_scaff_3284581.mRNA.Traes_1AS_037362571.2	K13412
IWGSC_CSS_1AS_scaff_3284638.mRNA.Traes_1AS_1767811A6.1	K10798
IWGSC_CSS_1AS_scaff_3284657.mRNA.Traes_1AS_756200212.2	K03883
IWGSC_CSS_1AS_scaff_3284661.mRNA.Traes_1AS_2A6106169.1	K10900
IWGSC_CSS_1AS_scaff_3284822.mRNA.Traes_1AS_4A9E433A7.1	K14500
IWGSC_CSS_1AS_scaff_3284822.mRNA.Traes_1AS_4A9E433A7.1.1	K14500
IWGSC_CSS_1AS_scaff_3284975.mRNA.Traes_1AS_3610062CB.2	K05658
IWGSC_CSS_1AS_scaff_3285126.mRNA.Traes_1AS_E790CFFA3.1	K00430
IWGSC_CSS_1AS_scaff_3285501.mRNA.Traes_1AS_C2D84E4F8.1	K05933
IWGSC_CSS_1AS_scaff_3285668.mRNA.Traes_1AS_C0D4CD39A.2	K09584
IWGSC_CSS_1AS_scaff_3285820.mRNA.Traes_1AS_5ECBE30EA.2	K01887
IWGSC_CSS_1AS_scaff_3285820.mRNA.Traes_1AS_5ECBE30EA.2.1	K01887
IWGSC_CSS_1AS_scaff_3286187.mRNA.Traes_1AS_318C6D156.1	K17943
IWGSC_CSS_1AS_scaff_3286371.mRNA.Traes_1AS_6D50BD2D8.1	K03327
IWGSC_CSS_1AS_scaff_3286726.mRNA.Traes_1AS_8E8E8C629.1	K01507
IWGSC_CSS_1AS_scaff_3287159.mRNA.Traes_1AS_CDD1E3AD2.2	K11446
IWGSC_CSS_1AS_scaff_3287290.mRNA.Traes_1AS_D0047AEED.1	K08818
IWGSC_CSS_1AS_scaff_3287304.mRNA.Traes_1AS_7A6BBE778.1	K01919
IWGSC_CSS_1AS_scaff_3287669.mRNA.Traes_1AS_E4F5DAE83.1	K14325
IWGSC_CSS_1AS_scaff_3287682.mRNA.Traes_1AS_F8342ECFF.1	K12876
IWGSC_CSS_1AS_scaff_3287714.mRNA.Traes_1AS_B1C8BE174.1	K15276
IWGSC_CSS_1AS_scaff_3287754.mRNA.Traes_1AS_8BAC45B9A1.2	K13457
IWGSC_CSS_1AS_scaff_3287793.capture_new_model_200	K17302
IWGSC_CSS_1AS_scaff_3287806.mRNA.Traes_1AS_E774FAB9E.1	K11251
IWGSC_CSS_1AS_scaff_3287811.mRNA.Traes_1AS_7C959A2E7.1	K01191
IWGSC_CSS_1AS_scaff_3287846.mRNA.Traes_1AS_CF6A286AC.1	K03354
IWGSC_CSS_1AS_scaff_3287949.mRNA.Traes_1AS_00BD72553.1	K00799
IWGSC_CSS_1AS_scaff_3287964.mRNA.Traes_1AS_90F3120F8.1	K09284
IWGSC_CSS_1AS_scaff_3287964.mRNA.Traes_1AS_ECBA655E1.1	K02864
IWGSC_CSS_1AS_scaff_3288174.mRNA.Traes_1AS_4DBC278B8.1	K09561
IWGSC_CSS_1AS_scaff_3288187.mRNA.Traes_1AS_863D41595.2	K01126
IWGSC_CSS_1AS_scaff_3289032.mRNA.Traes_1AS_EC6AB36AC.1	K13946
IWGSC_CSS_1AS_scaff_3289373.mRNA.Traes_1AS_D089D05E5.1	K11584
IWGSC_CSS_1AS_scaff_3289501.capture_new_model_204	K01115
IWGSC_CSS_1AS_scaff_3289539.mRNA.Traes_1AS_6BF7DE245.1	K11155
IWGSC_CSS_1AS_scaff_3289835.mRNA.Traes_1AS_2D5ACE514.1	K02950
IWGSC_CSS_1AS_scaff_3289835.mRNA.Traes_1AS_A526CA5C2.1	K02109
IWGSC_CSS_1AS_scaff_3289856.novel_model_585	K08742
IWGSC_CSS_1AS_scaff_3289898.mRNA.Traes_1AS_605E9E162.1	K10590
IWGSC_CSS_1AS_scaff_3290039.mRNA.Traes_1AS_8AF0BCC13.1	K10589
IWGSC_CSS_1AS_scaff_3290532.mRNA.Traes_1AS_E4433B959.1	K02982
IWGSC_CSS_1AS_scaff_3290594.mRNA.Traes_1AS_4CEBF40FF.1	K03879
IWGSC_CSS_1AS_scaff_3290759.mRNA.Traes_1AS_F6D02F41E.1	K05894
IWGSC_CSS_1AS_scaff_3290759.mRNA.Traes_1AS_91A304B6B.1	K05894
IWGSC_CSS_1AS_scaff_3291067.mRNA.Traes_1AS_58EFB811B.1	K13457
IWGSC_CSS_1AS_scaff_3291503.mRNA.Traes_1AS_25FF0AAEF.1	K13115
IWGSC_CSS_1AS_scaff_3293262.mRNA.Traes_1AS_2CEE031FB.1	K15382
IWGSC_CSS_1AS_scaff_3293310.mRNA.Traes_1AS_37544BAAE.2	K13960
IWGSC_CSS_1AS_scaff_3293409.mRNA.Traes_1AS_BEFEF1613.1	K00818
IWGSC_CSS_1AS_scaff_3293712.mRNA.Traes_1AS_E91219F7E.1	K00799
IWGSC_CSS_1AS_scaff_3293922.mRNA.Traes_1AS_FD1738367.1	K11654
IWGSC_CSS_1AS_scaff_3293967.mRNA.Traes_1AS_860F1C549.2	K13457
IWGSC_CSS_1AS_scaff_3293972.mRNA.Traes_1AS_621C9CE9F.1	K14852
IWGSC_CSS_1AS_scaff_3294222.mRNA.Traes_1AS_F4697DFFA.1	K15104
IWGSC_CSS_1AS_scaff_3294222.mRNA.Traes_1AS_F4697DFFA.1.1	K15104
IWGSC_CSS_1AS_scaff_3294552.mRNA.Traes_1AS_34229BFC0.1	K00412
IWGSC_CSS_1AS_scaff_3294685.mRNA.Traes_1AS_FAE71B5F8.1	K15397
IWGSC_CSS_1AS_scaff_3294685.mRNA.Traes_1AS_0B9295A68.1	K10775
IWGSC_CSS_1AS_scaff_3294824.mRNA.Traes_1AS_697F45A09.1	K03023
IWGSC_CSS_1AS_scaff_3295077.mRNA.Traes_1AS_8BC3AE1A8.2	K14301
IWGSC_CSS_1AS_scaff_3295285.mRNA.Traes_1AS_2C5BC8547.1	K11648
IWGSC_CSS_1AS_scaff_3295285.novel_model_598.1	K14484
IWGSC_CSS_1AS_scaff_3295291.mRNA.Traes_1AS_19293C0A9.1	K15378
IWGSC_CSS_1AS_scaff_3295386.mRNA.Traes_1AS_5AE5516B91.4	K17398
IWGSC_CSS_1AS_scaff_3295387.mRNA.Traes_1AS_BDF0CD21A.2	K17398
IWGSC_CSS_1AS_scaff_3295658.mRNA.Traes_1AS_8E9AC8A5B1.1	K05573
IWGSC_CSS_1AS_scaff_3295658.mRNA.Traes_1AS_CED16EE7A1.1	K02992
IWGSC_CSS_1AS_scaff_3295685.mRNA.Traes_1AS_25137937E.1	K03127
IWGSC_CSS_1AS_scaff_3296096.mRNA.Traes_1AS_74E6A4EC7.4	K15032
IWGSC_CSS_1AS_scaff_3296224.mRNA.Traes_1AS_58D6163B9.1	K14802
IWGSC_CSS_1AS_scaff_3296694.mRNA.Traes_1AS_1BC87F251.2	K03858
IWGSC_CSS_1AS_scaff_3297107.mRNA.Traes_1AS_3A19F50F7.1	K10900
IWGSC_CSS_1AS_scaff_3297480.mRNA.Traes_1AS_5C9586342.2	K03809
IWGSC_CSS_1AS_scaff_3297924.mRNA.Traes_1AS_BF353B963.3	K13457
IWGSC_CSS_1AS_scaff_3298786.mRNA.Traes_1AS_586766A80.1	K07466
IWGSC_CSS_1AS_scaff_3299007.mRNA.Traes_1AS_01F03D450.1	K09510
IWGSC_CSS_1AS_scaff_3299288.mRNA.Traes_1AS_E357227FD.2	K13091
IWGSC_CSS_1AS_scaff_3299288.mRNA.Traes_1AS_E357227FD.2.2	K13091
IWGSC_CSS_1AS_scaff_3299288.mRNA.Traes_1AS_E357227FD.2.1	K13091
IWGSC_CSS_1AS_scaff_3299382.mRNA.Traes_1AS_6C84785B3.2	K00430
IWGSC_CSS_1AS_scaff_3300062.mRNA.Traes_1AS_1E22B5174.1	K10268
IWGSC_CSS_1AS_scaff_3300130.mRNA.Traes_1AS_9EC8AB796.1	K10760
IWGSC_CSS_1AS_scaff_3300712.mRNA.Traes_1AS_521412D61.1	K00430
IWGSC_CSS_1AS_scaff_3300898.capture_new_model_217	K05631
IWGSC_CSS_1AS_scaff_3301302.mRNA.Traes_1AS_E58B0B23A.2	K02987
IWGSC_CSS_1AS_scaff_3301319.mRNA.Traes_1AS_4025A300E.1	K06269
IWGSC_CSS_1AS_scaff_3301319.mRNA.Traes_1AS_4025A300E.1.1	K06269
IWGSC_CSS_1AS_scaff_3301519.mRNA.Traes_1AS_88CF20B0A.2	K01255
IWGSC_CSS_1AS_scaff_3301581.mRNA.Traes_1AS_F1EF8F9EA.1	K02542
IWGSC_CSS_1AS_scaff_3301614.mRNA.Traes_1AS_0C61D5E06.1	K02868
IWGSC_CSS_1AS_scaff_3301747.mRNA.Traes_1AS_E812D75E3.1	K02108
IWGSC_CSS_1AS_scaff_3301822.mRNA.Traes_1AS_2EBC67098.1	K03354
IWGSC_CSS_1AS_scaff_3301983.mRNA.Traes_1AS_C9CFD7AC8.1	K04371
IWGSC_CSS_1AS_scaff_3301983.mRNA.Traes_1AS_1305AF2D1.1	K14840
IWGSC_CSS_1AS_scaff_3301983.mRNA.Traes_1AS_C4DE5BC65.1	K11801
IWGSC_CSS_1AS_scaff_3302007.mRNA.Traes_1AS_243EC2AEF.1	K03234
IWGSC_CSS_1AS_scaff_3302193.mRNA.Traes_1AS_1634D8D14.1	K05577
IWGSC_CSS_1AS_scaff_3302382.mRNA.Traes_1AS_9026A429E.1	K02724
IWGSC_CSS_1AS_scaff_3302382.mRNA.Traes_1AS_0A92A2224.1	K02705
IWGSC_CSS_1AS_scaff_3302382.mRNA.Traes_1AS_DF690B97B.1	K02712
IWGSC_CSS_1AS_scaff_3302485.mRNA.Traes_1AS_4BB379513.1	K11254
IWGSC_CSS_1AS_scaff_3302796.mRNA.Traes_1AS_8A319EC97.1	K00799
IWGSC_CSS_1AS_scaff_3302928.mRNA.Traes_1AS_0523686DD.1	K11654
IWGSC_CSS_1AS_scaff_3303722.mRNA.Traes_1AS_6CD571A59.1	K02982
IWGSC_CSS_1AS_scaff_3303722.mRNA.Traes_1AS_568959636.1	K02890
IWGSC_CSS_1AS_scaff_3303722.mRNA.Traes_1AS_85821AF63.1	K02965
IWGSC_CSS_1AS_scaff_3303999.mRNA.Traes_1AS_3E09368A5.1	K11647
IWGSC_CSS_1AS_scaff_3304123.mRNA.Traes_1AS_64B6C30861.3	K06901
IWGSC_CSS_1AS_scaff_3304366.mRNA.Traes_1AS_D0A2B50BE.1	K02542
IWGSC_CSS_1AS_scaff_3304744.mRNA.Traes_1AS_3A28CED8C.1	K03043
IWGSC_CSS_1AS_scaff_3304864.mRNA.Traes_1AS_E7412B297.1	K02634
IWGSC_CSS_1AS_scaff_3305086.mRNA.Traes_1AS_B92B608A8.1	K17411
IWGSC_CSS_1AS_scaff_3305180.capture_new_model_219	K00430
IWGSC_CSS_1AS_scaff_3305314.mRNA.Traes_1AS_EB43CB105.1	K00430
IWGSC_CSS_1AS_scaff_3305427.mRNA.Traes_1AS_936CAEFB3.1	K10532
IWGSC_CSS_1AS_scaff_3305441.capture_new_model_220	K14484
IWGSC_CSS_1AS_scaff_3305520.mRNA.Traes_1AS_AB0BBA243.1	K10268
IWGSC_CSS_1AS_scaff_3305543.mRNA.Traes_1AS_960D74F64.1	K00430
IWGSC_CSS_1AS_scaff_3305628.mRNA.Traes_1AS_0AD1EBC4E.1	K06173
IWGSC_CSS_1AS_scaff_3305844.mRNA.Traes_1AS_55C3069F7.1	K11093
IWGSC_CSS_1AS_scaff_3305942.mRNA.Traes_1AS_AAB89883E1.1	K13457
IWGSC_CSS_1AS_scaff_3305969.mRNA.Traes_1AS_053E28BF1.1	K10601
IWGSC_CSS_1AS_scaff_3306225.mRNA.Traes_1AS_74635B7A6.2	K02069
IWGSC_CSS_1AS_scaff_3306225.mRNA.Traes_1AS_74635B7A6.2.1	K02069
IWGSC_CSS_1AS_scaff_3306253.mRNA.Traes_1AS_759E79BBE.2	K12817
IWGSC_CSS_1AS_scaff_3306380.mRNA.Traes_1AS_3CBB08ADC.1	K13457
IWGSC_CSS_1AS_scaff_3306488.mRNA.Traes_1AS_EA8B00F48.2	K08880
IWGSC_CSS_1AS_scaff_3306555.mRNA.Traes_1AS_F9013A945.1	K10775
IWGSC_CSS_1AS_scaff_3306615.mRNA.Traes_1AS_BA86074B6.4	K00430
IWGSC_CSS_1AS_scaff_3306707.mRNA.Traes_1AS_FA1341630.1	K05573
IWGSC_CSS_1AS_scaff_3306973.mRNA.Traes_1AS_3264B32DD2.1	K17095
IWGSC_CSS_1AS_scaff_3306974.mRNA.Traes_1AS_3264B32DD.1	K17095
IWGSC_CSS_1AS_scaff_3307273.mRNA.Traes_1AS_35E2ECF57.1	K09489
IWGSC_CSS_1AS_scaff_3307391.mRNA.Traes_1AS_D25875432.1	K00799
IWGSC_CSS_1AS_scaff_3307474.novel_model_645	K14536
IWGSC_CSS_1AS_scaff_3307692.mRNA.Traes_1AS_3160922E9.1	K14293
IWGSC_CSS_1AS_scaff_3307821.mRNA.Traes_1AS_71E83DA18.1	K00430
IWGSC_CSS_1AS_scaff_3307958.mRNA.Traes_1AS_940FE1A96.1	K02256
IWGSC_CSS_1AS_scaff_3307967.mRNA.Traes_1AS_171AA28CA.1	K00382
IWGSC_CSS_1AS_scaff_3308105.mRNA.Traes_1AS_372F80BF9.2	K14484
IWGSC_CSS_1AS_scaff_3308105.mRNA.Traes_1AS_372F80BF9.2.1	K14484
IWGSC_CSS_1AS_scaff_3308155.novel_model_646	K07342
IWGSC_CSS_1AS_scaff_3308706.mRNA.Traes_1AS_206F286D6.1	K00430
IWGSC_CSS_1AS_scaff_3308751.mRNA.Traes_1AS_80C01987D.1	K11647
IWGSC_CSS_1AS_scaff_3309440.mRNA.Traes_1AS_24F5E818A.1	K18192
IWGSC_CSS_1AS_scaff_3309480.mRNA.Traes_1AS_37424AFD6.1	K10638
IWGSC_CSS_1AS_scaff_3309657.mRNA.Traes_1AS_C5F7A1A51.1	K06129
IWGSC_CSS_1AS_scaff_3310231.novel_model_653	K10688
IWGSC_CSS_1AS_scaff_3310274.mRNA.Traes_1AS_FE5279B08.1	K10581
IWGSC_CSS_1AS_scaff_3310287.mRNA.Traes_1AS_33CB25797.1	K00660
IWGSC_CSS_1AS_scaff_3310407.mRNA.Traes_1AS_787535721.1	K00232
IWGSC_CSS_1AS_scaff_3310511.mRNA.Traes_1AS_34DBDBA7D.1	K12198
IWGSC_CSS_1AS_scaff_3311117.mRNA.Traes_1AS_EADB6A2A0.1	K14484
IWGSC_CSS_1AS_scaff_3311206.capture_new_model_224	K01633
IWGSC_CSS_1AS_scaff_3311373.mRNA.Traes_1AS_228DFDD0F.1	K03123
IWGSC_CSS_1AS_scaff_3311520.mRNA.Traes_1AS_972AA6CB4.1	K01530
IWGSC_CSS_1AS_scaff_3311865.mRNA.Traes_1AS_D3B512D8B.2	K10389
IWGSC_CSS_1AS_scaff_3311956.mRNA.Traes_1AS_1982F6078.1	K02261
IWGSC_CSS_1AS_scaff_3312180.mRNA.Traes_1AS_34B6145E5.3	K04650
IWGSC_CSS_1AS_scaff_3312225.mRNA.Traes_1AS_FADD96600.1	K01824
IWGSC_CSS_1AS_scaff_3312556.mRNA.Traes_1AS_8A2D44F66.1	K08735
IWGSC_CSS_1AS_scaff_3312595.mRNA.Traes_1AS_6856B29BB.1	K05909
IWGSC_CSS_1AS_scaff_3312595.mRNA.Traes_1AS_1DE7891FD.1	K05909
IWGSC_CSS_1AS_scaff_3312683.mRNA.Traes_1AS_6AA4114A2.1	K11251
IWGSC_CSS_1AS_scaff_3312784.mRNA.Traes_1AS_412B31FC1.1	K14431
IWGSC_CSS_1AS_scaff_3312784.mRNA.Traes_1AS_CDB7F0AA6.1	K10527
IWGSC_CSS_1AS_scaff_3312797.mRNA.Traes_1AS_90677C42C.1	K01507
IWGSC_CSS_1AS_scaff_3312819.mRNA.Traes_1AS_CDFADEA22.1	K02993
IWGSC_CSS_1AS_scaff_3313053.mRNA.Traes_1AS_EEB8BBB6B.1	K02635
IWGSC_CSS_1AS_scaff_3313103.mRNA.Traes_1AS_EC8891094.1	K14709
IWGSC_CSS_1AS_scaff_3313147.mRNA.Traes_1AS_901DE7BD0.1	K00382
IWGSC_CSS_1AS_scaff_3313155.mRNA.Traes_1AS_12E5ECBE2.1	K12373
IWGSC_CSS_1AS_scaff_3313233.mRNA.Traes_1AS_22F711B88.1	K07198
IWGSC_CSS_1AS_scaff_3313511.mRNA.Traes_1AS_5AD13CB6B.1	K11420
IWGSC_CSS_1AS_scaff_3313546.mRNA.Traes_1AS_4A6E603D3.1	K05909
IWGSC_CSS_1AS_scaff_3313560.mRNA.Traes_1AS_8912BD052.1	K17262
IWGSC_CSS_1AS_scaff_3313628.mRNA.Traes_1AS_317F1D8A8.2	K02982
IWGSC_CSS_1AS_scaff_3313663.mRNA.Traes_1AS_25F2D351F.2	K14502
IWGSC_CSS_1AS_scaff_3313696.mRNA.Traes_1AS_5320E59A6.1	K02707
IWGSC_CSS_1AS_scaff_3313733.mRNA.Traes_1AS_2EC304B15.1	K04125
IWGSC_CSS_1AS_scaff_3313778.mRNA.Traes_1AS_49D585BA6.2	K11644
IWGSC_CSS_1AS_scaff_3314023.mRNA.Traes_1AS_0FEF781DC.1	K03884
IWGSC_CSS_1AS_scaff_3314039.mRNA.Traes_1AS_C517A8AA8.1	K10523
IWGSC_CSS_1AS_scaff_3314136.mRNA.Traes_1AS_FBA465ABD.1	K10869
IWGSC_CSS_1AS_scaff_3314175.mRNA.Traes_1AS_1651021E5.1	K01409
IWGSC_CSS_1AS_scaff_3314228.mRNA.Traes_1AS_967D84F86.1	K02128
IWGSC_CSS_1AS_scaff_3314284.mRNA.Traes_1AS_288F7D4BE.1	K10589
IWGSC_CSS_1AS_scaff_3314436.mRNA.Traes_1AS_5F6AE0420.1	K03083
IWGSC_CSS_1AS_scaff_3314590.mRNA.Traes_1AS_68C560D6D.1	K01103
IWGSC_CSS_1AS_scaff_3314627.mRNA.Traes_1AS_737669F3E.1	K07904
IWGSC_CSS_1AS_scaff_3314823.mRNA.Traes_1AS_942D73BD8.1	K02126
IWGSC_CSS_1AS_scaff_3314852.mRNA.Traes_1AS_F671FDEF4.2	K12198
IWGSC_CSS_1AS_scaff_3314952.mRNA.Traes_1AS_7BFBBDCE6.1	K01537
IWGSC_CSS_1AS_scaff_3314952.mRNA.Traes_1AS_7BFBBDCE6.1.1	K01537
IWGSC_CSS_1AS_scaff_3315042.mRNA.Traes_1AS_9B0D36106.1	K00430
IWGSC_CSS_1AS_scaff_3315052.mRNA.Traes_1AS_2B2592C11.2	K07375
IWGSC_CSS_1AS_scaff_3315139.mRNA.Traes_1AS_79B473085.1	K08818
IWGSC_CSS_1AS_scaff_3315154.mRNA.Traes_1AS_ED61D0E0C.1	K05933
IWGSC_CSS_1AS_scaff_3315287.mRNA.Traes_1AS_C291BC35D.2	K17435
IWGSC_CSS_1AS_scaff_3315407.mRNA.Traes_1AS_2787B96B5.3	K12859
IWGSC_CSS_1AS_scaff_3315433.mRNA.Traes_1AS_F68FB3FF3.1	K02994
IWGSC_CSS_1AS_scaff_3315456.mRNA.Traes_1AS_41D309C22.1	K00799
IWGSC_CSS_1AS_scaff_3315457.mRNA.Traes_1AS_41D309C221.1	K00799
IWGSC_CSS_1AS_scaff_3315496.mRNA.Traes_1AS_D68D108E0.2	K00565
IWGSC_CSS_1AS_scaff_3315513.mRNA.Traes_1AS_6D38B2DA2.1	K00815
IWGSC_CSS_1AS_scaff_3315552.mRNA.Traes_1AS_5D49E176D.1	K16253
IWGSC_CSS_1AS_scaff_3315771.mRNA.Traes_1AS_6052071D9.1	K07466
IWGSC_CSS_1AS_scaff_3315771.mRNA.Traes_1AS_6052071D9.1.1	K07466
IWGSC_CSS_1AS_scaff_3315902.mRNA.Traes_1AS_61C75938B.1	K00670
IWGSC_CSS_1AS_scaff_3316179.mRNA.Traes_1AS_DEAC58FC4.1	K00430
IWGSC_CSS_1AS_scaff_3316215.mRNA.Traes_1AS_CBD6D1EA5.1	K00799
IWGSC_CSS_1AS_scaff_3316318.mRNA.Traes_1AS_2A1EC8D4A.1	K07466
IWGSC_CSS_1AS_scaff_3316467.mRNA.Traes_1AS_53CDC5AC0.2	K16290
IWGSC_CSS_1AS_scaff_3316737.mRNA.Traes_1AS_979064394.2	K15276
IWGSC_CSS_1AS_scaff_3317002.mRNA.Traes_1AS_BA1FC1B6B.1	K03178
IWGSC_CSS_1AS_scaff_332738.mRNA.Traes_1AS_E4423E0F5.1	K01103
IWGSC_CSS_1AS_scaff_340300.mRNA.Traes_1AS_C14453271.1	K02967
IWGSC_CSS_1AS_scaff_393122.mRNA.Traes_1AS_A1DE8B007.1	K10798
IWGSC_CSS_1AS_scaff_403747.mRNA.Traes_1AS_5CFE36C1B.1	K03177
IWGSC_CSS_1AS_scaff_420349.mRNA.Traes_1AS_08D3BAF83.1	K00215
IWGSC_CSS_1AS_scaff_426621.mRNA.Traes_1AS_16F3FC002.1	K01507
IWGSC_CSS_1AS_scaff_426621.mRNA.Traes_1AS_16F3FC002.1.1	K01507
IWGSC_CSS_1AS_scaff_438424.mRNA.Traes_1AS_D91A7B6EC.1	K05857
IWGSC_CSS_1AS_scaff_449966.mRNA.Traes_1AS_FC81A99FC.1	K07198
IWGSC_CSS_1AS_scaff_461783.mRNA.Traes_1AS_ACAD09615.2	K07198
IWGSC_CSS_1AS_scaff_526127.mRNA.Traes_1AS_24BE95EF5.2	K07904
IWGSC_CSS_1AS_scaff_552819.mRNA.Traes_1AS_34238D0B4.1	K01759
IWGSC_CSS_1AS_scaff_578953.mRNA.Traes_1AS_CDF005299.1	K10523
IWGSC_CSS_1AS_scaff_581773.mRNA.Traes_1AS_240EBA7BA.1	K16571
IWGSC_CSS_1AS_scaff_592191.mRNA.Traes_1AS_38EAD8975.1	K03347
IWGSC_CSS_1AS_scaff_618631.mRNA.Traes_1AS_2D57359FC.2	K17569
IWGSC_CSS_1AS_scaff_628043.mRNA.Traes_1AS_7BE105095.1	K01507
IWGSC_CSS_1AS_scaff_649227.mRNA.Traes_1AS_405850B2B.1	K17491
IWGSC_CSS_1AS_scaff_677143.mRNA.Traes_1AS_FEDA3D959.1	K02542
IWGSC_CSS_1AS_scaff_683230.mRNA.Traes_1AS_522839777.1	K01897
IWGSC_CSS_1AS_scaff_69238.mRNA.Traes_1AS_FF7D4E0E5.1	K00215
IWGSC_CSS_1AS_scaff_731356.mRNA.Traes_1AS_FC7D92A3D.1	K02542
IWGSC_CSS_1AS_scaff_748343.mRNA.Traes_1AS_844A8688D.1	K14509
IWGSC_CSS_1AS_scaff_767840.mRNA.Traes_1AS_7B176B545.1	K11644
IWGSC_CSS_1AS_scaff_796197.mRNA.Traes_1AS_FDC3AF8A2.1	K01240
IWGSC_CSS_1AS_scaff_816622.mRNA.Traes_1AS_6DBF64866.1	K16903
IWGSC_CSS_1AS_scaff_841531.mRNA.Traes_1AS_364A126B4.1	K11644
IWGSC_CSS_1AS_scaff_906660.mRNA.Traes_1AS_DC3D26CC6.2	K13436
IWGSC_CSS_1AS_scaff_929615.mRNA.Traes_1AS_7CB2CE2FF.1	K13448
IWGSC_CSS_1AS_scaff_931185.mRNA.Traes_1AS_1D65FC1BA.1	K14301
IWGSC_CSS_1AS_scaff_96492.mRNA.Traes_1AS_50C4D8EC8.1	K02324
IWGSC_CSS_1AS_scaff_980538.mRNA.Traes_1AS_B7E1EBBEE.1	K11654
IWGSC_CSS_1AS_scaff_990437.mRNA.Traes_1AS_682A666AE.1	K01810
IWGSC_CSS_1AS_scaff_994534.mRNA.Traes_1AS_762143EB0.1	K11644
IWGSC_CSS_1BL_scaff_1060619.mRNA.Traes_1BL_533D05ED2.1	K08472
IWGSC_CSS_1BL_scaff_1069416.mRNA.Traes_1BL_7F667EEA3.1	K07936
IWGSC_CSS_1BL_scaff_1095310.mRNA.Traes_1BL_BFB6F2ABC.1	K14484
IWGSC_CSS_1BL_scaff_1152482.mRNA.Traes_1BL_D5BE49668.2	K06669
IWGSC_CSS_1BL_scaff_1203215.mRNA.Traes_1BL_01498409F.1	K02878
IWGSC_CSS_1BL_scaff_1216879.mRNA.Traes_1BL_49F8F7A44.2	K08145
IWGSC_CSS_1BL_scaff_1223918.mRNA.Traes_1BL_A0C3596C6.1	K14948
IWGSC_CSS_1BL_scaff_123356.mRNA.Traes_1BL_C36FE03FD.1	K01535
IWGSC_CSS_1BL_scaff_1378484.mRNA.Traes_1BL_B01A3D7BD.1	K02727
IWGSC_CSS_1BL_scaff_1483434.mRNA.Traes_1BL_601EBA1BC.1	K01951
IWGSC_CSS_1BL_scaff_1493685.mRNA.Traes_1BL_12F13C989.1	K01952
IWGSC_CSS_1BL_scaff_1587793.mRNA.Traes_1BL_BC21E4240.2	K03217
IWGSC_CSS_1BL_scaff_1649188.mRNA.Traes_1BL_43DF23036.1	K12614
IWGSC_CSS_1BL_scaff_1649188.mRNA.Traes_1BL_43DF23036.1.1	K12614
IWGSC_CSS_1BL_scaff_1678368.mRNA.Traes_1BL_D2EDF576B.1	K08912
IWGSC_CSS_1BL_scaff_1679046.mRNA.Traes_1BL_A3BC3C33E.1	K14442
IWGSC_CSS_1BL_scaff_1721761.mRNA.Traes_1BL_C08B037F5.1	K14638
IWGSC_CSS_1BL_scaff_1733763.mRNA.Traes_1BL_CCBEF6A5D.8	K12855
IWGSC_CSS_1BL_scaff_1786134.mRNA.Traes_1BL_6764C9ADD.1	K11971
IWGSC_CSS_1BL_scaff_1809362.mRNA.Traes_1BL_E5E8D9BC9.2	K04257
IWGSC_CSS_1BL_scaff_183503.mRNA.Traes_1BL_964766D0B.1	K10737
IWGSC_CSS_1BL_scaff_1846644.mRNA.Traes_1BL_176ED9F92.1	K12450
IWGSC_CSS_1BL_scaff_1890017.mRNA.Traes_1BL_09ADA1F9A.1	K17800
IWGSC_CSS_1BL_scaff_1909651.mRNA.Traes_1BL_3C056CF1D.1	K03217
IWGSC_CSS_1BL_scaff_194505.mRNA.Traes_1BL_D4B849B8F.1	K00630
IWGSC_CSS_1BL_scaff_2042820.mRNA.Traes_1BL_2073CB7FD.1	K00326
IWGSC_CSS_1BL_scaff_2086246.mRNA.Traes_1BL_9360D8CEC.1	K04371
IWGSC_CSS_1BL_scaff_2215519.mRNA.Traes_1BL_D0EF7CC0A.1	K05275
IWGSC_CSS_1BL_scaff_221713.mRNA.Traes_1BL_0AB5D45C6.2	K15199
IWGSC_CSS_1BL_scaff_2232465.mRNA.Traes_1BL_C0E61FAC9.1	K07901
IWGSC_CSS_1BL_scaff_2243173.mRNA.Traes_1BL_8C045AB78.2	K01881
IWGSC_CSS_1BL_scaff_2275561.mRNA.Traes_1BL_3C990DA25.1	K09834
IWGSC_CSS_1BL_scaff_2299897.mRNA.Traes_1BL_53C31B54B.1	K09287
IWGSC_CSS_1BL_scaff_2311575.mRNA.Traes_1BL_F7E98026F.1	K00660
IWGSC_CSS_1BL_scaff_2443242.mRNA.Traes_1BL_E561447A4.1	K14497
IWGSC_CSS_1BL_scaff_2515037.mRNA.Traes_1BL_10D37CA7A.1	K02324
IWGSC_CSS_1BL_scaff_2569408.mRNA.Traes_1BL_5862DEEC1.1.1	K00761
IWGSC_CSS_1BL_scaff_2569408.mRNA.Traes_1BL_5862DEEC1.1	K00761
IWGSC_CSS_1BL_scaff_2609948.mRNA.Traes_1BL_05F7B7DFA.1	K11593
IWGSC_CSS_1BL_scaff_2682752.mRNA.Traes_1BL_BAA0AE22B.2	K01527
IWGSC_CSS_1BL_scaff_2682752.mRNA.Traes_1BL_BAA0AE22B.2.1	K01527
IWGSC_CSS_1BL_scaff_2778755.mRNA.Traes_1BL_B13C6589F.1	K13412
IWGSC_CSS_1BL_scaff_2793777.mRNA.Traes_1BL_3683C84E8.3	K17800
IWGSC_CSS_1BL_scaff_2932591.mRNA.Traes_1BL_2C43B822A.1	K16223
IWGSC_CSS_1BL_scaff_2936220.mRNA.Traes_1BL_722A8B838.2	K13447
IWGSC_CSS_1BL_scaff_2936220.mRNA.Traes_1BL_722A8B838.2.1	K13447
IWGSC_CSS_1BL_scaff_2942011.mRNA.Traes_1BL_4D25A4554.1	K11420
IWGSC_CSS_1BL_scaff_2962955.mRNA.Traes_1BL_9D6561037.1	K08955
IWGSC_CSS_1BL_scaff_3081756.mRNA.Traes_1BL_F36F48985.1	K17496
IWGSC_CSS_1BL_scaff_3091810.mRNA.Traes_1BL_55033DAE8.2	K07374
IWGSC_CSS_1BL_scaff_3102930.mRNA.Traes_1BL_5F980803B.1	K02888
IWGSC_CSS_1BL_scaff_3145670.mRNA.Traes_1BL_736D60ADD.1	K09422
IWGSC_CSS_1BL_scaff_3209274.mRNA.Traes_1BL_580F7E060.1	K14845
IWGSC_CSS_1BL_scaff_3290480.mRNA.Traes_1BL_0D5375344.1	K08912
IWGSC_CSS_1BL_scaff_3350490.mRNA.Traes_1BL_C9C07DD82.2	K01187
IWGSC_CSS_1BL_scaff_3355833.mRNA.Traes_1BL_B393CB581.1	K01188
IWGSC_CSS_1BL_scaff_3365698.mRNA.Traes_1BL_9BBB844CD.1	K10737
IWGSC_CSS_1BL_scaff_3380959.mRNA.Traes_1BL_2DE020CC0.1	K00979
IWGSC_CSS_1BL_scaff_33931.mRNA.Traes_1BL_83161EB68.1	K14411
IWGSC_CSS_1BL_scaff_3407795.mRNA.Traes_1BL_BED8CA36E.2	K14763
IWGSC_CSS_1BL_scaff_3488167.mRNA.Traes_1BL_BD348B4BD.1	K16075
IWGSC_CSS_1BL_scaff_3494413.mRNA.Traes_1BL_24850CFA6.1	K18183
IWGSC_CSS_1BL_scaff_3607769.mRNA.Traes_1BL_65A89094D.1	K02878
IWGSC_CSS_1BL_scaff_3647164.mRNA.Traes_1BL_D7FBFE56C.1	K05909
IWGSC_CSS_1BL_scaff_3746605.mRNA.Traes_1BL_CE5400281.2	K18932
IWGSC_CSS_1BL_scaff_3746605.mRNA.Traes_1BL_CE5400281.2.1	K18932
IWGSC_CSS_1BL_scaff_3747287.mRNA.Traes_1BL_0B751B859.2	K06675
IWGSC_CSS_1BL_scaff_3747693.mRNA.Traes_1BL_9C2B2A24A.2	K06640
IWGSC_CSS_1BL_scaff_3748424.mRNA.Traes_1BL_7C6EDBB37.1	K17278
IWGSC_CSS_1BL_scaff_3748822.mRNA.Traes_1BL_653AF1D1F.1	K12450
IWGSC_CSS_1BL_scaff_3748938.mRNA.Traes_1BL_21F10DEEE.1	K10575
IWGSC_CSS_1BL_scaff_3749185.mRNA.Traes_1BL_9ABA43727.1	K05909
IWGSC_CSS_1BL_scaff_3749987.mRNA.Traes_1BL_6B5C1CDD3.2	K08770
IWGSC_CSS_1BL_scaff_3751735.mRNA.Traes_1BL_5BCCD53AE.1	K07904
IWGSC_CSS_1BL_scaff_3752384.mRNA.Traes_1BL_805626CBB.1	K07198
IWGSC_CSS_1BL_scaff_3752544.mRNA.Traes_1BL_733B76F65.1	K14165
IWGSC_CSS_1BL_scaff_3753040.mRNA.Traes_1BL_1C675E785.1	K05387
IWGSC_CSS_1BL_scaff_3753254.mRNA.Traes_1BL_E4C4FF450.2	K18643
IWGSC_CSS_1BL_scaff_3753254.mRNA.Traes_1BL_A736D0868.1.1	K15685
IWGSC_CSS_1BL_scaff_3753254.mRNA.Traes_1BL_A736D0868.1	K15685
IWGSC_CSS_1BL_scaff_3753470.mRNA.Traes_1BL_A4F8B229A.1	K01166
IWGSC_CSS_1BL_scaff_3754345.mRNA.Traes_1BL_AD5307626.1	K03113
IWGSC_CSS_1BL_scaff_3754487.mRNA.Traes_1BL_5906EB7C2.2	K10753
IWGSC_CSS_1BL_scaff_3754852.mRNA.Traes_1BL_BAAE021CC.2	K14165
IWGSC_CSS_1BL_scaff_3755689.mRNA.Traes_1BL_A7523182D.1	K18633
IWGSC_CSS_1BL_scaff_3756115.mRNA.Traes_1BL_EA8FAB9C8.1	K14313
IWGSC_CSS_1BL_scaff_3756622.mRNA.Traes_1BL_4B5CD80AD.1	K13412
IWGSC_CSS_1BL_scaff_3756976.mRNA.Traes_1BL_62AC6EC1C.1	K10599
IWGSC_CSS_1BL_scaff_3757488.mRNA.Traes_1BL_78381D50F.2	K03139
IWGSC_CSS_1BL_scaff_3757743.mRNA.Traes_1BL_A5163FFD6.2	K00927
IWGSC_CSS_1BL_scaff_377705.mRNA.Traes_1BL_B03720C3B.2	K14431
IWGSC_CSS_1BL_scaff_3790480.mRNA.Traes_1BL_B3E9FF048.1	K07407
IWGSC_CSS_1BL_scaff_3790784.mRNA.Traes_1BL_D48C0BE54.1	K15436
IWGSC_CSS_1BL_scaff_3790873.mRNA.Traes_1BL_884FA4347.1	K01115
IWGSC_CSS_1BL_scaff_3790908.mRNA.Traes_1BL_3E97FDCCD.1	K13648
IWGSC_CSS_1BL_scaff_3790927.mRNA.Traes_1BL_42912A47A.1	K07203
IWGSC_CSS_1BL_scaff_3791178.mRNA.Traes_1BL_40A53AE40.1	K03881
IWGSC_CSS_1BL_scaff_3791291.mRNA.Traes_1BL_05865F944.1	K07277
IWGSC_CSS_1BL_scaff_3791348.mRNA.Traes_1BL_5ED9A20B3.1	K11254
IWGSC_CSS_1BL_scaff_3791484.mRNA.Traes_1BL_555D3DF55.1	K01051
IWGSC_CSS_1BL_scaff_3791635.mRNA.Traes_1BL_22EDF8650.2	K05929
IWGSC_CSS_1BL_scaff_3791639.mRNA.Traes_1BL_B916E76C9.1	K11982
IWGSC_CSS_1BL_scaff_3791724.mRNA.Traes_1BL_77DE58D25.1	K03644
IWGSC_CSS_1BL_scaff_3791724.mRNA.Traes_1BL_AA3C88BCA.1	K12859
IWGSC_CSS_1BL_scaff_3791724.mRNA.Traes_1BL_AA3C88BCA.1.1	K12859
IWGSC_CSS_1BL_scaff_3791987.mRNA.Traes_1BL_4F70898B6.1	K01259
IWGSC_CSS_1BL_scaff_3791993.mRNA.Traes_1BL_1FF35D494.1	K01885
IWGSC_CSS_1BL_scaff_3791993.mRNA.Traes_1BL_1FF35D494.1.1	K01885
IWGSC_CSS_1BL_scaff_3792355.mRNA.Traes_1BL_EC3E899FE.1	K02492
IWGSC_CSS_1BL_scaff_3792575.mRNA.Traes_1BL_877026EB5.1	K11252
IWGSC_CSS_1BL_scaff_3792654.mRNA.Traes_1BL_02E3C19EE.1	K07541
IWGSC_CSS_1BL_scaff_3792980.mRNA.Traes_1BL_AB728099C.2	K16279
IWGSC_CSS_1BL_scaff_3792980.mRNA.Traes_1BL_AB728099C.2.1	K16279
IWGSC_CSS_1BL_scaff_3793077.mRNA.Traes_1BL_18F13772C.1	K12603
IWGSC_CSS_1BL_scaff_3793213.mRNA.Traes_1BL_AA402C491.1	K13525
IWGSC_CSS_1BL_scaff_3793319.mRNA.Traes_1BL_E9549FBDC.2	K10590
IWGSC_CSS_1BL_scaff_3793359.mRNA.Traes_1BL_7925F6427.1	K12812
IWGSC_CSS_1BL_scaff_3793366.mRNA.Traes_1BL_6956EAF2D1.3	K07562
IWGSC_CSS_1BL_scaff_3793399.mRNA.Traes_1BL_75E61656E.1	K02737
IWGSC_CSS_1BL_scaff_3793400.mRNA.Traes_1BL_8B9FADFA4.1	K11804
IWGSC_CSS_1BL_scaff_3793401.novel_model_22	K11804
IWGSC_CSS_1BL_scaff_3793889.mRNA.Traes_1BL_CD53F17BF.1	K03124
IWGSC_CSS_1BL_scaff_3793980.mRNA.Traes_1BL_F7884B670.1	K00927
IWGSC_CSS_1BL_scaff_3793980.mRNA.Traes_1BL_D1954B55C.1	K00927
IWGSC_CSS_1BL_scaff_3794318.mRNA.Traes_1BL_5E924707C.2	K01051
IWGSC_CSS_1BL_scaff_3794625.mRNA.Traes_1BL_C2B14A289.1	K13192
IWGSC_CSS_1BL_scaff_3794809.mRNA.Traes_1BL_CA121EB7F.1	K13525
IWGSC_CSS_1BL_scaff_3794810.mRNA.Traes_1BL_E49EE20D7.1	K13525
IWGSC_CSS_1BL_scaff_3794879.mRNA.Traes_1BL_7EB5F78D0.1	K11592
IWGSC_CSS_1BL_scaff_3794879.mRNA.Traes_1BL_00C1F1BB4.1	K11592
IWGSC_CSS_1BL_scaff_3795173.mRNA.Traes_1BL_AF1670F49.1	K01930
IWGSC_CSS_1BL_scaff_3795321.mRNA.Traes_1BL_3308EAF38.1	K16871
IWGSC_CSS_1BL_scaff_3795411.mRNA.Traes_1BL_19E3557DD.1	K02889
IWGSC_CSS_1BL_scaff_3795417.mRNA.Traes_1BL_9567F31C9.1	K00815
IWGSC_CSS_1BL_scaff_3795799.mRNA.Traes_1BL_99CE41F50.1	K16075
IWGSC_CSS_1BL_scaff_3795807.mRNA.Traes_1BL_F0A02AA02.1	K13422
IWGSC_CSS_1BL_scaff_3796035.capture_new_model_17	K03039
IWGSC_CSS_1BL_scaff_3796082.mRNA.Traes_1BL_7CD8883D4.2	K12617
IWGSC_CSS_1BL_scaff_3796162.mRNA.Traes_1BL_DF255C12E.1	K03138
IWGSC_CSS_1BL_scaff_3796578.mRNA.Traes_1BL_FE986890F.1	K00053
IWGSC_CSS_1BL_scaff_3796602.mRNA.Traes_1BL_EB52A2177.1	K00826
IWGSC_CSS_1BL_scaff_3796830.mRNA.Traes_1BL_AC5FE4599.1	K14498
IWGSC_CSS_1BL_scaff_3796916.capture_new_model_20	K00799
IWGSC_CSS_1BL_scaff_3797103.mRNA.Traes_1BL_1CF3036E4.1	K02881
IWGSC_CSS_1BL_scaff_3797133.novel_model_35	K10807
IWGSC_CSS_1BL_scaff_3797391.mRNA.Traes_1BL_D03AE33C1.2	K01074
IWGSC_CSS_1BL_scaff_3797400.mRNA.Traes_1BL_0302D9F63.1	K06027
IWGSC_CSS_1BL_scaff_3797658.mRNA.Traes_1BL_262B745D1.1	K01166
IWGSC_CSS_1BL_scaff_3797719.mRNA.Traes_1BL_39C95E4FB.1	K01662
IWGSC_CSS_1BL_scaff_3797997.mRNA.Traes_1BL_7D3BEB0D8.1	K02913
IWGSC_CSS_1BL_scaff_3798088.novel_model_38	K03283
IWGSC_CSS_1BL_scaff_3798174.mRNA.Traes_1BL_5323ECD61.1	K00787
IWGSC_CSS_1BL_scaff_3798174.mRNA.Traes_1BL_D007109EB.1	K14962
IWGSC_CSS_1BL_scaff_3798174.mRNA.Traes_1BL_5AD7A51E2.2	K12393
IWGSC_CSS_1BL_scaff_3798234.mRNA.Traes_1BL_A080426D5.1	K17794
IWGSC_CSS_1BL_scaff_3798340.mRNA.Traes_1BL_190920E1E.1	K00975
IWGSC_CSS_1BL_scaff_3798387.mRNA.Traes_1BL_77412C06B.2	K07933
IWGSC_CSS_1BL_scaff_3798394.mRNA.Traes_1BL_99C748D51.1	K08145
IWGSC_CSS_1BL_scaff_3798412.mRNA.Traes_1BL_07898F3B2.2	K08343
IWGSC_CSS_1BL_scaff_3798899.mRNA.Traes_1BL_65CB8FB81.2	K18798
IWGSC_CSS_1BL_scaff_379892.mRNA.Traes_1BL_DFFF5D6BA.2	K07199
IWGSC_CSS_1BL_scaff_379892.mRNA.Traes_1BL_CB7AE51FA.1	K02183
IWGSC_CSS_1BL_scaff_379892.mRNA.Traes_1BL_CB7AE51FA.1.1	K02183
IWGSC_CSS_1BL_scaff_379892.mRNA.Traes_1BL_6977F09C51.1	K02183
IWGSC_CSS_1BL_scaff_3799138.mRNA.Traes_1BL_1CCE08A29.1	K00430
IWGSC_CSS_1BL_scaff_3799185.mRNA.Traes_1BL_30B67FC09.1	K10580
IWGSC_CSS_1BL_scaff_3799401.mRNA.Traes_1BL_447468BDE.2	K00703
IWGSC_CSS_1BL_scaff_3799697.novel_model_48	K03217
IWGSC_CSS_1BL_scaff_3799793.mRNA.Traes_1BL_9265E9BC7.1	K01051
IWGSC_CSS_1BL_scaff_3799821.mRNA.Traes_1BL_51D441018.1	K12355
IWGSC_CSS_1BL_scaff_3799843.mRNA.Traes_1BL_10F7957C1.1	K02541
IWGSC_CSS_1BL_scaff_3799855.mRNA.Traes_1BL_8270A5C98.2	K10849
IWGSC_CSS_1BL_scaff_3800169.mRNA.Traes_1BL_6C6AE4272.1	K11253
IWGSC_CSS_1BL_scaff_3800169.mRNA.Traes_1BL_E38BBC0DA1.1	K08912
IWGSC_CSS_1BL_scaff_3800538.mRNA.Traes_1BL_25B6B8613.1	K00857
IWGSC_CSS_1BL_scaff_3800583.mRNA.Traes_1BL_376B04B59.2	K10406
IWGSC_CSS_1BL_scaff_3800644.mRNA.Traes_1BL_4BC57373A.1	K17408
IWGSC_CSS_1BL_scaff_3800650.mRNA.Traes_1BL_FFD1C0701.1	K14684
IWGSC_CSS_1BL_scaff_3800810.mRNA.Traes_1BL_C36D905D3.1	K03940
IWGSC_CSS_1BL_scaff_3800885.mRNA.Traes_1BL_341EA3D4A.1	K11583
IWGSC_CSS_1BL_scaff_3801069.mRNA.Traes_1BL_F48FE0EDE.1	K03453
IWGSC_CSS_1BL_scaff_3801069.mRNA.Traes_1BL_C86F8C02A.1	K02921
IWGSC_CSS_1BL_scaff_3801321.mRNA.Traes_1BL_397FD5269.1	K01881
IWGSC_CSS_1BL_scaff_3801454.mRNA.Traes_1BL_12DBCC988.1	K11262
IWGSC_CSS_1BL_scaff_3801597.mRNA.Traes_1BL_735ECE522.2	K00858
IWGSC_CSS_1BL_scaff_3801751.capture_new_model_27	K10756
IWGSC_CSS_1BL_scaff_3802186.mRNA.Traes_1BL_6A52D5A83.1	K04728
IWGSC_CSS_1BL_scaff_3802763.mRNA.Traes_1BL_12E12ED7C.1	K14397
IWGSC_CSS_1BL_scaff_3803116.mRNA.Traes_1BL_13BC76A5A.1	K02958
IWGSC_CSS_1BL_scaff_3803116.mRNA.Traes_1BL_3727B0AB8.2	K02721
IWGSC_CSS_1BL_scaff_3803354.mRNA.Traes_1BL_F2B61F8AA.1	K02148
IWGSC_CSS_1BL_scaff_3803436.mRNA.Traes_1BL_36D59E9CB.1	K02684
IWGSC_CSS_1BL_scaff_3803701.mRNA.Traes_1BL_BDD71077B.2	K08081
IWGSC_CSS_1BL_scaff_3803745.mRNA.Traes_1BL_8A2A5BC90.1	K07375
IWGSC_CSS_1BL_scaff_3803745.mRNA.Traes_1BL_8A2A5BC90.1.1	K07375
IWGSC_CSS_1BL_scaff_3803807.novel_model_66	K03083
IWGSC_CSS_1BL_scaff_3804100.mRNA.Traes_1BL_AEEC5EBCF.2	K15397
IWGSC_CSS_1BL_scaff_3804105.mRNA.Traes_1BL_A0015AEEF.1	K09645
IWGSC_CSS_1BL_scaff_3804678.mRNA.Traes_1BL_850C2574A.1	K05894
IWGSC_CSS_1BL_scaff_3804838.mRNA.Traes_1BL_2348A2BED.1	K15414
IWGSC_CSS_1BL_scaff_3805413.mRNA.Traes_1BL_E2E2ED3FE.1	K09537
IWGSC_CSS_1BL_scaff_3805427.mRNA.Traes_1BL_0E869B37F.1	K05765
IWGSC_CSS_1BL_scaff_3805433.mRNA.Traes_1BL_E1C2BEBE7.1	K10703
IWGSC_CSS_1BL_scaff_3805485.mRNA.Traes_1BL_308360916.1	K13448
IWGSC_CSS_1BL_scaff_3805529.mRNA.Traes_1BL_060A2BC12.1	K13150
IWGSC_CSS_1BL_scaff_3805651.mRNA.Traes_1BL_C46C2F881.1	K12622
IWGSC_CSS_1BL_scaff_3805660.mRNA.Traes_1BL_A5FCA9094.1	K01183
IWGSC_CSS_1BL_scaff_3805732.mRNA.Traes_1BL_CB2F6F1F6.1	K01183
IWGSC_CSS_1BL_scaff_3805754.mRNA.Traes_1BL_E0A8D41F4.1	K02887
IWGSC_CSS_1BL_scaff_3805754.mRNA.Traes_1BL_DCFB989E4.2.1	K03032
IWGSC_CSS_1BL_scaff_3805754.mRNA.Traes_1BL_DCFB989E4.2	K03032
IWGSC_CSS_1BL_scaff_3805865.mRNA.Traes_1BL_8601EC2E0.1	K02957
IWGSC_CSS_1BL_scaff_3805883.mRNA.Traes_1BL_FB737E398.1	K13525
IWGSC_CSS_1BL_scaff_3806112.mRNA.Traes_1BL_8F8815251.2	K03009
IWGSC_CSS_1BL_scaff_3806277.mRNA.Traes_1BL_C6F202394.1	K12309
IWGSC_CSS_1BL_scaff_3806277.mRNA.Traes_1BL_C6F202394.1.1	K12309
IWGSC_CSS_1BL_scaff_3806403.mRNA.Traes_1BL_FAF0D3449.1	K02913
IWGSC_CSS_1BL_scaff_3806403.mRNA.Traes_1BL_8DB7678BC.1	K02963
IWGSC_CSS_1BL_scaff_3806403.mRNA.Traes_1BL_C85D0067A.1	K02887
IWGSC_CSS_1BL_scaff_3806403.mRNA.Traes_1BL_4B3B4FE8F.1	K01358
IWGSC_CSS_1BL_scaff_3806403.mRNA.Traes_1BL_4E621A250.2	K02704
IWGSC_CSS_1BL_scaff_3806403.mRNA.Traes_1BL_EEB8BBB6B.1	K02635
IWGSC_CSS_1BL_scaff_3806403.mRNA.Traes_1BL_A11163BB8.1	K02637
IWGSC_CSS_1BL_scaff_3806403.mRNA.Traes_1BL_1808FCF0D.1	K02948
IWGSC_CSS_1BL_scaff_3806749.mRNA.Traes_1BL_872B95FED.1	K00279
IWGSC_CSS_1BL_scaff_3807001.capture_new_model_34	K03327
IWGSC_CSS_1BL_scaff_3807038.mRNA.Traes_1BL_A4E5F83FB.1	K00968
IWGSC_CSS_1BL_scaff_3807078.novel_model_75	K15032
IWGSC_CSS_1BL_scaff_3807078.mRNA.Traes_1BL_914F834BA.1	K07305
IWGSC_CSS_1BL_scaff_3807078.mRNA.Traes_1BL_7E4E9C2CB.2	K18177
IWGSC_CSS_1BL_scaff_3807365.mRNA.Traes_1BL_B90019AF3.2	K05605
IWGSC_CSS_1BL_scaff_3807365.mRNA.Traes_1BL_B90019AF3.2.1	K05605
IWGSC_CSS_1BL_scaff_3807436.mRNA.Traes_1BL_EAED4A376.2	K01262
IWGSC_CSS_1BL_scaff_3807520.mRNA.Traes_1BL_F618B0862.1	K12600
IWGSC_CSS_1BL_scaff_3807824.mRNA.Traes_1BL_B38A9FD17.1	K17973
IWGSC_CSS_1BL_scaff_3808098.capture_new_model_35	K11863
IWGSC_CSS_1BL_scaff_3808176.mRNA.Traes_1BL_F93ABAC51.1	K00685
IWGSC_CSS_1BL_scaff_3808246.mRNA.Traes_1BL_4816AE14A.2	K10875
IWGSC_CSS_1BL_scaff_3808668.mRNA.Traes_1BL_1B6B1E1E3.1	K08832
IWGSC_CSS_1BL_scaff_3808727.mRNA.Traes_1BL_15310F1FD.3	K14500
IWGSC_CSS_1BL_scaff_3809313.mRNA.Traes_1BL_8617E565C.1	K09755
IWGSC_CSS_1BL_scaff_3809490.mRNA.Traes_1BL_432BBE427.2	K15095
IWGSC_CSS_1BL_scaff_3809561.mRNA.Traes_1BL_E520A4290.1	K13199
IWGSC_CSS_1BL_scaff_3809624.mRNA.Traes_1BL_E418EAA25.1	K15200
IWGSC_CSS_1BL_scaff_3809720.mRNA.Traes_1BL_AE96138DA.1	K14563
IWGSC_CSS_1BL_scaff_3809724.mRNA.Traes_1BL_94BB89FB0.2	K02349
IWGSC_CSS_1BL_scaff_3809767.mRNA.Traes_1BL_2EDC5C26F.1	K09422
IWGSC_CSS_1BL_scaff_3809810.mRNA.Traes_1BL_31E5DDE48.1	K03940
IWGSC_CSS_1BL_scaff_3809890.mRNA.Traes_1BL_7B2767E1F.1	K02927
IWGSC_CSS_1BL_scaff_3810000.mRNA.Traes_1BL_893CD652A1.2	K11253
IWGSC_CSS_1BL_scaff_3810059.mRNA.Traes_1BL_9C0934A77.1	K00430
IWGSC_CSS_1BL_scaff_3810189.mRNA.Traes_1BL_C9C70D542.1	K13525
IWGSC_CSS_1BL_scaff_3810230.mRNA.Traes_1BL_EA52207FE.2	K10436
IWGSC_CSS_1BL_scaff_3810314.mRNA.Traes_1BL_28216FBDC.1	K13412
IWGSC_CSS_1BL_scaff_3810664.mRNA.Traes_1BL_5049DC7EA.1	K02882
IWGSC_CSS_1BL_scaff_3811219.mRNA.Traes_1BL_E69212CE6.1	K10732
IWGSC_CSS_1BL_scaff_3811343.mRNA.Traes_1BL_E3C06435A.1	K01412
IWGSC_CSS_1BL_scaff_3811606.mRNA.Traes_1BL_1AF6AE816.2	K01876
IWGSC_CSS_1BL_scaff_3811666.mRNA.Traes_1BL_8AA305D41.1	K01537
IWGSC_CSS_1BL_scaff_3811692.mRNA.Traes_1BL_12E87565E.1	K07904
IWGSC_CSS_1BL_scaff_3812342.mRNA.Traes_1BL_EA536B3DD.1	K08678
IWGSC_CSS_1BL_scaff_3812883.novel_model_96	K08582
IWGSC_CSS_1BL_scaff_3812982.mRNA.Traes_1BL_33FB3E233.1	K10779
IWGSC_CSS_1BL_scaff_3813164.mRNA.Traes_1BL_FFEA08837.1	K00844
IWGSC_CSS_1BL_scaff_3813220.mRNA.Traes_1BL_9B5FE2F9C.1	K03538
IWGSC_CSS_1BL_scaff_3813291.mRNA.Traes_1BL_5AD1617A8.2	K08914
IWGSC_CSS_1BL_scaff_3813443.mRNA.Traes_1BL_4D07FD325.2	K10706
IWGSC_CSS_1BL_scaff_3813780.mRNA.Traes_1BL_78992C9A0.3	K11437
IWGSC_CSS_1BL_scaff_3813941.mRNA.Traes_1BL_9E7C9BF40.1	K13510
IWGSC_CSS_1BL_scaff_3813941.mRNA.Traes_1BL_9E7C9BF40.1.1	K13510
IWGSC_CSS_1BL_scaff_3813951.mRNA.Traes_1BL_BED898186.1	K08867
IWGSC_CSS_1BL_scaff_3814121.mRNA.Traes_1BL_5CE6A3954.1	K01885
IWGSC_CSS_1BL_scaff_3814254.mRNA.Traes_1BL_D3AC4481B.1	K13157
IWGSC_CSS_1BL_scaff_3814332.mRNA.Traes_1BL_FA20AEA33.1	K11253
IWGSC_CSS_1BL_scaff_3814337.mRNA.Traes_1BL_D8276D3DB.1	K00815
IWGSC_CSS_1BL_scaff_3814513.mRNA.Traes_1BL_C5E0E9FE8.1	K16276
IWGSC_CSS_1BL_scaff_3814522.mRNA.Traes_1BL_1DC63FE0C.2	K12873
IWGSC_CSS_1BL_scaff_3814556.mRNA.Traes_1BL_F92C3459D.1.1	K09008
IWGSC_CSS_1BL_scaff_3814556.mRNA.Traes_1BL_F92C3459D.1	K09008
IWGSC_CSS_1BL_scaff_3814556.mRNA.Traes_1BL_F92C3459D.1.1.1	K09008
IWGSC_CSS_1BL_scaff_3814651.mRNA.Traes_1BL_124053782.2	K12890
IWGSC_CSS_1BL_scaff_3814651.mRNA.Traes_1BL_51047E608.1	K09518
IWGSC_CSS_1BL_scaff_3815225.mRNA.Traes_1BL_29C51413C.1	K10357
IWGSC_CSS_1BL_scaff_3815379.mRNA.Traes_1BL_A4F949020.2	K08850
IWGSC_CSS_1BL_scaff_3815469.mRNA.Traes_1BL_E9E9EF1C2.1	K03943
IWGSC_CSS_1BL_scaff_3815469.mRNA.Traes_1BL_28FC38E43.1	K03943
IWGSC_CSS_1BL_scaff_3815584.mRNA.Traes_1BL_C5FEAF06E.1	K09060
IWGSC_CSS_1BL_scaff_3815633.mRNA.Traes_1BL_FF34C01A5.1	K12501
IWGSC_CSS_1BL_scaff_3815723.mRNA.Traes_1BL_BD7B44E1C.1	K19525
IWGSC_CSS_1BL_scaff_3815723.mRNA.Traes_1BL_1E34E4052.2	K19525
IWGSC_CSS_1BL_scaff_3815743.mRNA.Traes_1BL_DF4C76175.1	K02886
IWGSC_CSS_1BL_scaff_3815743.mRNA.Traes_1BL_F2A8D87C5.1	K02886
IWGSC_CSS_1BL_scaff_3815743.mRNA.Traes_1BL_262C704651.1	K02965
IWGSC_CSS_1BL_scaff_3815947.mRNA.Traes_1BL_BB161CF65.2	K01426
IWGSC_CSS_1BL_scaff_3816036.mRNA.Traes_1BL_C6ACA137C.1	K00827
IWGSC_CSS_1BL_scaff_3816177.mRNA.Traes_1BL_9BFD3E47A.1	K13648
IWGSC_CSS_1BL_scaff_3816340.mRNA.Traes_1BL_088B3D185.1	K03094
IWGSC_CSS_1BL_scaff_3816439.mRNA.Traes_1BL_99884C371.1	K14857
IWGSC_CSS_1BL_scaff_3816439.mRNA.Traes_1BL_D39287922.2	K14857
IWGSC_CSS_1BL_scaff_3816464.mRNA.Traes_1BL_7FA80EF00.2	K04371
IWGSC_CSS_1BL_scaff_3816493.mRNA.Traes_1BL_BBB75418D.2	K15287
IWGSC_CSS_1BL_scaff_3816567.mRNA.Traes_1BL_2DE1B0930.1	K00392
IWGSC_CSS_1BL_scaff_3816616.mRNA.Traes_1BL_47F6225B3.1	K09338
IWGSC_CSS_1BL_scaff_3816652.mRNA.Traes_1BL_21B1A40D3.1	K05349
IWGSC_CSS_1BL_scaff_3816662.mRNA.Traes_1BL_C8FE2382C.1	K13199
IWGSC_CSS_1BL_scaff_3817110.mRNA.Traes_1BL_E404426D2.1	K15404
IWGSC_CSS_1BL_scaff_3817233.mRNA.Traes_1BL_E039263FF.1	K01520
IWGSC_CSS_1BL_scaff_3817660.capture_new_model_46	K02977
IWGSC_CSS_1BL_scaff_3817663.mRNA.Traes_1BL_E90284CB6.2	K13946
IWGSC_CSS_1BL_scaff_3817887.mRNA.Traes_1BL_340FADB99.1	K13525
IWGSC_CSS_1BL_scaff_3817887.mRNA.Traes_1BL_77F42FFD3.1	K13525
IWGSC_CSS_1BL_scaff_3818050.mRNA.Traes_1BL_2F2FCE5CD.1	K00430
IWGSC_CSS_1BL_scaff_3818164.mRNA.Traes_1BL_987C54D65.2	K10406
IWGSC_CSS_1BL_scaff_3818194.novel_model_105	K10683
IWGSC_CSS_1BL_scaff_3818264.mRNA.Traes_1BL_CCD7CCD33.1	K18577
IWGSC_CSS_1BL_scaff_3818597.mRNA.Traes_1BL_CACFFE147.1	K02208
IWGSC_CSS_1BL_scaff_3819211.mRNA.Traes_1BL_68729B056.1	K16055
IWGSC_CSS_1BL_scaff_3819211.mRNA.Traes_1BL_6C424F111.1	K01307
IWGSC_CSS_1BL_scaff_3819270.mRNA.Traes_1BL_42FAD5DBE.1	K08472
IWGSC_CSS_1BL_scaff_3819411.mRNA.Traes_1BL_5004990B9.1	K09527
IWGSC_CSS_1BL_scaff_3819765.mRNA.Traes_1BL_262C704652.1	K02965
IWGSC_CSS_1BL_scaff_3819765.mRNA.Traes_1BL_DF690B97B.1	K02712
IWGSC_CSS_1BL_scaff_3819765.mRNA.Traes_1BL_C9753A49D.1	K02705
IWGSC_CSS_1BL_scaff_3819766.mRNA.Traes_1BL_262C70465.1	K02965
IWGSC_CSS_1BL_scaff_3819766.mRNA.Traes_1BL_FB0159668.1	K02890
IWGSC_CSS_1BL_scaff_3819844.mRNA.Traes_1BL_C664E8E1E.1	K09422
IWGSC_CSS_1BL_scaff_3820167.mRNA.Traes_1BL_EB3E94642.1	K03189
IWGSC_CSS_1BL_scaff_3820174.mRNA.Traes_1BL_2F31FBFAF.1	K00311
IWGSC_CSS_1BL_scaff_3820456.mRNA.Traes_1BL_710AB9F90.1	K11420
IWGSC_CSS_1BL_scaff_3820484.mRNA.Traes_1BL_EC0006552.1	K05573
IWGSC_CSS_1BL_scaff_3820485.mRNA.Traes_1BL_66FA1862C.1	K05573
IWGSC_CSS_1BL_scaff_3820540.mRNA.Traes_1BL_17CC8CBAB.1	K01601
IWGSC_CSS_1BL_scaff_3820540.mRNA.Traes_1BL_45DF41500.1	K02112
IWGSC_CSS_1BL_scaff_3821095.mRNA.Traes_1BL_34814DE4A.1	K00025
IWGSC_CSS_1BL_scaff_3821095.mRNA.Traes_1BL_34814DE4A.1.1	K00025
IWGSC_CSS_1BL_scaff_3821384.mRNA.Traes_1BL_35C0B2A74.1	K00261
IWGSC_CSS_1BL_scaff_3821998.mRNA.Traes_1BL_1499B214B.1	K13356
IWGSC_CSS_1BL_scaff_3821998.novel_model_115	K13356
IWGSC_CSS_1BL_scaff_3822344.mRNA.Traes_1BL_7452486C9.1	K14638
IWGSC_CSS_1BL_scaff_3822544.mRNA.Traes_1BL_2053C08CD.1	K14803
IWGSC_CSS_1BL_scaff_3822546.mRNA.Traes_1BL_EC3D3628A.2	K17108
IWGSC_CSS_1BL_scaff_3822841.mRNA.Traes_1BL_08DBBFC1D.1	K02992
IWGSC_CSS_1BL_scaff_3822947.mRNA.Traes_1BL_CD389571C.1	K12605
IWGSC_CSS_1BL_scaff_3822947.mRNA.Traes_1BL_CD389571C.1.1	K12605
IWGSC_CSS_1BL_scaff_3823007.mRNA.Traes_1BL_058CD5BF0.1	K08956
IWGSC_CSS_1BL_scaff_3823211.mRNA.Traes_1BL_7ACAB786A.1	K10999
IWGSC_CSS_1BL_scaff_3823218.mRNA.Traes_1BL_5777D2F35.1	K06883
IWGSC_CSS_1BL_scaff_3823297.mRNA.Traes_1BL_A392958FC.1	K05582
IWGSC_CSS_1BL_scaff_3823297.mRNA.Traes_1BL_8B073873F1.1	K05581
IWGSC_CSS_1BL_scaff_3823719.mRNA.Traes_1BL_C5CD09285.1	K04371
IWGSC_CSS_1BL_scaff_3823969.mRNA.Traes_1BL_F4D20AE54.2	K09646
IWGSC_CSS_1BL_scaff_3823969.mRNA.Traes_1BL_F4D20AE54.2.1	K09646
IWGSC_CSS_1BL_scaff_3824509.mRNA.Traes_1BL_0D7C2EB91.1	K07407
IWGSC_CSS_1BL_scaff_3824538.mRNA.Traes_1BL_C261406BF.1	K15691
IWGSC_CSS_1BL_scaff_3824592.mRNA.Traes_1BL_FF64C1665.1	K03242
IWGSC_CSS_1BL_scaff_3824661.mRNA.Traes_1BL_405FE0DBA.2	K09522
IWGSC_CSS_1BL_scaff_3824738.mRNA.Traes_1BL_3FC79026A.1	K14944
IWGSC_CSS_1BL_scaff_3824952.mRNA.Traes_1BL_7AC0F4D0B.1	K04040
IWGSC_CSS_1BL_scaff_3825034.mRNA.Traes_1BL_4C6D558B7.1	K03695
IWGSC_CSS_1BL_scaff_3825980.mRNA.Traes_1BL_6F26105F5.1	K01051
IWGSC_CSS_1BL_scaff_3825980.mRNA.Traes_1BL_3ACD5CD13.1	K01051
IWGSC_CSS_1BL_scaff_3826112.mRNA.Traes_1BL_AA77D6F83.1	K03940
IWGSC_CSS_1BL_scaff_3826350.mRNA.Traes_1BL_E21FFD5DB.2	K15153
IWGSC_CSS_1BL_scaff_3826697.mRNA.Traes_1BL_917AB0D4B.1	K00033
IWGSC_CSS_1BL_scaff_3826711.mRNA.Traes_1BL_2977DC4B6.1	K06692
IWGSC_CSS_1BL_scaff_3826941.mRNA.Traes_1BL_3071A7152.2	K16055
IWGSC_CSS_1BL_scaff_3827010.mRNA.Traes_1BL_4B3305A84.1	K02724
IWGSC_CSS_1BL_scaff_3827447.mRNA.Traes_1BL_67D464BAC.2	K14802
IWGSC_CSS_1BL_scaff_3827560.mRNA.Traes_1BL_6F280C355.1	K04683
[truncated: 36,983 more rows]

## Sheet: Table S6
Table S6: 4,307 wheat triplets mined from Ensembl Plants Triticum aestivum portal
A Genome	B Genome	D Genome
Traes_1AL_0007E2761	Traes_1BL_1DC733937	Traes_7DS_F9EE9A791
Traes_1AL_00DE5195E	Traes_1BL_AD11A927F	Traes_1DL_E425CE2A3
Traes_1AL_00E379EFF	Traes_1BL_22EDF8650	Traes_1DL_CD211C1E2
Traes_1AL_0121566F8	Traes_1BL_D3E2887F4	Traes_1DL_DC879CDBC
Traes_1AL_018165ED5	Traes_1BL_FFCAA34BC	Traes_1DL_4615E1950
Traes_1AL_01E24503F	Traes_1BL_1B12D7856	Traes_3DL_21E2888C9
Traes_1AL_021B94DEB	Traes_1BL_AE5EA0313	Traes_1DL_5F63CA081
Traes_1AL_0226AAD07	Traes_1BL_A7A180B22	Traes_7DS_47D9480C8
Traes_1AL_029033BAF	Traes_1BL_952B475DD	Traes_1DL_8E42DD294
Traes_1AL_02B867C70	Traes_1BL_23485C382	Traes_1DL_A1E744B1D
Traes_1AL_031E97FA1	Traes_1BL_91A98E876	Traes_1DL_3132E9CF6
Traes_1AL_039C1D96D	Traes_1BL_572D99E7E	Traes_1DL_018115A59
Traes_1AL_03BE98076	Traes_1BL_F6859D49A	Traes_1DL_C06754AD1
Traes_1AL_03D760545	Traes_1BL_9F34D6307	Traes_1DL_6037FF246
Traes_1AL_03E5EB067	Traes_1BL_5FB3D6F9F	Traes_1DL_3C82599EB
Traes_1AL_0404BC790	Traes_2BS_F3097F116	Traes_1DL_5BAB0B6BC
Traes_1AL_0404BC790	Traes_2BS_F3097F116	Traes_2DS_0F2500A60
Traes_1AL_0412EEF93	Traes_1BL_041BE8A4F1	Traes_1DL_4C49E4AF6
Traes_1AL_045B34FC5	Traes_1BL_34B88BA0F	Traes_1DL_7BBF984C6
Traes_1AL_047E5779D	Traes_1BL_2A4D343F7	Traes_1DL_A38F5B64A
Traes_1AL_04952E149	Traes_1BL_96CD95159	Traes_1DL_D8B0B1921
Traes_1AL_04E43F15D	Traes_1BL_B0E404A9B	Traes_1DL_9F998F9D7
Traes_1AL_053F6B12B	Traes_1BL_7AC0F4D0B	Traes_1DL_73FD26D70
Traes_1AL_064B1F31D	Traes_1BL_3F9A07C83	Traes_1DL_2B6CBD7B1
Traes_1AL_065AA7C82	Traes_1BL_AE6A21360	Traes_1DL_3F1D530B3
Traes_1AL_06BC2ED91	Traes_1BL_9415642AE	Traes_1DL_729306215
Traes_1AL_06E2D1837	Traes_1BL_96B428B12	Traes_1DL_C875BF063
Traes_1AL_070BDE975	Traes_1BL_42AB72951	Traes_1DL_8BDB79474
Traes_1AL_074FF2020	Traes_1BL_725F481D9	Traes_1DL_731C38058
Traes_1AL_0753233FD	Traes_1BL_B65CA46C7	Traes_1DL_69D4A3E8B
Traes_1AL_07A69DDDE	Traes_1BL_0E23FAB50	Traes_1DL_F5C14B999
Traes_1AL_07B3AC9EA	Traes_1BL_EFFEA6E06	Traes_1DL_8B8AB2B56
Traes_1AL_07DBE23F2	Traes_6BL_578569624	Traes_1DL_576085199
Traes_1AL_0815BD32E	Traes_1BL_9908E325A	Traes_1DL_C49D3DA38
Traes_1AL_087978D78	Traes_1BL_E561447A4	Traes_1DL_EA23307C9
Traes_1AL_0880C8B30	Traes_1BL_F93ABAC51	Traes_1DL_5F701BCAE
Traes_1AL_08A7811E1	Traes_1BL_7FA3FD19E	Traes_1DL_5EC66118B
Traes_1AL_08BAD7CD3	Traes_1BL_09D8BE2C9	Traes_6DL_FD6D63D1A
Traes_1AL_08C1774C8	Traes_1BL_7263AACCF	Traes_1DL_3B8C6ACF1
Traes_1AL_090571678	Traes_1BL_5F74C58ED	Traes_1DL_6B975E5C4
Traes_1AL_0913A6035	Traes_1BL_4EB6DE337	Traes_1DL_CAA9298F0
Traes_1AL_091936B3A	Traes_1BL_F45D2868D	Traes_1DL_6C9EF156D
Traes_1AL_09486AD47	Traes_1BL_B916E76C9	Traes_1DL_B159C19BD
Traes_1AL_095416BC0	Traes_1BL_7C037D478	Traes_1DL_64B330BBB
Traes_1AL_0962CB678	Traes_1BL_D49EB9AC0	Traes_1DL_E1F8AA17F
Traes_1AL_096D3C715	Traes_1BL_5323ECD61	Traes_1DL_B80AD8BEF
Traes_1AL_097DB7389	Traes_1BL_A1DF11589	Traes_1DL_0AF007634
Traes_1AL_0984179CA	Traes_1BL_77DE58D25	Traes_1DL_CB49DC492
Traes_1AL_09B33E005	Traes_1BL_1EA2E609D	Traes_1DL_2C34052A3
Traes_1AL_0A1C67699	Traes_1BL_DAC77FAA4	Traes_1DL_6AC364A61
Traes_1AL_0A8B38A87	Traes_1BL_A219F0B34	Traes_1DL_22F439ED5
Traes_1AL_0AFB4491D	Traes_1BL_8012EBC5A	Traes_1DL_E30609261
Traes_1AL_0B1B6775E	Traes_1BL_F1A7FDC83	Traes_1DL_7F48CB11B
Traes_1AL_0B4220D21	Traes_1BS_8DC1AF7E9	Traes_1DS_4EE6CE64A
Traes_1AL_0B9F7C67F	Traes_1BL_83E9467B6	Traes_1DL_D0F1183FD
Traes_1AL_0BA66AE56	Traes_1BL_C8047D78F	Traes_1DL_87F526C09
Traes_1AL_0BAA20B76	Traes_1BL_F8F8F3793	Traes_1DL_68CDAFDAB
Traes_1AL_0BDE975B6	Traes_1BL_4816AE14A	Traes_1DL_3D93223F8
Traes_1AL_0BE456AC0	Traes_1BL_F885C7819	Traes_1DL_B21C7DD85
Traes_1AL_0BEA9D7FE	Traes_1BL_179080C48	Traes_1DL_6116B301A
Traes_1AL_0C24CBB55	Traes_1BL_611DF0433	Traes_1DL_F9213AB33
Traes_1AL_0C41C44B1	Traes_1BL_A7A6C5DB1	Traes_1DL_37EA23493
Traes_1AL_0C964B45F	Traes_1BL_55033DAE8	Traes_1DL_A0E21D8B9
Traes_1AL_0CF11612B	Traes_1BL_350B2613F	Traes_1DL_3619D1875
Traes_1AL_0D04C9A2A	Traes_1BL_CEDA6A19F	Traes_1DL_DB42E9C83
Traes_1AL_0D6ADE0A3	Traes_1BL_3CC1AD292	Traes_1DL_43333E346
Traes_1AL_0D6B62738	Traes_1BL_F618B0862	Traes_1DL_530985CEA
Traes_1AL_0D9C3AC58	Traes_1BL_B904F7CA7	Traes_1DL_F4493E98F
Traes_1AL_0E2F234B3	Traes_1BL_9F221E992	Traes_1DL_3A908B188
Traes_1AL_0E86CBA8F	Traes_1BL_A960583FA	Traes_1DL_FE85D16A6
Traes_1AL_0E8C80401	Traes_2BL_496196DD7	Traes_2DL_49F25C5EC
Traes_1AL_0ECE6CCF4	Traes_1BL_D305D7399	Traes_1DL_E6B760690
Traes_1AL_0F92F56F8	Traes_1BL_E3C06435A	Traes_1DL_91D91B69A
Traes_1AL_0FB80B128	Traes_1BL_5862DEEC1	Traes_1DL_8298FB2DF
Traes_1AL_0FC07AEF4	Traes_1BL_2DE020CC0	Traes_1DL_2CFF8C1F6
Traes_1AL_101B391E1	Traes_1BL_10799ECE9	Traes_1DL_7212DE507
Traes_1AL_103266D84	Traes_1BL_C87C08CEE	Traes_1DL_E61F08FB6
Traes_1AL_10C806632	Traes_1BL_2859AB381	Traes_1DL_940B13ED2
Traes_1AL_10D5A8CE5	Traes_1BL_3EE8DA875	Traes_1DL_3AFC3A58E
Traes_1AL_110B76159	Traes_1BL_9C4E21877	Traes_1DL_C66FA913A
Traes_1AL_1147FD6A3	Traes_1BL_79AAA4CC6	Traes_1DL_C9073569C
Traes_1AL_114B29053	Traes_1BL_058EB225D	Traes_1DL_DB746BA49
Traes_1AL_1150485FE	Traes_1BL_38E885459	Traes_1DL_3B949D00C
Traes_1AL_11A58FB05	Traes_1BL_1CF3036E4	Traes_1DL_350C6EACB
Traes_1AL_11AB1B224	Traes_1BL_884FA4347	Traes_1DL_AA198212F
Traes_1AL_11CA0CD021	Traes_1BL_27164634E	Traes_1DL_391121B8B
Traes_1AL_11FF51731	Traes_1BL_B1C10EA93	Traes_1DL_AF3FB8142
Traes_1AL_11FF51731	Traes_1BL_B1C10EA93	Traes_1DL_DF3CA9CCC
Traes_1AL_1205BBAE8	Traes_7BS_C4E1B2003	Traes_7DS_145BF0A2D
Traes_1AL_121D2D3FE	Traes_1BL_B5284E91A	Traes_1DL_5477DD000
Traes_1AL_1295C7F39	Traes_1BL_8F1155D94	Traes_1DL_1CD5F98E8
Traes_1AL_12ECA411F	Traes_1BL_FE64E1156	Traes_1DL_3157C8D7D
Traes_1AL_131B6251B	Traes_1BL_3D999562F	Traes_1DL_6CB48B507
Traes_1AL_1464E77D3	Traes_1BL_28E8253D9	Traes_1DL_D77C91AE8
Traes_1AL_147ADC339	Traes_1BL_CEA2C6FB3	Traes_1DL_54280A1C0
Traes_1AL_147CF243C	Traes_1BL_54CD82AC3	Traes_1DL_AEC2F3FB3
Traes_1AL_1497B5110	Traes_1BL_E1D41940C	Traes_1DL_348BE3DB6
Traes_1AL_14BFFD9EA	Traes_1BL_E595222FC	Traes_1DL_580C04A3D
Traes_1AL_14DD8273F	Traes_1BL_BF2C1D553	Traes_1DL_B0CE11E8B
Traes_1AL_14F111CBD	Traes_1BL_F749EA057	Traes_1DL_32AF5C75D
Traes_1AL_1507BDAA3	Traes_1BL_A7BB3A6BD	Traes_1DL_739CE0D33
Traes_1AL_151BF9143	Traes_1BL_BEEBE83B7	Traes_1DL_83E665871
Traes_1AL_1538AC680	Traes_1BL_F1066854B	Traes_1DL_DC7BDE229
Traes_1AL_1543CA165	Traes_1BL_DD29F7E69	Traes_1DL_3F4A8E2D6
Traes_1AL_154EB9FF5	Traes_1BL_F804674C1	Traes_1DL_40B0B476C
Traes_1AL_15ADEBCF9	Traes_1BL_D6EDAAEAC	Traes_1DL_01B06EC1F
Traes_1AL_164CE7443	Traes_1BL_708C02E25	Traes_1DL_F17BA285B
Traes_1AL_164CE7443	Traes_1BL_EB52A2177	Traes_1DL_F17BA285B
Traes_1AL_169CE67D8	Traes_1BL_FDBBC5E8F	Traes_1DL_E74A51BAE
Traes_1AL_16EEDBBF0	Traes_1BL_DF78E98F6	Traes_1DL_68F6D21C8
Traes_1AL_17330E626	Traes_1BL_BBB0D9844	Traes_1DL_87A8D63CA
Traes_1AL_17BBEACD1	Traes_1BL_EA9929CAF	Traes_1DL_047E47E87
Traes_1AL_17F456C3A	Traes_1BL_EE2D0204A	Traes_1DL_913BDF4D5
Traes_1AL_17F4F7A9B	Traes_1BL_A043C812A	Traes_1DL_B81D30331
Traes_1AL_180B9CF01	Traes_1BL_B15990028	Traes_1DL_D1EC7DEA6
Traes_1AL_188865E54	Traes_1BL_53787E8DD	Traes_1DL_846015F59
Traes_1AL_18B4E3FEF	Traes_1BL_BCC9EBB46	Traes_5DL_C70900421
Traes_1AL_18B62F02A	Traes_1BL_6B0753C18	Traes_1DL_4303186BB
Traes_1AL_1966DEE15	Traes_1BL_39C1317F0	Traes_1DL_FF32EE5CB
Traes_1AL_197423E8E	Traes_1BL_FFEA08837	Traes_1DL_FDF182BF9
Traes_1AL_1A07CFC2B	Traes_1BL_113D25C4F	Traes_1DL_E8A013599
Traes_1AL_1A4360D8E	Traes_1BL_710AB9F90	Traes_1DL_6774B062E
Traes_1AL_1A5D607B4	Traes_1BL_492A736EC	Traes_1DL_37CFA5738
Traes_1AL_1A5D607B4	Traes_1BL_492A736EC	Traes_1DL_FF82312FC
Traes_1AL_1A98A80B4	Traes_1BL_28D5F0CF0	Traes_1DL_342EB914C
Traes_1AL_1B62080BA	Traes_1BL_00D45E932	Traes_1DL_D9F5A051C
Traes_1AL_1B631A9EA	Traes_1BL_46A3D7BAD	Traes_1DL_8CB0171CA
Traes_1AL_1B8FDA3D4	Traes_1BL_5540F035C	Traes_4DL_E1F977668
Traes_1AL_1B95B4FA1	Traes_1BL_11B77FFD3	Traes_1DL_20191AC56
Traes_1AL_1BD995195	Traes_1BL_6384472CC	Traes_1DL_949FAC802
Traes_1AL_1C6B1457A	Traes_1BL_3D31CB42B	Traes_1DL_42EB3C35E
Traes_1AL_1CB3A83EE	Traes_1BL_29B4E633D	Traes_1DL_23506ECCE
Traes_1AL_1CCFB58D8	Traes_1BL_A568A7FA3	Traes_1DL_B4003A4A6
Traes_1AL_1D8244B27	Traes_1BL_C6ACA137C	Traes_1DL_A890AB24C
Traes_1AL_1DC9BD199	Traes_1BL_FE986890F	Traes_1DL_3B1A895B8
Traes_1AL_1DCEF18ED	Traes_1BL_A1264C411	Traes_1DL_374781CB9
Traes_1AL_1DD0385D1	Traes_1BS_B630A9080	Traes_1DS_474BD1144
Traes_1AL_1DF5A0E61	Traes_1BL_1D19EF255	Traes_1DL_839557F8A
Traes_1AL_1EB3BBACE	Traes_1BL_03512FE8C	Traes_1DL_7CA429F54
Traes_1AL_1ECB80DAF	Traes_1BL_1C675E785	Traes_1DL_E6F139376
Traes_1AL_1F1744680	Traes_1BL_A192B4948	Traes_1DL_D3209EB84
Traes_1AL_1F3A0CD1F	Traes_1BL_63874F598	Traes_1DL_607C1A6E6
Traes_1AL_1F3DFA098	Traes_1BL_FF34C01A5	Traes_1DL_DC83D6DDB
Traes_1AL_1F3FBE952	Traes_1BL_C80BB3B0D	Traes_1DL_C5B2202DE
Traes_1AL_1F4AA5978	Traes_1BL_DEDCA160A	Traes_1DL_3E661502D
Traes_1AL_1FFBFB058	Traes_1BL_DE2CF9613	Traes_1DL_D9BA83221
Traes_1AL_2020F0834	Traes_1BL_279FB9942	Traes_1DL_93CDADED2
Traes_1AL_2039E0912	Traes_1BL_47FD12A87	Traes_1DL_BFEB2D70A
Traes_1AL_206AE5B76	Traes_1BL_405FE0DBA	Traes_1DL_B7E76AFE6
Traes_1AL_20886CABD	Traes_1BL_D62755E8A	Traes_1DL_0BF851CF6
Traes_1AL_20E2AEADD	Traes_1BL_25B6B8613	Traes_1DL_92E34C9BF
Traes_1AL_2103C5913	Traes_1BL_ACE9E7BF8	Traes_5DL_F0E535970
Traes_1AL_2116059A5	Traes_1BL_6F280C355	Traes_1DL_7FAB00DBB
Traes_1AL_21556BB18	Traes_1BL_FCD240170	Traes_1DL_08A33D57A
Traes_1AL_21D3FB6B5	Traes_1BL_DD41A3C1C	Traes_1DL_FB2563CAC
Traes_1AL_21DB74647	Traes_1BL_7E4E9C2CB	Traes_1DL_2E0049EC5
Traes_1AL_21E560AE2	Traes_1BL_BF7A3780F	Traes_1DL_07525C30E
Traes_1AL_222FC742B	Traes_1BL_0ECBE7C04	Traes_1DL_608182CBD
Traes_1AL_22B3A3A3C	Traes_1BL_743322682	Traes_1DL_AF10DFC9A
Traes_1AL_22D4D9883	Traes_1BL_CA7AA51CD	Traes_1DL_70F7596FC
Traes_1AL_22EF88A3B	Traes_1BL_9BFD3E47A	Traes_1DL_3873CDB4B
Traes_1AL_232723873	Traes_1BL_1D17FEC1D	Traes_1DL_8DA81A7CC
Traes_1AL_23C084359	Traes_1BL_8331B9643	Traes_1DL_FBCD8BCEC
Traes_1AL_23C7010BD	Traes_1BL_D43B81257	Traes_1DL_1A7236B5B
Traes_1AL_23DCDDCF1	Traes_1BL_A39030355	Traes_1DL_583EA9B4A
Traes_1AL_24185F4B6	Traes_1BL_DCFB989E4	Traes_1DL_C23A7A1A8
Traes_1AL_246B50313	Traes_1BL_00542B4BA	Traes_1DL_25AE62890
Traes_1AL_247316C21	Traes_1BL_12E37FACA	Traes_1DL_3322681D3
Traes_1AL_247E47551	Traes_1BL_15310F1FD	Traes_1DL_E9EAD4087
Traes_1AL_248F9075E	Traes_1BL_49BF78501	Traes_1DL_1A8264FDC
Traes_1AL_24A47B15C	Traes_1BL_08ECBB61C	Traes_1DL_A1674998A
Traes_1AL_24A602D25	Traes_1BL_4D6AC15A1	Traes_1DL_B6E6AC518
Traes_1AL_24ABD1479	Traes_1BL_D52E054AF	Traes_1DL_9AB7B5BE0
Traes_1AL_251C12A4D	Traes_1BL_B334830501	Traes_1DL_27EAACCC4
Traes_1AL_25213C9D3	Traes_1BS_3D056C1C4	Traes_1DS_9F40AFE24
Traes_1AL_254CA360E	Traes_1BL_AA402C491	Traes_1DL_7CB10B1F8
Traes_1AL_255FF48FC	Traes_1BL_CAB6FC379	Traes_1DL_7F36F803A
Traes_1AL_25F25D8A1	Traes_1BL_45F354945	Traes_1DL_47D137A08
Traes_1AL_264041050	Traes_1BL_DBC65131C	Traes_1DL_D7CD5D71A
Traes_1AL_264E4DAC1	Traes_1BL_C261406BF	Traes_1DL_B52CC2283
Traes_1AL_26738ACDC	Traes_1BL_80CAF3887	Traes_1DL_06A28EEF0
Traes_1AL_26E629ECA	Traes_1BL_CC9CF3F5F	Traes_1DL_8B761D07B
Traes_1AL_26FB67814	Traes_6BL_34B508140	Traes_1DL_BEB975B5B
Traes_1AL_271C3CC28	Traes_1BL_67EBDF570	Traes_1DL_7C1539354
Traes_1AL_272F1175F	Traes_1BL_28A373A1F	Traes_1DL_5E9D2190E
Traes_1AL_27F693181	Traes_1BL_3B23C32B6	Traes_1DL_A81545EBA
Traes_1AL_28010F812	Traes_1BL_C664E8E1E	Traes_1DL_2714E3604
Traes_1AL_282A1EEC3	Traes_1BL_1A29DAB76	Traes_1DL_B38462A5D
Traes_1AL_282B8F3D9	Traes_1BL_F170C1C8C	Traes_1DL_062E38473
Traes_1AL_2858B56A7	Traes_1BL_035116505	Traes_1DL_236A8E072
Traes_1AL_285CB61AE	Traes_1BL_8F7625A75	Traes_1DL_F3EE0158D
Traes_1AL_28696683F	Traes_1BL_7C6EDBB37	Traes_1DL_70DD7A406
Traes_1AL_287433591	Traes_1BL_EB3E94642	Traes_1DL_F6ABE8653
Traes_1AL_288902B06	Traes_1BL_519739BE4	Traes_1DL_E50F4EEED
Traes_1AL_289284CA4	Traes_1BL_4AA23FE50	Traes_1DL_C8E16419C
Traes_1AL_297FBF3A3	Traes_1BL_B7F04D24D	Traes_1DL_8398893D8
Traes_1AL_29E41B1BF	Traes_1BL_3C030942D	Traes_1DL_CBDA5AF2C
Traes_1AL_29F610E15	Traes_4BL_D9784B20C1	Traes_4DL_A83084AC1
Traes_1AL_2AA9CB98D	Traes_1BL_613359434	Traes_1DL_D25A9371F
Traes_1AL_2AC682D6D	Traes_4BL_50CE959B4	Traes_4DL_268C3D168
Traes_1AL_2AD7BC3B3	Traes_1BL_8414A93D1	Traes_1DL_0CB363172
Traes_1AL_2B1000189	Traes_1BL_49D3CF9D2	Traes_1DL_B414F6C42
Traes_1AL_2BCF4423A	Traes_1BL_FB319DFB2	Traes_3DL_613DF9009
Traes_1AL_2BEB87276	Traes_1BL_8A51D18B3	Traes_1DL_FB09192E6
Traes_1AL_2BED66D7F	Traes_5BL_078EA92F5	Traes_1DS_078EA92F5
Traes_1AL_2C8A91720	Traes_1BL_9231C2A42	Traes_1DL_A6A109BAC
Traes_1AL_2CB1F6DC2	Traes_1BL_6419FCF64	Traes_1DL_44FF6293E
Traes_1AL_2CFFBD60E	Traes_1BL_C0F4A948C	Traes_1DL_7589A1385
Traes_1AL_2D05BFB1A	Traes_1BL_49A7621AD	Traes_1DL_CC4D484BB
Traes_1AL_2D33A18FA	Traes_1BL_CDB5E50C2	Traes_1DL_3DE5C94F3
Traes_1AL_2D6E49CDD	Traes_1BL_94BB89FB0	Traes_1DL_EFD05110D
Traes_1AL_2D9BC6EE1	Traes_1BL_3EB0570A8	Traes_1DL_F2274E6C7
Traes_1AL_2DEFEB104	Traes_1BL_94C8B0C7F	Traes_1DL_4CE5E8C62
Traes_1AL_2DFDA847B	Traes_1BL_5C9053D8C	Traes_1DL_B4E0123EB
Traes_1AL_2E1250DAE	Traes_1BL_FF292FC26	Traes_1DL_21364E01A
Traes_1AL_2E829656F	Traes_1BL_D61509665	Traes_1DL_61E368A4E
Traes_1AL_2EB4E953F	Traes_1BL_4DDADF8E8	Traes_1DL_34E5DC2B2
Traes_1AL_2EBF6E6C5	Traes_1BL_DAACABE3E	Traes_1DL_6185DEC96
Traes_1AL_2EC583AC9	Traes_1BL_19E07DA0F	Traes_1DL_BF74C173E
Traes_1AL_2EC98608D	Traes_1BL_A93F9F079	Traes_1DL_5A31A68D3
Traes_1AL_2ED329454	Traes_1BL_62AC6EC1C	Traes_1DL_DC7AE0931
Traes_1AL_2EDF05396	Traes_1BL_8E8190A0F	Traes_1DL_1141C575C
Traes_1AL_2EE300C85	Traes_1BL_688EF6A1A	Traes_5DL_BB69EAD36
Traes_1AL_2EF5725B5	Traes_1BL_4FD5BD211	Traes_1DL_3DE7327BB
Traes_1AL_2F1278623	Traes_1BL_3E662FC82	Traes_1DL_F23E9DAA9
Traes_1AL_2F272AE06	Traes_1BL_B3ED1460B	Traes_1DL_FCC6E7B68
Traes_1AL_2F2E5017B	Traes_1BL_E9549FBDC	Traes_1DL_B25915381
Traes_1AL_2F9D39676	Traes_1BL_207E3C170	Traes_1DL_AF3E75B32
Traes_1AL_2F9D39676	Traes_1BL_207E3C170	Traes_4DL_973AD0673
Traes_1AL_2FC3ECCEA	Traes_1BL_B6112C79D	Traes_1DL_102D07AB7
Traes_1AL_2FCFD98E6	Traes_1BL_21B0974F2	Traes_1DL_F984311C1
Traes_1AL_304D5FDEC	Traes_1BL_5906EB7C2	Traes_1DL_5C72CBFC6
Traes_1AL_308EC1EFD	Traes_1BL_C8E81CE39	Traes_1DL_8E9376660
Traes_1AL_309623B48	Traes_1BL_46340D685	Traes_1DL_DFE1721E0
Traes_1AL_30C4B017F	Traes_1BL_9360D8CEC	Traes_1DL_8C6B737E9
Traes_1AL_30CB78219	Traes_1BL_E1CE9CC41	Traes_1DL_F1EF2BFEC
Traes_1AL_30E32482D	Traes_1BL_7A7168F02	Traes_1DL_606AE76A0
Traes_1AL_31A8452CD	Traes_1BL_964FFE7D9	Traes_1DL_B38CFA350
Traes_1AL_31D0E413C	Traes_1BL_CDC566E72	Traes_1DL_56B195A26
Traes_1AL_31EE3550E	Traes_1BL_73E5A673A	Traes_1DL_9190CA8A3
Traes_1AL_31FEF29AE	Traes_1BL_0E869B37F	Traes_1DL_42AD4D3C4
Traes_1AL_323926E95	Traes_1BL_0AD0FEF27	Traes_1DL_3A0B13443
Traes_1AL_324C5C146	Traes_1BL_FE31E1CEB	Traes_1DL_1F86095E6
Traes_1AL_3254CE5D6	Traes_1BL_AEE5DCF32	Traes_1DL_34B69A2C5
Traes_1AL_326B4C863	Traes_1BL_51774DCD7	Traes_1DL_260008870
Traes_1AL_32AC149F6	Traes_1BL_92E794281	Traes_1DL_56EDD2ADF
Traes_1AL_32D5F65DE	Traes_1BL_124053782	Traes_1DL_946661F7A
Traes_1AL_3336F1DFB	Traes_1BL_B5933C412	Traes_1DL_B714F8325
Traes_1AL_3359873E7	Traes_1BL_8BC41EFDE	Traes_1DL_4E7340D9B
Traes_1AL_3375E30931	Traes_1BL_0B4A586E21	Traes_1DL_E1736953A
Traes_1AL_33C926BB4	Traes_1BL_C7D34F77C	Traes_1DL_5A7CB709C
Traes_1AL_341E2A7A8	Traes_1BL_3A901257A	Traes_1DL_06F7DAE16
Traes_1AL_343932722	Traes_1BL_6FADF6B18	Traes_1DL_4BBD3523D
Traes_1AL_343932722	Traes_1BL_6FADF6B18	Traes_1DL_DC470FCB3
Traes_1AL_34404D5D8	Traes_1BL_5CD8FB94C	Traes_4DL_3E829438C
Traes_1AL_348812054	Traes_1BL_1DFC68959	Traes_1DL_A86644EB4
Traes_1AL_3493FCCBE	Traes_1BL_5C07BE2D0	Traes_1DL_83218C6CE
Traes_1AL_34A811C52	Traes_1BL_1670DAED9	Traes_1DL_E2515FCF7
Traes_1AL_34FFDFD66	Traes_5BS_34FFDFD66	Traes_6DL_3426B36CD
Traes_1AL_35182E357	Traes_1BL_03A70CEEA	Traes_1DL_470EB4D4C
Traes_1AL_3622CD05C	Traes_1BL_6F28C0314	Traes_1DL_AD42F1F8A
Traes_1AL_368140493	Traes_1BL_D1480195C	Traes_1DL_DB21B17C5
Traes_1AL_36B201285	Traes_1BL_D4A0D0191	Traes_1DL_4ACF54D50
Traes_1AL_36E53D1C5	Traes_1BL_80F83E588	Traes_1DL_B9B2D7F3C
Traes_1AL_375367151	Traes_1BL_6E1D79D78	Traes_1DL_9079F93AE
Traes_1AL_375723493	Traes_1BL_109EF35BF	Traes_1DL_FB125A9AA
Traes_1AL_386664280	Traes_1BL_6AAACE1B3	Traes_1DL_F3E016E3B
Traes_1AL_387FCF604	Traes_1BL_A3626956E	Traes_1DL_5AE278890
Traes_1AL_38CE2200B	Traes_1BL_0B07001DA	Traes_1DL_D83635E2B
Traes_1AL_39849C8EC	Traes_1BL_121240F54	Traes_1DL_1C25E3297
Traes_1AL_399C1DBF5	Traes_1BL_EEDA1E41F	Traes_1DL_FAB396374
Traes_1AL_399FDFAFE	Traes_1BL_7D371727A	Traes_1DL_BA63B25B7
Traes_1AL_39A9DD71A	Traes_4BS_E4A6170E2	Traes_1DL_F0104E45E
Traes_1AL_3A1D8DC66	Traes_1BL_9351EEDDF	Traes_1DL_17A55220F
Traes_1AL_3B018E72B	Traes_4BL_DF7005D5C	Traes_4DL_81C80C9F4
Traes_1AL_3B488943E	Traes_1BL_6A9AD2485	Traes_1DL_B71FD073D
Traes_1AL_3B659AABA	Traes_1BL_B03720C3B	Traes_1DL_AFDF3B024
Traes_1AL_3B7DD6F4F	Traes_1BL_232EF19CB	Traes_1DL_3140D8325
Traes_1AL_3B838C090	Traes_1BL_8AC8D124C	Traes_1DL_67E2C35F6
Traes_1AL_3BA7B0D26	Traes_1BL_ACCA8C6F8	Traes_1DL_A78938288
Traes_1AL_3BB0DC21F	Traes_1BL_628153A81	Traes_1DL_028CF5766
Traes_1AL_3BBC31BE9	Traes_1BL_E861D2D21	Traes_1DL_B046FCADC
Traes_1AL_3BECC063E	Traes_1BL_B510CA877	Traes_1DL_9931216DA
Traes_1AL_3C1657477	Traes_1BL_FFDE4542B	Traes_1DL_603175140
Traes_1AL_3C5F581AC	Traes_1BL_4B257D004	Traes_1DL_E329E0435
Traes_1AL_3C796C3D3	Traes_6BS_CC20739DE	Traes_1DL_5E046EFA0
Traes_1AL_3C7BC48C5	Traes_1BL_07C296E67	Traes_1DL_428D56517
Traes_1AL_3CAAE417A	Traes_1BL_3C056CF1D	Traes_1DL_63EE6F976
Traes_1AL_3CBB9BB6E	Traes_1BL_5E6CEFBC5	Traes_1DL_80768AB26
Traes_1AL_3CBBB729F1	Traes_1BL_2E4E20FFF	Traes_1DL_5354833C7
Traes_1AL_3D34ABA52	Traes_1BL_7F667EEA3	Traes_1DL_26B94BE9A
Traes_1AL_3D6B6B6D1	Traes_1BL_55E8EF551	Traes_1DL_1D6375E17
Traes_1AL_3D9B932C7	Traes_1BL_23349A132	Traes_1DL_35C20BBE9
Traes_1AL_3D9EA5952	Traes_1BL_B3982992B	Traes_1DL_8EECFC55E
Traes_1AL_3DD474DFC	Traes_1BL_6B1921EE7	Traes_1DL_555621A8B
Traes_1AL_3E87FA48B	Traes_1BL_58901F57C	Traes_1DL_AD0D15C32
Traes_1AL_3E9ACF47D	Traes_1BL_ACB7057EE	Traes_1DL_629AFB776
Traes_1AL_3F0541805	Traes_1BL_D007109EB	Traes_1DL_58BEFEE84
Traes_1AL_3F65EE35A	Traes_1BL_B1DB72938	Traes_1DL_787518A47
Traes_1AL_3F7734C6B	Traes_1BL_BEB2EA9F9	Traes_1DL_34364ABFE
Traes_1AL_3F7B8E94D	Traes_1BL_65369F9A4	Traes_1DL_EBD9AEC1E
Traes_1AL_3F8AD9D48	Traes_1BL_28B2386DF	Traes_1DL_947C421B3
Traes_1AL_403F4A486	Traes_1BL_94B9D3296	Traes_1DL_50C4F942D
Traes_1AL_40C748618	Traes_6BL_C06F3EFD5	Traes_5DL_E92BDD5B3
Traes_1AL_40D1E0954	Traes_1BL_2B7961A65	Traes_1DL_17A3A1290
Traes_1AL_4123DD2E4	Traes_1BL_D3435B186	Traes_1DL_32CEAC1D5
Traes_1AL_41717830F	Traes_5BL_596AD1003	Traes_5DL_77C22D830
Traes_1AL_41AE35C99	Traes_1BL_2DD49933B	Traes_1DL_44034A09A
Traes_1AL_41D1791E7	Traes_1BL_3138953D6	Traes_1DL_9B2498344
Traes_1AL_41F264D4D	Traes_1BL_CD389571C	Traes_1DL_E1AE8833E
Traes_1AL_41FC93595	Traes_1BL_C6C3283C8	Traes_1DL_BDDF1198A
Traes_1AL_4207C2DCC	Traes_1BL_4A6ADF82F	Traes_1DL_2E0BE3062
Traes_1AL_4254BE1AF	Traes_1BL_35E764B3E	Traes_1DL_C85418ED1
Traes_1AL_429AA3929	Traes_1BL_A2A76A427	Traes_1DL_B466DF47A
Traes_1AL_429B0B989	Traes_1BL_2CEFA426D	Traes_1DL_BCCDCC4F3
Traes_1AL_429EDA33C	Traes_5BL_22A0CC40F	Traes_4DL_9C8C478A9
Traes_1AL_42A44FEDC	Traes_1BL_59E643C4C	Traes_1DL_F58D05574
Traes_1AL_43200AFF0	Traes_1BL_2A4B7DC93	Traes_1DL_DF50E6178
Traes_1AL_4338FCC28	Traes_1BL_33FB3E233	Traes_1DL_0714E4142
Traes_1AL_43793ABCE	Traes_1BL_E83F5F559	Traes_1DL_12D7F6060
Traes_1AL_43C49D143	Traes_1BL_5EBE999F6	Traes_1DL_5F2B1C36A
Traes_1AL_43C7643F7	Traes_6BL_43C7643F7	Traes_5DL_43C7643F7
Traes_1AL_440FA4947	Traes_1BL_8575F8823	Traes_1DL_96D855E61
Traes_1AL_441433BD6	Traes_1BL_92141ED6D	Traes_1DL_D25A5C76E
Traes_1AL_441B55493	Traes_1BL_A1C56B355	Traes_1DL_6794DEC57
Traes_1AL_4465F942C	Traes_1BL_A54461172	Traes_1DL_80CE119E0
Traes_1AL_4476835E0	Traes_1BL_B30884E0E	Traes_1DL_015B8CB08
Traes_1AL_449465EF7	Traes_1BL_49F8F7A44	Traes_1DL_073F996FE
Traes_1AL_449465EF7	Traes_1BL_49F8F7A44	Traes_1DL_FB514F75B
Traes_1AL_44FB362A9	Traes_1BL_04B512B59	Traes_1DL_A0EE6CD39
Traes_1AL_455EB229F1	Traes_1BL_F00389608	Traes_1DL_EB9B9D05E
Traes_1AL_45AB9EF34	Traes_1BL_BDF2FCEC7	Traes_1DL_9DE76F004
Traes_1AL_4600C5720	Traes_1BL_EE53ACE60	Traes_1DL_ED00A8477
Traes_1AL_4610F9934	Traes_1BL_87F0C18AD1	Traes_1DL_BB8DFF843
Traes_1AL_463FEC0FC	Traes_1BL_023898C19	Traes_1DL_46C25B511
Traes_1AL_46437A1EE	Traes_1BL_206DD5100	Traes_1DL_F818AA7A7
Traes_1AL_465542686	Traes_1BL_5AA74C37B	Traes_1DL_B2E4693F4
Traes_1AL_469DD3811	Traes_1BL_D9EC9D1D5	Traes_1DL_4C2C22656
Traes_1AL_4737EEBB2	Traes_1BL_41EFD5242	Traes_1DL_567573278
Traes_1AL_4758CB01C	Traes_1BL_5B701E71D	Traes_1DL_4BDFFEE0C
Traes_1AL_4794A350C	Traes_1BL_4BCD4566B	Traes_1DL_3FB0324CD
Traes_1AL_47D54EF1E	Traes_1BL_DFFF5D6BA	Traes_1DL_03D1DC620
Traes_1AL_480E5DC12	Traes_1BL_1314058E4	Traes_1DL_B1E80D67C
Traes_1AL_4820D80E2	Traes_1BL_3431E1CF5	Traes_1DL_7066DD73B
Traes_1AL_486E54C74	Traes_1BL_0EABC6DF5	Traes_1DL_81BFD05931
Traes_1AL_48BACBEB6	Traes_1BL_6C424F111	Traes_1DL_268FC750B
Traes_1AL_48D8916DD	Traes_1BL_3071A7152	Traes_1DL_48CC7D8E0
Traes_1AL_48E2E665D	Traes_1BL_02BC24D8A	Traes_1DL_78AAD9D20
Traes_1AL_48E2E665D	Traes_1BL_5AF393C4F	Traes_1DL_78AAD9D20
Traes_1AL_48FDAC1B3	Traes_1BL_B08DFCFE9	Traes_1DL_A17D0D20B
Traes_1AL_4905637FC	Traes_1BL_DA18DC9AF	Traes_1DL_571977793
Traes_1AL_492F1A81C	Traes_1BL_E69212CE6	Traes_1DL_5C0D6176D
Traes_1AL_496ED013C	Traes_1BL_1B16D7F86	Traes_1DL_2BEB37A33
Traes_1AL_49CB6A690	Traes_1BL_2D28219F9	Traes_1DL_83FF6472E
Traes_1AL_49CB6A690	Traes_5BL_C3DF580D6	Traes_1DL_83FF6472E
Traes_1AL_49DF85420	Traes_1BL_C393ED4EC	Traes_1DL_390BF3A1C
Traes_1AL_49E1DD4DD	Traes_1BL_2CC655472	Traes_1DL_22069E136
Traes_1AL_49F3FF5E8	Traes_1BL_4B533E1BE	Traes_1DL_86856070A
Traes_1AL_4A458DF14	Traes_1BL_667A4DAAF	Traes_1DL_1F6402C02
Traes_1AL_4A48DFED8	Traes_1BL_96A13C19A	Traes_1DL_2A17EE523
Traes_1AL_4A7E8FE4E	Traes_1BL_CDA467E56	Traes_1DL_9F02FFABA
Traes_1AL_4B7636BC9	Traes_1BL_332C278BD	Traes_1DL_263F80870
Traes_1AL_4B7B12D12	Traes_1BL_927C3ED7B	Traes_1DL_6ECB362E4
Traes_1AL_4BC2EC094	Traes_1BL_A36FCDDBF	Traes_1DL_97AF29A8C
Traes_1AL_4BC6A0BE9	Traes_1BL_45875A639	Traes_1DL_0AD7A671F
Traes_1AL_4BD8C19A5	Traes_1BL_359B66936	Traes_1DL_F123E0151
Traes_1AL_4C330AAEA	Traes_1BL_CEC82D49D	Traes_1DL_F0F3E1096
Traes_1AL_4C3A67755	Traes_1BL_FFD1C0701	Traes_1DL_67BBD5C36
Traes_1AL_4C55714D9	Traes_1BL_56752A7F8	Traes_1DL_C0A00F45C
Traes_1AL_4C7D92401	Traes_1BL_2A75F2765	Traes_1DL_0616D9443
Traes_1AL_4C7D92401	Traes_5BL_FA7AEC273	Traes_1DL_0616D9443
Traes_1AL_4D5CE6B62	Traes_1BL_519D11755	Traes_1DL_89D1676FC
Traes_1AL_4DA749442	Traes_1BL_034535E03	Traes_1DL_19807FE9C
Traes_1AL_4DA7AF7E5	Traes_1BL_B652EDEF0	Traes_1DL_09C78ED4B
Traes_1AL_4DBEBB845	Traes_1BL_A970C9186	Traes_1DL_52F745D76
Traes_1AL_4DD378632	Traes_1BL_1DF2C9ADE	Traes_1DL_0715CD9A6
Traes_1AL_4DD378632	Traes_1BL_D2C0285B1	Traes_1DL_0715CD9A6
Traes_1AL_4DD6B23F4	Traes_1BL_53B900DFA	Traes_1DL_9DA36572C
Traes_1AL_4E2B761FA	Traes_1BL_595277E20	Traes_1DL_F93B8A330
Traes_1AL_4E3618C24	Traes_1BL_EE6794375	Traes_1DL_50B2D65C5
Traes_1AL_4E3618C24	Traes_1BL_EE6794375	Traes_1DL_F16C961F7
Traes_1AL_4E3F366BB	Traes_1BL_5AD7A51E2	Traes_1DL_82A5B3AB4
Traes_1AL_4E7084A54	Traes_1BL_83DDC53A7	Traes_1DL_127574DFF
Traes_1AL_4E89304A7	Traes_1BL_8270A5C98	Traes_1DL_263755449
Traes_1AL_4E924201A	Traes_1BL_794E99FF5	Traes_5DL_E4A6D1889
Traes_1AL_4F38F3938	Traes_1BL_10F7957C1	Traes_1DL_BFC72DDF8
Traes_1AL_4F48CF05E	Traes_4BL_8AEAC0AEB	Traes_4DL_728D0D2D0
Traes_1AL_4F69555EE	Traes_1BL_DCD6BA77B	Traes_1DL_C827634DB
Traes_1AL_4F90FEB36	Traes_1BL_2C43B822A	Traes_1DL_CE737E359
Traes_1AL_4FB613BF5	Traes_1BL_3E65FFB6B	Traes_1DL_47B0A6A7A
Traes_1AL_5014A59E1	Traes_1BL_2B5D7A31F	Traes_1DL_8167D2940
Traes_1AL_50174A304	Traes_1BL_AB519FE3C	Traes_1DL_8B6479A98
Traes_1AL_501B5BEAE	Traes_1BL_0FD62B7F8	Traes_4DL_F647D6077
Traes_1AL_504CDB1731	Traes_1BL_6977F09C51	Traes_7DL_FED4780F5
Traes_1AL_50CECDF43	Traes_1BL_02507996C	Traes_1DL_FCDEFA244
Traes_1AL_50F5999D0	Traes_1BL_C08BDC1AF	Traes_1DL_5648FF7CC
Traes_1AL_5184A1376	Traes_1BL_16964487D	Traes_6DL_F61CE2224
Traes_1AL_51EBF8930	Traes_1BL_C25B5DDB4	Traes_1DL_B26A733D4
Traes_1AL_5262C43AF	Traes_1BL_A4F949020	Traes_1DL_9A5FE0F49
Traes_1AL_52C5531A4	Traes_1BL_B95F8C666	Traes_1DL_96D83DE2D
Traes_1AL_52DCB8DFD	Traes_1BL_B3E9FF048	Traes_1DL_4A0C06C2F
Traes_1AL_52FE5D716	Traes_1BL_EF854041C	Traes_1DL_757719220
Traes_1AL_531221678	Traes_1BL_395B80CDB	Traes_1DL_2DD156BBF
Traes_1AL_5321917F4	Traes_1BL_3EA92CEB0	Traes_1DL_DBEF80D56
Traes_1AL_539801B8A	Traes_1BL_05216DD49	Traes_1DL_EB9F60DCB
Traes_1AL_53A23A5D8	Traes_1BL_B359E0740	Traes_1DL_2F449E91B
Traes_1AL_53AECCCE1	Traes_1BL_CB0CAE69E	Traes_1DL_8B7B9A303
Traes_1AL_54089444F	Traes_1BL_F7316029B	Traes_1DL_A40C67163
Traes_1AL_545270630	Traes_1BL_3BAB2E95C	Traes_1DL_698002BDD
Traes_1AL_5471AB509	Traes_1BL_099B595EA	Traes_1DL_303C43091
Traes_1AL_54E39B02E	Traes_1BL_42912A47A	Traes_1DL_A14FFF565
Traes_1AL_54E901B0C	Traes_7BL_3FD0960DE	Traes_1DL_6CAC578F9
Traes_1AL_55440EF31	Traes_1BL_EB95F4919	Traes_1DL_92F24F5E3
Traes_1AL_5558B7A4C	Traes_1BL_F1640B356	Traes_1DL_A1E887281
Traes_1AL_555FF49BE	Traes_1BL_65000B245	Traes_1DL_C0206F6AB
Traes_1AL_555FF49BE	Traes_1BL_65000B245	Traes_6DS_AC492645C
Traes_1AL_55E4D53AF	Traes_1BL_92AA2A265	Traes_1DL_FC0973C52
Traes_1AL_564D5A1A0	Traes_1BL_B90019AF3	Traes_1DL_18AD66E3B
Traes_1AL_564D5A1A0	Traes_5BL_EA9DA9111	Traes_1DL_18AD66E3B
Traes_1AL_57113CBD4	Traes_1BL_20ACD3421	Traes_1DL_E0447D170
Traes_1AL_57586AC98	Traes_1BL_5BCCD53AE	Traes_1DL_E639C3330
Traes_1AL_57C78003A	Traes_1BL_80BC70679	Traes_1DL_BA432D81B
Traes_1AL_57C78003A	Traes_1BL_B1E731A3E	Traes_1DL_BA432D81B
Traes_1AL_582AD085A	Traes_1BL_D9AD1E5B1	Traes_1DL_9621DCAD8
Traes_1AL_58318C2E0	Traes_1BL_FE7317276	Traes_1DL_528476008
Traes_1AL_596C0AD5A	Traes_1BL_5C0E7A70E	Traes_1DL_837E581B1
Traes_1AL_59724705F	Traes_1BL_8DB033DAA	Traes_1DL_7AEBE1228
Traes_1AL_59B2CD6CB	Traes_4BL_CB87612F0	Traes_4DL_CC64A40E5
Traes_1AL_59BADC478	Traes_1BL_28FC38E43	Traes_1DL_74B79A19A
Traes_1AL_59BBE38D2	Traes_1BL_538A03BEC	Traes_1DL_993E148C6
Traes_1AL_59BD0E405	Traes_1BL_B16C84B50	Traes_1DL_A5A2AA3B5
Traes_1AL_59DAF08E2	Traes_1BL_F63A1C348	Traes_1DL_CFD627F06
Traes_1AL_59F1198AB	Traes_1BL_4EAD98305	Traes_1DL_8E587EEAF
Traes_1AL_5A1F2F2F7	Traes_1BL_B1469B85B	Traes_1DL_E217977A6
Traes_1AL_5A3A261DB	Traes_1BL_DDA3C6366	Traes_1DL_3A2F90A5D
Traes_1AL_5A3B317C0	Traes_1BL_5C3C12820	Traes_1DL_995040A8E
Traes_1AL_5A5401082	Traes_1BL_08110C1AF	Traes_1DL_C362E2F35
Traes_1AL_5A569D967	Traes_1BL_C435BB8C3	Traes_1DL_170FBCFD0
Traes_1AL_5A7DE5396	Traes_1BL_531A97EB0	Traes_1DL_CD329AB5D
Traes_1AL_5A7E85C4E	Traes_1BL_2DE1B0930	Traes_1DL_8809CD0A8
Traes_1AL_5A928082D	Traes_1BL_AC5D99A76	Traes_1DL_48C4F4B4E
Traes_1AL_5ABFDA8AC	Traes_1BL_25DD5A44D	Traes_1DL_D100CFC92
Traes_1AL_5B0E184FF	Traes_1BL_FA55B1831	Traes_1DL_84E46DDA8
Traes_1AL_5B26F6A14	Traes_1BL_EC3E899FE	Traes_1DL_76EEDEA29
Traes_1AL_5B81FAF66	Traes_1BL_0024A7723	Traes_1DL_7CB83960B
Traes_1AL_5B82FC66C	Traes_1BL_E233C5D1F	Traes_1DL_52B4B9E89
Traes_1AL_5B8FF7FE2	Traes_1BL_AC4BC697F	Traes_1DL_BF298DBEC
Traes_1AL_5B93FB670	Traes_1BL_19E3557DD	Traes_1DL_674796210
Traes_1AL_5B951CAF1	Traes_5BL_303A2BEE8	Traes_2DL_2ED929F67
Traes_1AL_5BB01542E	Traes_1BL_763B57D2D	Traes_1DL_5C1D8768F
Traes_1AL_5C1CB556A	Traes_1BL_83EB4F4FA	Traes_1DL_EBC2C25C9
Traes_1AL_5C8689E82	Traes_1BL_A1A6E39BD	Traes_1DL_30F34E129
Traes_1AL_5CBC378D9	Traes_1BL_DCF57144B	Traes_1DL_6924314CF
Traes_1AL_5CCB6392C	Traes_5BS_0004BE231	Traes_5DS_A68A171F8
Traes_1AL_5D0C4237F	Traes_1BL_6EDFC1C21	Traes_1DL_3463C574A
Traes_1AL_5D90CAB50	Traes_1BL_606BB5741	Traes_1DL_266C37A24
Traes_1AL_5DA69A7AC	Traes_1BL_BBC0C1E7F	Traes_1DL_2798D10DB
Traes_1AL_5DA69A7AC	Traes_1BL_BBC0C1E7F	Traes_1DL_3D36999CD
Traes_1AL_5E28F07C7	Traes_1BL_127BBA91B	Traes_1DL_B13FCFDF7
Traes_1AL_5E42B088F	Traes_1BL_2F396902C	Traes_1DL_DC1094068
Traes_1AL_5E61A1E3F	Traes_1BL_8E493AB69	Traes_1DL_3F9B74740
Traes_1AL_5E9E6239D	Traes_1BL_709B74768	Traes_1DL_B0409DEFD
Traes_1AL_5EE9A39A2	Traes_1BL_3FA6D696E	Traes_1DL_6FDD25382
Traes_1AL_5F5A87122	Traes_1BL_B44C0D37C	Traes_1DL_6DA0DFC5B
Traes_1AL_5F65C4004	Traes_1BL_05EB7AD97	Traes_1DL_F0F402904
Traes_1AL_5F65C4004	Traes_1BL_263DE6AA9	Traes_1DL_F0F402904
Traes_1AL_5F778FAAB	Traes_1BL_63F0F0FAA	Traes_1DL_06B73F05D
Traes_1AL_5FFFBAB47	Traes_1BL_AC5FE4599	Traes_1DL_A332C35A8
Traes_1AL_6050EBC61	Traes_1BL_E9955A18A	Traes_1DL_0EAF17A32
Traes_1AL_60AFF4D47	Traes_1BL_A7ACBE825	Traes_1DL_3A01C977F
Traes_1AL_60B9E2627	Traes_1BL_FAC03ADDA	Traes_1DL_08ECA7871
Traes_1AL_610CBEE3F	Traes_2BS_B2AD33AB3	Traes_5DL_1544B365B
Traes_1AL_61464BAA6	Traes_1BL_0A3CDBCFC	Traes_1DL_0D7B55EF1
Traes_1AL_616355C80	Traes_1BL_5D8C6B63D	Traes_1DL_BF87EE1AC
Traes_1AL_61636E72D	Traes_1BL_040BAEAF4	Traes_1DL_460ACEA6B
Traes_1AL_61A37A885	Traes_1BL_A1142CE36	Traes_1DL_30DB223E7
Traes_1AL_61DFD90BF	Traes_1BL_BAA0AE22B	Traes_1DL_E31CD9338
Traes_1AL_62262FE8A	Traes_1BL_4229BC4F5	Traes_1DL_8F653C2D9
Traes_1AL_629CB7F80	Traes_1BL_66D2E2865	Traes_1DL_9B23DBE46
Traes_1AL_629D67563	Traes_1BL_BEB428D511	Traes_1DL_9E700497C
Traes_1AL_630203F59	Traes_1BL_DECA5143E	Traes_1DL_C0F3A63C0
Traes_1AL_6302293E4	Traes_1BL_D17D2642E1	Traes_7DL_0E3234FEA
Traes_1AL_6359D57C3	Traes_1BL_4B20D3268	Traes_1DL_443047168
Traes_1AL_640A2241E	Traes_1BL_5A1E2B92B	Traes_1DL_E4C288797
Traes_1AL_6456AAD54	Traes_1BL_85454BC77	Traes_1DL_CE035B54F
Traes_1AL_64579D045	Traes_1BL_D1EA0BFB3	Traes_1DL_3F0E728E0
Traes_1AL_648B57E49	Traes_1BL_8A314A8D6	Traes_1DL_7D07EB7CA
Traes_1AL_655CC891E	Traes_1BL_52343A948	Traes_1DL_5D12458FD
Traes_1AL_65751BFFC	Traes_1BL_F49CB555C	Traes_1DS_03043A8E4
Traes_1AL_659213159	Traes_1BL_2977DC4B6	Traes_1DL_CA060EFAD
Traes_1AL_65E83FAC2	Traes_1BL_001395045	Traes_1DL_29A1022CF
Traes_1AL_660FDCED9	Traes_1BL_32F10AE2C	Traes_1DL_38B29E4C9
Traes_1AL_6649489FF	Traes_1BL_8B2B1E703	Traes_1DL_B11F390C0
Traes_1AL_6649489FF	Traes_5BL_5B15F263C	Traes_1DL_B11F390C0
Traes_1AL_6662B1FF0	Traes_1BL_FE0CB2593	Traes_1DL_CCCB0C1141
Traes_1AL_66973B295	Traes_1BL_436B2D6FC	Traes_1DL_09CC1A3BF
Traes_1AL_66AC2A55A	Traes_1BL_7BB61786E	Traes_1DL_75640C5B1
Traes_1AL_66D26C109	Traes_1BL_E77A765DA	Traes_1DL_84DBF561A
Traes_1AL_66D7371D4	Traes_1BL_17F16DCDF	Traes_1DL_A3A6F7DD41
Traes_1AL_670C92349	Traes_1BL_CD62BC4C3	Traes_1DL_229DBC36E
Traes_1AL_672A850FF	Traes_1BL_A5163FFD6	Traes_1DL_FEBB0E723
Traes_1AL_680ECC3CB	Traes_1BL_0C3B42F80	Traes_1DL_2C8ED0E55
Traes_1AL_685F7409E	Traes_1BL_3CB681BC5	Traes_1DL_B99FFF4BD
Traes_1AL_68A9B5A25	Traes_1BL_1B2B3806B	Traes_1DL_27447A67F
Traes_1AL_68BD4719C	Traes_1BL_B138B0027	Traes_7DL_8E0F29CAE
Traes_1AL_68DD2EA1E	Traes_1BL_FF64C1665	Traes_1DL_1F2DA1D72
Traes_1AL_68ED2185B	Traes_1BL_3DBCF27F6	Traes_1DL_BE579C7F9
Traes_1AL_68ED2185B	Traes_1BL_3DBCF27F6	Traes_1DL_F2F5C6DD5
Traes_1AL_68F9D9453	Traes_1BL_352EF1054	Traes_1DL_32A9DD018
Traes_1AL_68FA687CC	Traes_1BL_4EC167332	Traes_1DL_23BC091FA
Traes_1AL_69445B187	Traes_1BL_90AEA85D5	Traes_1DL_8E26AE279
Traes_1AL_69679A07E	Traes_1BL_F65DE7954	Traes_1DL_8C98D191A
Traes_1AL_696D9125F	Traes_1BL_8F3BBD25E	Traes_1DL_9BDCA1458
Traes_1AL_6997FB707	Traes_1BL_0720AD5F5	Traes_1DL_ADA588EB1
Traes_1AL_699B447C5	Traes_1BL_44CA59DC9	Traes_1DL_005EF6BE5
Traes_1AL_69C261072	Traes_1BL_25B8AB99E	Traes_1DL_EEFA8572E
Traes_1AL_6A43E664E	Traes_1BL_3217CC3F7	Traes_1DL_489CEC4FC
Traes_1AL_6A527F156	Traes_1BL_6518E3320	Traes_1DL_372C4D9E1
Traes_1AL_6B871A8AF	Traes_1BL_434A51D9D	Traes_1DL_4BE949DB7
Traes_1AL_6B8FC4A0A	Traes_1BL_A4E5F83FB	Traes_1DL_BB4F7933E
Traes_1AL_6BB0848B9	Traes_1BL_7C8FB9763	Traes_1DL_CED038124
Traes_1AL_6BD7DB2AC	Traes_1BL_BDD71077B	Traes_1DL_169F0CBA2
Traes_1AL_6C6E11E9B	Traes_4BL_ED719E854	Traes_1DL_3D5F37912
Traes_1AL_6C8AFF407	Traes_1BL_6093DD322	Traes_1DL_701F070B7
Traes_1AL_6CC82AADD	Traes_1BL_6E6FAE93F	Traes_1DL_5DD349340
Traes_1AL_6CC82AADD	Traes_1BL_6E6FAE93F	Traes_1DL_B4B6F4BAC
Traes_1AL_6CD69EE7E	Traes_1BL_8F3E42C0A	Traes_1DL_099BB52C8
Traes_1AL_6D32A2988	Traes_1BL_E8554BB57	Traes_1DL_4B94DFED6
Traes_1AL_6D5AE9F53	Traes_1BL_CCBEF6A5D	Traes_1DL_9337F1328
Traes_1AL_6D96CA4ED	Traes_1BL_914F834BA	Traes_1DL_56E8B5A7C
Traes_1AL_6DBDBC64A	Traes_1BL_D931EA570	Traes_1DL_D74D6B90C
Traes_1AL_6DCF85138	Traes_6BL_E14604962	Traes_1DL_4A8BEE1B9
Traes_1AL_6E1FCE258	Traes_1BL_B8F506FEC	Traes_1DL_678C0E02D
Traes_1AL_6E5BA9C6F	Traes_1BL_E38BBC0DA1	Traes_1DL_84C15D335
Traes_1AL_6EE3AB1BA	Traes_1BL_1D76EAF00	Traes_1DL_7AB06DF09
Traes_1AL_6F1907FF4	Traes_1BL_3A4895EC9	Traes_1DL_04FFC7E48
Traes_1AL_6F5982F88	Traes_1BL_F1D5BF5F8	Traes_1DL_D5BBCA2D0
Traes_1AL_6F6838FF8	Traes_1BL_22D4C289E	Traes_1DL_184DB11A0
Traes_1AL_6F832D98C	Traes_1BL_BB3DC8F7C	Traes_1DL_F1F0C70E4
Traes_1AL_6F9510553	Traes_1BL_8405346AF	Traes_1DL_404B085BF
Traes_1AL_6FCE87A3B	Traes_1BL_78992C9A0	Traes_1DL_54D602B04
[truncated: 3,766 more rows]

## Sheet: Table S7
Table S7: 239 triplets identified as wheat core eukaryotic genes
[truncated: 240 more rows]

[truncated: 14 more sheets: Table S8, Table S9, Table S10, Table S11, Table S12, Table S13, Table S14, Table S15, Table S16, Table S17, Table S18, Table S19, Table S20, Table S21]
