# Supplementary material for: The host-pathogen interaction between wheat and yellow rust induces temporally coordinated waves of gene expression
Source: BMC Genomics. 2016 May 20;17:380. doi: 10.1186/s12864-016-2684-4 (PMC4875698; doi:10.1186/s12864-016-2684-4)
Supplement: Additional file 2: — Annotation of updated PST gene models generated herein. (TSV 21048 kb) [file 12864_2016_2684_MOESM2_ESM.tsv]

Protein Accession	Sequence MD5 digest	Sequence Length	Analysis	Signature Accession	Signature Description	Start location	Stop location	Score	Status	Date	InterPro annotations - accession	InterPro annotations - description	GO annotations	Pathways annotations
PST130.2_000001	4c03d20e330d976a187f8eeb3e889713	1248	Gene3D	G3DSA:1.20.900.10		428	514	1.0E-37	T	02-09-2014	IPR000219	Dbl homology (DH) domain	GO:0005089,GO:0035023		TCONS_00000001|m.12
PST130.2_000001	4c03d20e330d976a187f8eeb3e889713	1248	Gene3D	G3DSA:1.20.900.10		552	678	1.0E-37	T	02-09-2014	IPR000219	Dbl homology (DH) domain	GO:0005089,GO:0035023		TCONS_00000001|m.12
PST130.2_000001	4c03d20e330d976a187f8eeb3e889713	1248	Gene3D	G3DSA:2.30.29.30		679	726	5.7E-22	T	02-09-2014	IPR011993	Pleckstrin homology-like domain			TCONS_00000001|m.12
PST130.2_000001	4c03d20e330d976a187f8eeb3e889713	1248	Gene3D	G3DSA:2.30.29.30		781	844	5.7E-22	T	02-09-2014	IPR011993	Pleckstrin homology-like domain			TCONS_00000001|m.12
PST130.2_000001	4c03d20e330d976a187f8eeb3e889713	1248	Gene3D	G3DSA:3.30.40.10		1038	1103	7.4E-18	T	02-09-2014	IPR013083	Zinc finger, RING/FYVE/PHD-type			TCONS_00000001|m.12
PST130.2_000001	4c03d20e330d976a187f8eeb3e889713	1248	PANTHER	PTHR12673		104	1103	5.4E-194	T	02-09-2014					TCONS_00000001|m.12
PST130.2_000001	4c03d20e330d976a187f8eeb3e889713	1248	PANTHER	PTHR12673:SF81		104	1103	5.4E-194	T	02-09-2014					TCONS_00000001|m.12
PST130.2_000001	4c03d20e330d976a187f8eeb3e889713	1248	Pfam	PF00169	PH domain	696	844	1.2E-5	T	02-09-2014	IPR001849	Pleckstrin homology domain			TCONS_00000001|m.12
PST130.2_000001	4c03d20e330d976a187f8eeb3e889713	1248	Pfam	PF00621	RhoGEF domain	437	659	1.6E-32	T	02-09-2014	IPR000219	Dbl homology (DH) domain	GO:0005089,GO:0035023		TCONS_00000001|m.12
PST130.2_000001	4c03d20e330d976a187f8eeb3e889713	1248	Pfam	PF01363	FYVE zinc finger	1038	1103	1.6E-18	T	02-09-2014	IPR000306	FYVE zinc finger	GO:0046872		TCONS_00000001|m.12
PST130.2_000001	4c03d20e330d976a187f8eeb3e889713	1248	ProSiteProfiles	PS50003	PH domain profile.	694	846	8.83	T	02-09-2014	IPR001849	Pleckstrin homology domain			TCONS_00000001|m.12
PST130.2_000001	4c03d20e330d976a187f8eeb3e889713	1248	ProSiteProfiles	PS50010	Dbl homology (DH) domain profile.	433	664	24.441	T	02-09-2014	IPR000219	Dbl homology (DH) domain	GO:0005089,GO:0035023		TCONS_00000001|m.12
PST130.2_000001	4c03d20e330d976a187f8eeb3e889713	1248	ProSiteProfiles	PS50178	Zinc finger FYVE/FYVE-related type profile.	1052	1104	10.768	T	02-09-2014	IPR017455	Zinc finger, FYVE-related			TCONS_00000001|m.12
PST130.2_000001	4c03d20e330d976a187f8eeb3e889713	1248	SMART	SM00064	Protein present in Fab1, YOTB, Vac1, and EEA1	1034	1105	4.0E-18	T	02-09-2014	IPR000306	FYVE zinc finger	GO:0046872		TCONS_00000001|m.12
PST130.2_000001	4c03d20e330d976a187f8eeb3e889713	1248	SMART	SM00233	Pleckstrin homology domain.	695	848	9.4E-9	T	02-09-2014	IPR001849	Pleckstrin homology domain			TCONS_00000001|m.12
PST130.2_000001	4c03d20e330d976a187f8eeb3e889713	1248	SMART	SM00325	Guanine nucleotide exchange factor for Rho/Rac/Cdc42-like GTPases	437	663	2.1E-20	T	02-09-2014	IPR000219	Dbl homology (DH) domain	GO:0005089,GO:0035023		TCONS_00000001|m.12
PST130.2_000001	4c03d20e330d976a187f8eeb3e889713	1248	SUPERFAMILY	SSF48065		428	515	4.19E-35	T	02-09-2014	IPR000219	Dbl homology (DH) domain	GO:0005089,GO:0035023		TCONS_00000001|m.12
PST130.2_000001	4c03d20e330d976a187f8eeb3e889713	1248	SUPERFAMILY	SSF48065		553	680	4.19E-35	T	02-09-2014	IPR000219	Dbl homology (DH) domain	GO:0005089,GO:0035023		TCONS_00000001|m.12
PST130.2_000001	4c03d20e330d976a187f8eeb3e889713	1248	SUPERFAMILY	SSF50729		675	746	2.89E-18	T	02-09-2014					TCONS_00000001|m.12
PST130.2_000001	4c03d20e330d976a187f8eeb3e889713	1248	SUPERFAMILY	SSF50729		786	850	2.89E-18	T	02-09-2014					TCONS_00000001|m.12
PST130.2_000001	4c03d20e330d976a187f8eeb3e889713	1248	SUPERFAMILY	SSF57903		1037	1104	1.87E-16	T	02-09-2014	IPR011011	Zinc finger, FYVE/PHD-type			TCONS_00000001|m.12
PST130.2_000001	4cd76c3c125c0e364b24b99aa0fc874f	1255	Gene3D	G3DSA:1.20.900.10		435	521	1.1E-37	T	02-09-2014	IPR000219	Dbl homology (DH) domain	GO:0005089,GO:0035023		TCONS_00000003|m.9
PST130.2_000001	4cd76c3c125c0e364b24b99aa0fc874f	1255	Gene3D	G3DSA:1.20.900.10		559	685	1.1E-37	T	02-09-2014	IPR000219	Dbl homology (DH) domain	GO:0005089,GO:0035023		TCONS_00000003|m.9
PST130.2_000001	4cd76c3c125c0e364b24b99aa0fc874f	1255	Gene3D	G3DSA:2.30.29.30		686	733	5.8E-22	T	02-09-2014	IPR011993	Pleckstrin homology-like domain			TCONS_00000003|m.9
PST130.2_000001	4cd76c3c125c0e364b24b99aa0fc874f	1255	Gene3D	G3DSA:2.30.29.30		788	851	5.8E-22	T	02-09-2014	IPR011993	Pleckstrin homology-like domain			TCONS_00000003|m.9
PST130.2_000001	4cd76c3c125c0e364b24b99aa0fc874f	1255	Gene3D	G3DSA:3.30.40.10		1045	1110	7.4E-18	T	02-09-2014	IPR013083	Zinc finger, RING/FYVE/PHD-type			TCONS_00000003|m.9
PST130.2_000001	4cd76c3c125c0e364b24b99aa0fc874f	1255	PANTHER	PTHR12673		111	1110	5.4E-194	T	02-09-2014					TCONS_00000003|m.9
PST130.2_000001	4cd76c3c125c0e364b24b99aa0fc874f	1255	PANTHER	PTHR12673:SF81		111	1110	5.4E-194	T	02-09-2014					TCONS_00000003|m.9
PST130.2_000001	4cd76c3c125c0e364b24b99aa0fc874f	1255	Pfam	PF00169	PH domain	703	851	1.2E-5	T	02-09-2014	IPR001849	Pleckstrin homology domain			TCONS_00000003|m.9
PST130.2_000001	4cd76c3c125c0e364b24b99aa0fc874f	1255	Pfam	PF00621	RhoGEF domain	444	666	1.6E-32	T	02-09-2014	IPR000219	Dbl homology (DH) domain	GO:0005089,GO:0035023		TCONS_00000003|m.9
PST130.2_000001	4cd76c3c125c0e364b24b99aa0fc874f	1255	Pfam	PF01363	FYVE zinc finger	1045	1110	1.6E-18	T	02-09-2014	IPR000306	FYVE zinc finger	GO:0046872		TCONS_00000003|m.9
PST130.2_000001	4cd76c3c125c0e364b24b99aa0fc874f	1255	ProSiteProfiles	PS50003	PH domain profile.	701	853	8.83	T	02-09-2014	IPR001849	Pleckstrin homology domain			TCONS_00000003|m.9
PST130.2_000001	4cd76c3c125c0e364b24b99aa0fc874f	1255	ProSiteProfiles	PS50010	Dbl homology (DH) domain profile.	440	671	24.441	T	02-09-2014	IPR000219	Dbl homology (DH) domain	GO:0005089,GO:0035023		TCONS_00000003|m.9
PST130.2_000001	4cd76c3c125c0e364b24b99aa0fc874f	1255	ProSiteProfiles	PS50178	Zinc finger FYVE/FYVE-related type profile.	1059	1111	10.768	T	02-09-2014	IPR017455	Zinc finger, FYVE-related			TCONS_00000003|m.9
PST130.2_000001	4cd76c3c125c0e364b24b99aa0fc874f	1255	SMART	SM00064	Protein present in Fab1, YOTB, Vac1, and EEA1	1041	1112	4.0E-18	T	02-09-2014	IPR000306	FYVE zinc finger	GO:0046872		TCONS_00000003|m.9
PST130.2_000001	4cd76c3c125c0e364b24b99aa0fc874f	1255	SMART	SM00233	Pleckstrin homology domain.	702	855	9.4E-9	T	02-09-2014	IPR001849	Pleckstrin homology domain			TCONS_00000003|m.9
PST130.2_000001	4cd76c3c125c0e364b24b99aa0fc874f	1255	SMART	SM00325	Guanine nucleotide exchange factor for Rho/Rac/Cdc42-like GTPases	444	670	2.1E-20	T	02-09-2014	IPR000219	Dbl homology (DH) domain	GO:0005089,GO:0035023		TCONS_00000003|m.9
PST130.2_000001	4cd76c3c125c0e364b24b99aa0fc874f	1255	SUPERFAMILY	SSF48065		435	522	4.19E-35	T	02-09-2014	IPR000219	Dbl homology (DH) domain	GO:0005089,GO:0035023		TCONS_00000003|m.9
PST130.2_000001	4cd76c3c125c0e364b24b99aa0fc874f	1255	SUPERFAMILY	SSF48065		560	687	4.19E-35	T	02-09-2014	IPR000219	Dbl homology (DH) domain	GO:0005089,GO:0035023		TCONS_00000003|m.9
PST130.2_000001	4cd76c3c125c0e364b24b99aa0fc874f	1255	SUPERFAMILY	SSF50729		682	753	2.89E-18	T	02-09-2014					TCONS_00000003|m.9
PST130.2_000001	4cd76c3c125c0e364b24b99aa0fc874f	1255	SUPERFAMILY	SSF50729		793	857	2.89E-18	T	02-09-2014					TCONS_00000003|m.9
PST130.2_000001	4cd76c3c125c0e364b24b99aa0fc874f	1255	SUPERFAMILY	SSF57903		1044	1111	1.87E-16	T	02-09-2014	IPR011011	Zinc finger, FYVE/PHD-type			TCONS_00000003|m.9
PST130.2_000001	c1c80f4a0b6b9e86fb49a40cd4f910c8	405	Gene3D	G3DSA:3.80.10.10		192	316	1.5E-9	T	02-09-2014					TCONS_00000001|m.13
PST130.2_000001	c1c80f4a0b6b9e86fb49a40cd4f910c8	405	Gene3D	G3DSA:3.80.10.10		192	316	1.5E-9	T	02-09-2014					TCONS_00000003|m.10
PST130.2_000001	c1c80f4a0b6b9e86fb49a40cd4f910c8	405	Gene3D	G3DSA:3.80.10.10		2	145	1.5E-9	T	02-09-2014					TCONS_00000001|m.13
PST130.2_000001	c1c80f4a0b6b9e86fb49a40cd4f910c8	405	Gene3D	G3DSA:3.80.10.10		2	145	1.5E-9	T	02-09-2014					TCONS_00000003|m.10
PST130.2_000001	c1c80f4a0b6b9e86fb49a40cd4f910c8	405	SUPERFAMILY	SSF52047		129	389	1.02E-5	T	02-09-2014					TCONS_00000001|m.13
PST130.2_000001	c1c80f4a0b6b9e86fb49a40cd4f910c8	405	SUPERFAMILY	SSF52047		129	389	1.02E-5	T	02-09-2014					TCONS_00000003|m.10
PST130.2_000001	cfd13393d3042a50a742f32c1e8626d7	1256	Gene3D	G3DSA:1.20.900.10		436	522	1.1E-37	T	02-09-2014	IPR000219	Dbl homology (DH) domain	GO:0005089,GO:0035023		TCONS_00000002|m.6
PST130.2_000001	cfd13393d3042a50a742f32c1e8626d7	1256	Gene3D	G3DSA:1.20.900.10		560	686	1.1E-37	T	02-09-2014	IPR000219	Dbl homology (DH) domain	GO:0005089,GO:0035023		TCONS_00000002|m.6
PST130.2_000001	cfd13393d3042a50a742f32c1e8626d7	1256	Gene3D	G3DSA:2.30.29.30		687	734	5.8E-22	T	02-09-2014	IPR011993	Pleckstrin homology-like domain			TCONS_00000002|m.6
PST130.2_000001	cfd13393d3042a50a742f32c1e8626d7	1256	Gene3D	G3DSA:2.30.29.30		789	852	5.8E-22	T	02-09-2014	IPR011993	Pleckstrin homology-like domain			TCONS_00000002|m.6
PST130.2_000001	cfd13393d3042a50a742f32c1e8626d7	1256	Gene3D	G3DSA:3.30.40.10		1046	1111	7.4E-18	T	02-09-2014	IPR013083	Zinc finger, RING/FYVE/PHD-type			TCONS_00000002|m.6
PST130.2_000001	cfd13393d3042a50a742f32c1e8626d7	1256	PANTHER	PTHR12673		112	1111	5.4E-194	T	02-09-2014					TCONS_00000002|m.6
PST130.2_000001	cfd13393d3042a50a742f32c1e8626d7	1256	PANTHER	PTHR12673:SF81		112	1111	5.4E-194	T	02-09-2014					TCONS_00000002|m.6
PST130.2_000001	cfd13393d3042a50a742f32c1e8626d7	1256	Pfam	PF00169	PH domain	704	852	1.2E-5	T	02-09-2014	IPR001849	Pleckstrin homology domain			TCONS_00000002|m.6
PST130.2_000001	cfd13393d3042a50a742f32c1e8626d7	1256	Pfam	PF00621	RhoGEF domain	445	667	1.6E-32	T	02-09-2014	IPR000219	Dbl homology (DH) domain	GO:0005089,GO:0035023		TCONS_00000002|m.6
PST130.2_000001	cfd13393d3042a50a742f32c1e8626d7	1256	Pfam	PF01363	FYVE zinc finger	1046	1111	1.6E-18	T	02-09-2014	IPR000306	FYVE zinc finger	GO:0046872		TCONS_00000002|m.6
PST130.2_000001	cfd13393d3042a50a742f32c1e8626d7	1256	ProSiteProfiles	PS50003	PH domain profile.	702	854	8.83	T	02-09-2014	IPR001849	Pleckstrin homology domain			TCONS_00000002|m.6
PST130.2_000001	cfd13393d3042a50a742f32c1e8626d7	1256	ProSiteProfiles	PS50010	Dbl homology (DH) domain profile.	441	672	24.441	T	02-09-2014	IPR000219	Dbl homology (DH) domain	GO:0005089,GO:0035023		TCONS_00000002|m.6
PST130.2_000001	cfd13393d3042a50a742f32c1e8626d7	1256	ProSiteProfiles	PS50178	Zinc finger FYVE/FYVE-related type profile.	1060	1112	10.768	T	02-09-2014	IPR017455	Zinc finger, FYVE-related			TCONS_00000002|m.6
PST130.2_000001	cfd13393d3042a50a742f32c1e8626d7	1256	SMART	SM00064	Protein present in Fab1, YOTB, Vac1, and EEA1	1042	1113	4.0E-18	T	02-09-2014	IPR000306	FYVE zinc finger	GO:0046872		TCONS_00000002|m.6
PST130.2_000001	cfd13393d3042a50a742f32c1e8626d7	1256	SMART	SM00233	Pleckstrin homology domain.	703	856	9.4E-9	T	02-09-2014	IPR001849	Pleckstrin homology domain			TCONS_00000002|m.6
PST130.2_000001	cfd13393d3042a50a742f32c1e8626d7	1256	SMART	SM00325	Guanine nucleotide exchange factor for Rho/Rac/Cdc42-like GTPases	445	671	2.1E-20	T	02-09-2014	IPR000219	Dbl homology (DH) domain	GO:0005089,GO:0035023		TCONS_00000002|m.6
PST130.2_000001	cfd13393d3042a50a742f32c1e8626d7	1256	SUPERFAMILY	SSF48065		436	523	4.19E-35	T	02-09-2014	IPR000219	Dbl homology (DH) domain	GO:0005089,GO:0035023		TCONS_00000002|m.6
PST130.2_000001	cfd13393d3042a50a742f32c1e8626d7	1256	SUPERFAMILY	SSF48065		561	688	4.19E-35	T	02-09-2014	IPR000219	Dbl homology (DH) domain	GO:0005089,GO:0035023		TCONS_00000002|m.6
PST130.2_000001	cfd13393d3042a50a742f32c1e8626d7	1256	SUPERFAMILY	SSF50729		683	754	2.89E-18	T	02-09-2014					TCONS_00000002|m.6
PST130.2_000001	cfd13393d3042a50a742f32c1e8626d7	1256	SUPERFAMILY	SSF50729		794	858	2.89E-18	T	02-09-2014					TCONS_00000002|m.6
PST130.2_000001	cfd13393d3042a50a742f32c1e8626d7	1256	SUPERFAMILY	SSF57903		1045	1112	1.92E-16	T	02-09-2014	IPR011011	Zinc finger, FYVE/PHD-type			TCONS_00000002|m.6
PST130.2_000002	141be31366915073e1d4e41d75bae439	230	Gene3D	G3DSA:3.30.70.330		100	213	7.8E-29	T	02-09-2014	IPR012677	Nucleotide-binding, alpha-beta plait	GO:0000166		TCONS_00000004|m.1
PST130.2_000002	141be31366915073e1d4e41d75bae439	230	PANTHER	PTHR15241		72	228	1.7E-56	T	02-09-2014					TCONS_00000004|m.1
PST130.2_000002	141be31366915073e1d4e41d75bae439	230	Pfam	PF00076	RNA recognition motif. (a.k.a. RRM, RBD, or RNP domain)	123	190	6.5E-18	T	02-09-2014	IPR000504	RNA recognition motif domain	GO:0003676		TCONS_00000004|m.1
PST130.2_000002	141be31366915073e1d4e41d75bae439	230	ProSiteProfiles	PS50102	Eukaryotic RNA Recognition Motif (RRM) profile.	119	197	18.547	T	02-09-2014	IPR000504	RNA recognition motif domain	GO:0003676		TCONS_00000004|m.1
PST130.2_000002	141be31366915073e1d4e41d75bae439	230	SMART	SM00360	RNA recognition motif	120	193	1.1E-24	T	02-09-2014	IPR000504	RNA recognition motif domain	GO:0003676		TCONS_00000004|m.1
PST130.2_000002	141be31366915073e1d4e41d75bae439	230	SUPERFAMILY	SSF54928		111	228	1.88E-30	T	02-09-2014					TCONS_00000004|m.1
PST130.2_000002	97d388f21ded2e6f39c1d4388e3a529d	134	Gene3D	G3DSA:3.30.70.330		7	117	4.2E-29	T	02-09-2014	IPR012677	Nucleotide-binding, alpha-beta plait	GO:0000166		TCONS_00000005|m.2
PST130.2_000002	97d388f21ded2e6f39c1d4388e3a529d	134	PANTHER	PTHR15241		10	132	1.0E-55	T	02-09-2014					TCONS_00000005|m.2
PST130.2_000002	97d388f21ded2e6f39c1d4388e3a529d	134	PANTHER	PTHR15241:SF2		10	132	1.0E-55	T	02-09-2014					TCONS_00000005|m.2
PST130.2_000002	97d388f21ded2e6f39c1d4388e3a529d	134	Pfam	PF00076	RNA recognition motif. (a.k.a. RRM, RBD, or RNP domain)	27	94	1.9E-18	T	02-09-2014	IPR000504	RNA recognition motif domain	GO:0003676		TCONS_00000005|m.2
PST130.2_000002	97d388f21ded2e6f39c1d4388e3a529d	134	ProSiteProfiles	PS50102	Eukaryotic RNA Recognition Motif (RRM) profile.	23	101	18.547	T	02-09-2014	IPR000504	RNA recognition motif domain	GO:0003676		TCONS_00000005|m.2
PST130.2_000002	97d388f21ded2e6f39c1d4388e3a529d	134	SMART	SM00360	RNA recognition motif	24	97	1.1E-24	T	02-09-2014	IPR000504	RNA recognition motif domain	GO:0003676		TCONS_00000005|m.2
PST130.2_000002	97d388f21ded2e6f39c1d4388e3a529d	134	SUPERFAMILY	SSF54928		15	132	4.3E-31	T	02-09-2014					TCONS_00000005|m.2
PST130.2_000003	9bbfc75cb51ed51fe234be70af2f9b29	212	Gene3D	G3DSA:3.40.50.300		6	195	3.1E-67	T	02-09-2014	IPR027417	P-loop containing nucleoside triphosphate hydrolase			TCONS_00000006|m.4
PST130.2_000003	9bbfc75cb51ed51fe234be70af2f9b29	212	PANTHER	PTHR24073		6	212	7.0E-109	T	02-09-2014					TCONS_00000006|m.4
PST130.2_000003	9bbfc75cb51ed51fe234be70af2f9b29	212	PANTHER	PTHR24073:SF132		6	212	7.0E-109	T	02-09-2014					TCONS_00000006|m.4
PST130.2_000003	9bbfc75cb51ed51fe234be70af2f9b29	212	Pfam	PF00071	Ras family	15	175	5.1E-61	T	02-09-2014	IPR001806	Small GTPase superfamily	GO:0005525,GO:0007264		TCONS_00000006|m.4
PST130.2_000003	9bbfc75cb51ed51fe234be70af2f9b29	212	PRINTS	PR00449	Transforming protein P21 ras signature	118	131	1.1E-35	T	03-09-2014	IPR001806	Small GTPase superfamily	GO:0005525,GO:0007264		TCONS_00000006|m.4
PST130.2_000003	9bbfc75cb51ed51fe234be70af2f9b29	212	PRINTS	PR00449	Transforming protein P21 ras signature	14	35	1.1E-35	T	03-09-2014	IPR001806	Small GTPase superfamily	GO:0005525,GO:0007264		TCONS_00000006|m.4
PST130.2_000003	9bbfc75cb51ed51fe234be70af2f9b29	212	PRINTS	PR00449	Transforming protein P21 ras signature	153	175	1.1E-35	T	03-09-2014	IPR001806	Small GTPase superfamily	GO:0005525,GO:0007264		TCONS_00000006|m.4
PST130.2_000003	9bbfc75cb51ed51fe234be70af2f9b29	212	PRINTS	PR00449	Transforming protein P21 ras signature	37	53	1.1E-35	T	03-09-2014	IPR001806	Small GTPase superfamily	GO:0005525,GO:0007264		TCONS_00000006|m.4
PST130.2_000003	9bbfc75cb51ed51fe234be70af2f9b29	212	PRINTS	PR00449	Transforming protein P21 ras signature	56	78	1.1E-35	T	03-09-2014	IPR001806	Small GTPase superfamily	GO:0005525,GO:0007264		TCONS_00000006|m.4
PST130.2_000003	9bbfc75cb51ed51fe234be70af2f9b29	212	ProSiteProfiles	PS51419	small GTPase Rab1 family profile.	9	212	34.201	T	02-09-2014					TCONS_00000006|m.4
PST130.2_000003	9bbfc75cb51ed51fe234be70af2f9b29	212	SMART	SM00173	Ras subfamily of RAS small GTPases	11	178	8.3E-33	T	02-09-2014	IPR020849	Small GTPase superfamily, Ras type	GO:0005525,GO:0006184,GO:0007165,GO:0016020		TCONS_00000006|m.4
PST130.2_000003	9bbfc75cb51ed51fe234be70af2f9b29	212	SMART	SM00174	Rho (Ras homology) subfamily of Ras-like small GTPases	16	173	1.9E-10	T	02-09-2014	IPR003578	Small GTPase superfamily, Rho type	GO:0005525,GO:0005622,GO:0007264	Reactome: REACT_11044	TCONS_00000006|m.4
PST130.2_000003	9bbfc75cb51ed51fe234be70af2f9b29	212	SMART	SM00175	Rab subfamily of small GTPases	14	178	1.3E-85	T	02-09-2014	IPR003579	Small GTPase superfamily, Rab type	GO:0005525,GO:0007264,GO:0015031		TCONS_00000006|m.4
PST130.2_000003	9bbfc75cb51ed51fe234be70af2f9b29	212	SMART	SM00176	Ran (Ras-related nuclear proteins) /TC4 subfamily of small GTPases	19	212	2.9E-7	T	02-09-2014	IPR002041	Ran GTPase	GO:0003924,GO:0005525,GO:0006184,GO:0006886,GO:0006913,GO:0007165		TCONS_00000006|m.4
PST130.2_000003	9bbfc75cb51ed51fe234be70af2f9b29	212	SUPERFAMILY	SSF52540		10	178	2.85E-56	T	02-09-2014	IPR027417	P-loop containing nucleoside triphosphate hydrolase			TCONS_00000006|m.4
PST130.2_000003	9bbfc75cb51ed51fe234be70af2f9b29	212	TIGRFAM	TIGR00231	small_GTP: small GTP-binding protein domain	12	171	2.5E-32	T	02-09-2014	IPR005225	Small GTP-binding protein domain	GO:0005525		TCONS_00000006|m.4
PST130.2_000005	a0067aac06a5583117a1156a32a6c20e	375	Gene3D	G3DSA:2.40.100.10		5	182	3.4E-63	T	02-09-2014	IPR029000	Cyclophilin-like domain			TCONS_00000008|m.16
PST130.2_000005	a0067aac06a5583117a1156a32a6c20e	375	PANTHER	PTHR11071		6	265	9.6E-121	T	02-09-2014					TCONS_00000008|m.16
PST130.2_000005	a0067aac06a5583117a1156a32a6c20e	375	PANTHER	PTHR11071:SF207		6	265	9.6E-121	T	02-09-2014					TCONS_00000008|m.16
PST130.2_000005	a0067aac06a5583117a1156a32a6c20e	375	Pfam	PF00160	Cyclophilin type peptidyl-prolyl cis-trans isomerase/CLD	15	170	3.8E-38	T	02-09-2014	IPR002130	Cyclophilin-type peptidyl-prolyl cis-trans isomerase domain	GO:0000413,GO:0003755,GO:0006457		TCONS_00000008|m.16
PST130.2_000005	a0067aac06a5583117a1156a32a6c20e	375	PRINTS	PR00153	Cyclophilin peptidyl-prolyl cis-trans isomerase signature	112	127	6.7E-28	T	03-09-2014	IPR002130	Cyclophilin-like peptidyl-prolyl cis-trans isomerase domain	GO:0003755,GO:0006457		TCONS_00000008|m.16
PST130.2_000005	a0067aac06a5583117a1156a32a6c20e	375	PRINTS	PR00153	Cyclophilin peptidyl-prolyl cis-trans isomerase signature	127	139	6.7E-28	T	03-09-2014	IPR002130	Cyclophilin-like peptidyl-prolyl cis-trans isomerase domain	GO:0003755,GO:0006457		TCONS_00000008|m.16
PST130.2_000005	a0067aac06a5583117a1156a32a6c20e	375	PRINTS	PR00153	Cyclophilin peptidyl-prolyl cis-trans isomerase signature	140	155	6.7E-28	T	03-09-2014	IPR002130	Cyclophilin-like peptidyl-prolyl cis-trans isomerase domain	GO:0003755,GO:0006457		TCONS_00000008|m.16
PST130.2_000005	a0067aac06a5583117a1156a32a6c20e	375	PRINTS	PR00153	Cyclophilin peptidyl-prolyl cis-trans isomerase signature	31	46	6.7E-28	T	03-09-2014	IPR002130	Cyclophilin-like peptidyl-prolyl cis-trans isomerase domain	GO:0003755,GO:0006457		TCONS_00000008|m.16
PST130.2_000005	a0067aac06a5583117a1156a32a6c20e	375	PRINTS	PR00153	Cyclophilin peptidyl-prolyl cis-trans isomerase signature	69	81	6.7E-28	T	03-09-2014	IPR002130	Cyclophilin-like peptidyl-prolyl cis-trans isomerase domain	GO:0003755,GO:0006457		TCONS_00000008|m.16
PST130.2_000005	a0067aac06a5583117a1156a32a6c20e	375	ProSiteProfiles	PS50072	Cyclophilin-type peptidyl-prolyl cis-trans isomerase domain profile.	14	180	35.696	T	02-09-2014	IPR002130	Cyclophilin-type peptidyl-prolyl cis-trans isomerase domain	GO:0000413,GO:0003755,GO:0006457		TCONS_00000008|m.16
PST130.2_000005	a0067aac06a5583117a1156a32a6c20e	375	SUPERFAMILY	SSF50891		8	184	2.19E-57	T	02-09-2014	IPR029000	Cyclophilin-like domain			TCONS_00000008|m.16
PST130.2_000006	bb29b48faec79f22d3748569f79474b1	558	Gene3D	G3DSA:2.170.270.10		336	555	3.4E-38	T	02-09-2014					TCONS_00000009|m.19
PST130.2_000006	bb29b48faec79f22d3748569f79474b1	558	PANTHER	PTHR22884		344	555	3.2E-40	T	02-09-2014					TCONS_00000009|m.19
PST130.2_000006	bb29b48faec79f22d3748569f79474b1	558	PANTHER	PTHR22884:SF237		344	555	3.2E-40	T	02-09-2014					TCONS_00000009|m.19
PST130.2_000006	bb29b48faec79f22d3748569f79474b1	558	Pfam	PF00856	SET domain	442	549	2.8E-12	T	02-09-2014	IPR001214	SET domain	GO:0005515		TCONS_00000009|m.19
PST130.2_000006	bb29b48faec79f22d3748569f79474b1	558	ProSiteProfiles	PS50280	SET domain profile.	431	549	10.793	T	02-09-2014	IPR001214	SET domain	GO:0005515		TCONS_00000009|m.19
PST130.2_000006	bb29b48faec79f22d3748569f79474b1	558	ProSiteProfiles	PS51633	CXC domain profile.	324	432	10.828	T	02-09-2014	IPR026489	CXC domain		KEGG: 00310+2.1.1.43,MetaCyc: PWY-6424	TCONS_00000009|m.19
PST130.2_000006	bb29b48faec79f22d3748569f79474b1	558	SMART	SM00317	SET (Su(var)3-9, Enhancer-of-zeste, Trithorax) domain	431	555	2.7E-19	T	02-09-2014	IPR001214	SET domain	GO:0005515		TCONS_00000009|m.19
PST130.2_000006	bb29b48faec79f22d3748569f79474b1	558	SUPERFAMILY	SSF82199		335	555	1.57E-35	T	02-09-2014					TCONS_00000009|m.19
PST130.2_000006	e94a6a0e5f49da246712307d99876132	501	Gene3D	G3DSA:2.170.270.10		335	473	1.0E-17	T	02-09-2014					TCONS_00000010|m.20
PST130.2_000006	e94a6a0e5f49da246712307d99876132	501	PANTHER	PTHR22884		344	471	7.2E-21	T	02-09-2014					TCONS_00000010|m.20
PST130.2_000006	e94a6a0e5f49da246712307d99876132	501	PANTHER	PTHR22884:SF237		344	471	7.2E-21	T	02-09-2014					TCONS_00000010|m.20
PST130.2_000006	e94a6a0e5f49da246712307d99876132	501	ProSiteProfiles	PS51633	CXC domain profile.	324	432	10.828	T	02-09-2014	IPR026489	CXC domain		KEGG: 00310+2.1.1.43,MetaCyc: PWY-6424	TCONS_00000010|m.20
PST130.2_000006	e94a6a0e5f49da246712307d99876132	501	SUPERFAMILY	SSF82199		336	472	3.14E-18	T	02-09-2014					TCONS_00000010|m.20
PST130.2_000007	8342e8fdffe397646e4f35fd34243d7c	387	Gene3D	G3DSA:3.30.420.40		255	382	8.4E-20	T	02-09-2014					TCONS_00000012|m.21
PST130.2_000007	8342e8fdffe397646e4f35fd34243d7c	387	Gene3D	G3DSA:3.30.420.40		3	184	3.2E-54	T	02-09-2014					TCONS_00000012|m.21
PST130.2_000007	8342e8fdffe397646e4f35fd34243d7c	387	Gene3D	G3DSA:3.90.640.10		185	254	1.4E-31	T	02-09-2014					TCONS_00000012|m.21
PST130.2_000007	8342e8fdffe397646e4f35fd34243d7c	387	PANTHER	PTHR11937		4	387	4.6E-236	T	02-09-2014	IPR004000	Actin-related protein			TCONS_00000012|m.21
PST130.2_000007	8342e8fdffe397646e4f35fd34243d7c	387	PANTHER	PTHR11937:SF149		4	387	4.6E-236	T	02-09-2014					TCONS_00000012|m.21
PST130.2_000007	8342e8fdffe397646e4f35fd34243d7c	387	Pfam	PF00022	Actin	3	382	4.8E-114	T	02-09-2014	IPR004000	Actin-related protein			TCONS_00000012|m.21
PST130.2_000007	8342e8fdffe397646e4f35fd34243d7c	387	PRINTS	PR00190	Actin signature	113	126	1.6E-20	T	03-09-2014	IPR004000	Actin-related protein			TCONS_00000012|m.21
PST130.2_000007	8342e8fdffe397646e4f35fd34243d7c	387	PRINTS	PR00190	Actin signature	138	157	1.6E-20	T	03-09-2014	IPR004000	Actin-related protein			TCONS_00000012|m.21
PST130.2_000007	8342e8fdffe397646e4f35fd34243d7c	387	PRINTS	PR00190	Actin signature	17	26	1.6E-20	T	03-09-2014	IPR004000	Actin-related protein			TCONS_00000012|m.21
PST130.2_000007	8342e8fdffe397646e4f35fd34243d7c	387	PRINTS	PR00190	Actin signature	234	250	1.6E-20	T	03-09-2014	IPR004000	Actin-related protein			TCONS_00000012|m.21
PST130.2_000007	8342e8fdffe397646e4f35fd34243d7c	387	PRINTS	PR00190	Actin signature	82	100	1.6E-20	T	03-09-2014	IPR004000	Actin-related protein			TCONS_00000012|m.21
PST130.2_000007	8342e8fdffe397646e4f35fd34243d7c	387	ProSitePatterns	PS01132	Actins and actin-related proteins signature.	102	114	-	T	02-09-2014	IPR020902	Actin/actin-like conserved site			TCONS_00000012|m.21
PST130.2_000007	8342e8fdffe397646e4f35fd34243d7c	387	SMART	SM00268	Actin	4	385	1.2E-180	T	02-09-2014	IPR004000	Actin-related protein			TCONS_00000012|m.21
PST130.2_000007	8342e8fdffe397646e4f35fd34243d7c	387	SUPERFAMILY	SSF53067		144	381	1.38E-72	T	02-09-2014					TCONS_00000012|m.21
PST130.2_000007	8342e8fdffe397646e4f35fd34243d7c	387	SUPERFAMILY	SSF53067		3	151	2.33E-44	T	02-09-2014					TCONS_00000012|m.21
PST130.2_000007	f4bd5f9d9dddcc7af895beb6733628ed	399	Gene3D	G3DSA:3.30.420.40		267	394	9.0E-20	T	02-09-2014					TCONS_00000011|m.22
PST130.2_000007	f4bd5f9d9dddcc7af895beb6733628ed	399	Gene3D	G3DSA:3.30.420.40		9	196	2.6E-58	T	02-09-2014					TCONS_00000011|m.22
PST130.2_000007	f4bd5f9d9dddcc7af895beb6733628ed	399	Gene3D	G3DSA:3.90.640.10		197	266	1.5E-31	T	02-09-2014					TCONS_00000011|m.22
PST130.2_000007	f4bd5f9d9dddcc7af895beb6733628ed	399	PANTHER	PTHR11937		8	399	5.6E-239	T	02-09-2014	IPR004000	Actin-related protein			TCONS_00000011|m.22
PST130.2_000007	f4bd5f9d9dddcc7af895beb6733628ed	399	PANTHER	PTHR11937:SF37		8	399	5.6E-239	T	02-09-2014	IPR027306	Actin-related protein 2 (Arp2)	GO:0005524,GO:0005856,GO:0005885,GO:0030833,GO:0034314		TCONS_00000011|m.22
PST130.2_000007	f4bd5f9d9dddcc7af895beb6733628ed	399	Pfam	PF00022	Actin	8	394	6.8E-118	T	02-09-2014	IPR004000	Actin-related protein			TCONS_00000011|m.22
PST130.2_000007	f4bd5f9d9dddcc7af895beb6733628ed	399	PRINTS	PR00190	Actin signature	125	138	1.9E-20	T	03-09-2014	IPR004000	Actin-related protein			TCONS_00000011|m.22
PST130.2_000007	f4bd5f9d9dddcc7af895beb6733628ed	399	PRINTS	PR00190	Actin signature	150	169	1.9E-20	T	03-09-2014	IPR004000	Actin-related protein			TCONS_00000011|m.22
PST130.2_000007	f4bd5f9d9dddcc7af895beb6733628ed	399	PRINTS	PR00190	Actin signature	246	262	1.9E-20	T	03-09-2014	IPR004000	Actin-related protein			TCONS_00000011|m.22
PST130.2_000007	f4bd5f9d9dddcc7af895beb6733628ed	399	PRINTS	PR00190	Actin signature	29	38	1.9E-20	T	03-09-2014	IPR004000	Actin-related protein			TCONS_00000011|m.22
PST130.2_000007	f4bd5f9d9dddcc7af895beb6733628ed	399	PRINTS	PR00190	Actin signature	94	112	1.9E-20	T	03-09-2014	IPR004000	Actin-related protein			TCONS_00000011|m.22
PST130.2_000007	f4bd5f9d9dddcc7af895beb6733628ed	399	ProSitePatterns	PS01132	Actins and actin-related proteins signature.	114	126	-	T	02-09-2014	IPR020902	Actin/actin-like conserved site			TCONS_00000011|m.22
PST130.2_000007	f4bd5f9d9dddcc7af895beb6733628ed	399	SMART	SM00268	Actin	8	397	1.6E-189	T	02-09-2014	IPR004000	Actin-related protein			TCONS_00000011|m.22
PST130.2_000007	f4bd5f9d9dddcc7af895beb6733628ed	399	SUPERFAMILY	SSF53067		156	393	1.46E-72	T	02-09-2014					TCONS_00000011|m.22
PST130.2_000007	f4bd5f9d9dddcc7af895beb6733628ed	399	SUPERFAMILY	SSF53067		9	163	1.23E-48	T	02-09-2014					TCONS_00000011|m.22
PST130.2_000010	64f10432c45d60f78686dda6c04e463d	384	Hamap	MF_01876	Pseudouridine-5'-phosphate glycosidase [psuG].	46	345	35.274	T	02-09-2014	IPR007342	Pseudouridine-5'-phosphate glycosidase	GO:0016798	KEGG: 00240+3.2.-.-,KEGG: 00531+3.2.-.-	TCONS_00000015|m.35
PST130.2_000010	64f10432c45d60f78686dda6c04e463d	384	PANTHER	PTHR10584		9	285	1.3E-100	T	02-09-2014					TCONS_00000015|m.35
PST130.2_000010	64f10432c45d60f78686dda6c04e463d	384	PANTHER	PTHR10584:SF1		9	285	1.3E-100	T	02-09-2014	IPR007342	Pseudouridine-5'-phosphate glycosidase	GO:0016798	KEGG: 00240+3.2.-.-,KEGG: 00531+3.2.-.-	TCONS_00000015|m.35
PST130.2_000010	64f10432c45d60f78686dda6c04e463d	384	Pfam	PF04227	Indigoidine synthase A like protein	50	342	5.4E-108	T	02-09-2014	IPR007342	Pseudouridine-5'-phosphate glycosidase	GO:0016798	KEGG: 00240+3.2.-.-,KEGG: 00531+3.2.-.-	TCONS_00000015|m.35
PST130.2_000010	64f10432c45d60f78686dda6c04e463d	384	SUPERFAMILY	SSF110581		47	344	3.4E-95	T	02-09-2014					TCONS_00000015|m.35
PST130.2_000010	727b7c3f4b39438390ee8b6f31b6af78	137	Gene3D	G3DSA:3.40.1190.20		2	125	3.0E-16	T	02-09-2014	IPR029056	Ribokinase-like			TCONS_00000015|m.39
PST130.2_000010	727b7c3f4b39438390ee8b6f31b6af78	137	Pfam	PF00294	pfkB family carbohydrate kinase	2	106	4.6E-11	T	02-09-2014	IPR011611	Carbohydrate kinase PfkB			TCONS_00000015|m.39
PST130.2_000010	727b7c3f4b39438390ee8b6f31b6af78	137	SUPERFAMILY	SSF53613		2	108	2.04E-12	T	02-09-2014	IPR029056	Ribokinase-like			TCONS_00000015|m.39
PST130.2_000010	7b3eaaacc7c7bace822e9dfd3554ff2d	790	Gene3D	G3DSA:3.40.1190.20		381	589	2.1E-35	T	02-09-2014	IPR029056	Ribokinase-like			TCONS_00000017|m.28
PST130.2_000010	7b3eaaacc7c7bace822e9dfd3554ff2d	790	Gene3D	G3DSA:3.40.1190.20		632	667	2.1E-35	T	02-09-2014	IPR029056	Ribokinase-like			TCONS_00000017|m.28
PST130.2_000010	7b3eaaacc7c7bace822e9dfd3554ff2d	790	Gene3D	G3DSA:3.40.1190.20		723	779	2.1E-35	T	02-09-2014	IPR029056	Ribokinase-like			TCONS_00000017|m.28
PST130.2_000010	7b3eaaacc7c7bace822e9dfd3554ff2d	790	Hamap	MF_01876	Pseudouridine-5'-phosphate glycosidase [psuG].	46	345	35.274	T	02-09-2014	IPR007342	Pseudouridine-5'-phosphate glycosidase	GO:0016798	KEGG: 00240+3.2.-.-,KEGG: 00531+3.2.-.-	TCONS_00000017|m.28
PST130.2_000010	7b3eaaacc7c7bace822e9dfd3554ff2d	790	PANTHER	PTHR10584		9	788	7.4E-128	T	02-09-2014					TCONS_00000017|m.28
PST130.2_000010	7b3eaaacc7c7bace822e9dfd3554ff2d	790	PANTHER	PTHR10584:SF1		9	788	7.4E-128	T	02-09-2014	IPR007342	Pseudouridine-5'-phosphate glycosidase	GO:0016798	KEGG: 00240+3.2.-.-,KEGG: 00531+3.2.-.-	TCONS_00000017|m.28
PST130.2_000010	7b3eaaacc7c7bace822e9dfd3554ff2d	790	Pfam	PF00294	pfkB family carbohydrate kinase	383	529	2.9E-10	T	02-09-2014	IPR011611	Carbohydrate kinase PfkB			TCONS_00000017|m.28
PST130.2_000010	7b3eaaacc7c7bace822e9dfd3554ff2d	790	Pfam	PF04227	Indigoidine synthase A like protein	50	342	3.7E-107	T	02-09-2014	IPR007342	Pseudouridine-5'-phosphate glycosidase	GO:0016798	KEGG: 00240+3.2.-.-,KEGG: 00531+3.2.-.-	TCONS_00000017|m.28
PST130.2_000010	7b3eaaacc7c7bace822e9dfd3554ff2d	790	SUPERFAMILY	SSF110581		47	344	2.35E-94	T	02-09-2014					TCONS_00000017|m.28
PST130.2_000010	7b3eaaacc7c7bace822e9dfd3554ff2d	790	SUPERFAMILY	SSF53613		383	591	3.59E-21	T	02-09-2014	IPR029056	Ribokinase-like			TCONS_00000017|m.28
PST130.2_000010	7b3eaaacc7c7bace822e9dfd3554ff2d	790	SUPERFAMILY	SSF53613		634	666	3.59E-21	T	02-09-2014	IPR029056	Ribokinase-like			TCONS_00000017|m.28
PST130.2_000010	7b3eaaacc7c7bace822e9dfd3554ff2d	790	SUPERFAMILY	SSF53613		734	757	3.59E-21	T	02-09-2014	IPR029056	Ribokinase-like			TCONS_00000017|m.28
PST130.2_000010	85a9b750200429892d825fa34a5da458	251	PANTHER	PTHR10584		9	211	6.0E-81	T	02-09-2014					TCONS_00000016|m.33
PST130.2_000010	85a9b750200429892d825fa34a5da458	251	PANTHER	PTHR10584:SF1		9	211	6.0E-81	T	02-09-2014	IPR007342	Pseudouridine-5'-phosphate glycosidase	GO:0016798	KEGG: 00240+3.2.-.-,KEGG: 00531+3.2.-.-	TCONS_00000016|m.33
PST130.2_000010	85a9b750200429892d825fa34a5da458	251	Pfam	PF04227	Indigoidine synthase A like protein	50	211	3.0E-66	T	02-09-2014	IPR007342	Pseudouridine-5'-phosphate glycosidase	GO:0016798	KEGG: 00240+3.2.-.-,KEGG: 00531+3.2.-.-	TCONS_00000016|m.33
PST130.2_000010	85a9b750200429892d825fa34a5da458	251	SUPERFAMILY	SSF110581		47	212	1.31E-58	T	02-09-2014					TCONS_00000016|m.33
PST130.2_000010	bf0908a2401c3cfd4849fe8027212550	232	Gene3D	G3DSA:3.40.1190.20		165	222	2.2E-9	T	02-09-2014	IPR029056	Ribokinase-like			TCONS_00000015|m.37
PST130.2_000010	bf0908a2401c3cfd4849fe8027212550	232	Gene3D	G3DSA:3.40.1190.20		17	31	2.2E-9	T	02-09-2014	IPR029056	Ribokinase-like			TCONS_00000015|m.37
PST130.2_000010	bf0908a2401c3cfd4849fe8027212550	232	Gene3D	G3DSA:3.40.1190.20		74	109	2.2E-9	T	02-09-2014	IPR029056	Ribokinase-like			TCONS_00000015|m.37
PST130.2_000010	bf0908a2401c3cfd4849fe8027212550	232	PANTHER	PTHR10584		15	230	9.7E-23	T	02-09-2014					TCONS_00000015|m.37
PST130.2_000010	bf0908a2401c3cfd4849fe8027212550	232	PANTHER	PTHR10584:SF1		15	230	9.7E-23	T	02-09-2014	IPR007342	Pseudouridine-5'-phosphate glycosidase	GO:0016798	KEGG: 00240+3.2.-.-,KEGG: 00531+3.2.-.-	TCONS_00000015|m.37
PST130.2_000010	bf0908a2401c3cfd4849fe8027212550	232	SUPERFAMILY	SSF53613		162	199	1.53E-5	T	02-09-2014	IPR029056	Ribokinase-like			TCONS_00000015|m.37
PST130.2_000010	bf0908a2401c3cfd4849fe8027212550	232	SUPERFAMILY	SSF53613		53	116	1.53E-5	T	02-09-2014	IPR029056	Ribokinase-like			TCONS_00000015|m.37
PST130.2_000010	c057eb2f0b1556b09df68508e03e2f28	600	Gene3D	G3DSA:3.40.1190.20		191	399	9.7E-36	T	02-09-2014	IPR029056	Ribokinase-like			TCONS_00000016|m.31
PST130.2_000010	c057eb2f0b1556b09df68508e03e2f28	600	Gene3D	G3DSA:3.40.1190.20		442	477	9.7E-36	T	02-09-2014	IPR029056	Ribokinase-like			TCONS_00000016|m.31
PST130.2_000010	c057eb2f0b1556b09df68508e03e2f28	600	Gene3D	G3DSA:3.40.1190.20		533	589	9.7E-36	T	02-09-2014	IPR029056	Ribokinase-like			TCONS_00000016|m.31
PST130.2_000010	c057eb2f0b1556b09df68508e03e2f28	600	PANTHER	PTHR10584		22	598	3.3E-37	T	02-09-2014					TCONS_00000016|m.31
PST130.2_000010	c057eb2f0b1556b09df68508e03e2f28	600	PANTHER	PTHR10584:SF1		22	598	3.3E-37	T	02-09-2014	IPR007342	Pseudouridine-5'-phosphate glycosidase	GO:0016798	KEGG: 00240+3.2.-.-,KEGG: 00531+3.2.-.-	TCONS_00000016|m.31
PST130.2_000010	c057eb2f0b1556b09df68508e03e2f28	600	Pfam	PF00294	pfkB family carbohydrate kinase	193	347	1.7E-10	T	02-09-2014	IPR011611	Carbohydrate kinase PfkB			TCONS_00000016|m.31
PST130.2_000010	c057eb2f0b1556b09df68508e03e2f28	600	Pfam	PF04227	Indigoidine synthase A like protein	22	152	5.0E-33	T	02-09-2014	IPR007342	Pseudouridine-5'-phosphate glycosidase	GO:0016798	KEGG: 00240+3.2.-.-,KEGG: 00531+3.2.-.-	TCONS_00000016|m.31
PST130.2_000010	c057eb2f0b1556b09df68508e03e2f28	600	SUPERFAMILY	SSF110581		22	154	5.36E-29	T	02-09-2014					TCONS_00000016|m.31
PST130.2_000010	c057eb2f0b1556b09df68508e03e2f28	600	SUPERFAMILY	SSF53613		193	401	1.54E-21	T	02-09-2014	IPR029056	Ribokinase-like			TCONS_00000016|m.31
PST130.2_000010	c057eb2f0b1556b09df68508e03e2f28	600	SUPERFAMILY	SSF53613		444	476	1.54E-21	T	02-09-2014	IPR029056	Ribokinase-like			TCONS_00000016|m.31
PST130.2_000010	c057eb2f0b1556b09df68508e03e2f28	600	SUPERFAMILY	SSF53613		544	568	1.54E-21	T	02-09-2014	IPR029056	Ribokinase-like			TCONS_00000016|m.31
PST130.2_000013	3889da8ca3aae6fe31f7deef98cf39dd	454	Gene3D	G3DSA:2.30.180.10		140	230	1.4E-8	T	02-09-2014	IPR000782	FAS1 domain			TCONS_00000021|m.40
PST130.2_000013	3889da8ca3aae6fe31f7deef98cf39dd	454	Gene3D	G3DSA:2.30.180.10		259	389	1.8E-18	T	02-09-2014	IPR000782	FAS1 domain			TCONS_00000021|m.40
PST130.2_000013	3889da8ca3aae6fe31f7deef98cf39dd	454	PANTHER	PTHR10900		11	415	8.1E-136	T	02-09-2014					TCONS_00000021|m.40
PST130.2_000013	3889da8ca3aae6fe31f7deef98cf39dd	454	PANTHER	PTHR10900:SF75		11	415	8.1E-136	T	02-09-2014					TCONS_00000021|m.40
PST130.2_000013	3889da8ca3aae6fe31f7deef98cf39dd	454	Pfam	PF02469	Fasciclin domain	139	204	7.9E-8	T	02-09-2014	IPR000782	FAS1 domain			TCONS_00000021|m.40
PST130.2_000013	3889da8ca3aae6fe31f7deef98cf39dd	454	Pfam	PF02469	Fasciclin domain	271	387	1.7E-12	T	02-09-2014	IPR000782	FAS1 domain			TCONS_00000021|m.40
PST130.2_000013	3889da8ca3aae6fe31f7deef98cf39dd	454	Phobius	CYTOPLASMIC_DOMAIN	Region of a membrane-bound protein predicted to be outside the membrane, in the cytoplasm.	454	454	-	T	03-09-2014					TCONS_00000021|m.40
PST130.2_000013	3889da8ca3aae6fe31f7deef98cf39dd	454	Phobius	NON_CYTOPLASMIC_DOMAIN	Region of a membrane-bound protein predicted to be outside the membrane, in the extracellular region.	23	433	-	T	03-09-2014					TCONS_00000021|m.40
PST130.2_000013	3889da8ca3aae6fe31f7deef98cf39dd	454	Phobius	SIGNAL_PEPTIDE_C_REGION	C-terminal region of a signal peptide.	18	22	-	T	03-09-2014					TCONS_00000021|m.40
PST130.2_000013	3889da8ca3aae6fe31f7deef98cf39dd	454	Phobius	SIGNAL_PEPTIDE_H_REGION	Hydrophobic region of a signal peptide.	6	17	-	T	03-09-2014					TCONS_00000021|m.40
PST130.2_000013	3889da8ca3aae6fe31f7deef98cf39dd	454	Phobius	SIGNAL_PEPTIDE_N_REGION	N-terminal region of a signal peptide.	1	5	-	T	03-09-2014					TCONS_00000021|m.40
PST130.2_000013	3889da8ca3aae6fe31f7deef98cf39dd	454	Phobius	SIGNAL_PEPTIDE	Signal peptide region	1	22	-	T	03-09-2014					TCONS_00000021|m.40
PST130.2_000013	3889da8ca3aae6fe31f7deef98cf39dd	454	Phobius	TRANSMEMBRANE	Region of a membrane-bound protein predicted to be embedded in the membrane.	434	453	-	T	03-09-2014					TCONS_00000021|m.40
PST130.2_000013	3889da8ca3aae6fe31f7deef98cf39dd	454	ProSiteProfiles	PS50213	FAS1/BIgH3 domain profile.	111	234	9.487	T	02-09-2014	IPR000782	FAS1 domain			TCONS_00000021|m.40
PST130.2_000013	3889da8ca3aae6fe31f7deef98cf39dd	454	ProSiteProfiles	PS50213	FAS1/BIgH3 domain profile.	259	387	19.242	T	02-09-2014	IPR000782	FAS1 domain			TCONS_00000021|m.40
PST130.2_000013	3889da8ca3aae6fe31f7deef98cf39dd	454	SignalP_EUK	SignalP-noTM		1	22	-	T	03-09-2014					TCONS_00000021|m.40
PST130.2_000013	3889da8ca3aae6fe31f7deef98cf39dd	454	SMART	SM00554	Four repeated domains in the Fasciclin I family of proteins, present in many other contexts.	149	259	0.14	T	02-09-2014	IPR000782	FAS1 domain			TCONS_00000021|m.40
PST130.2_000013	3889da8ca3aae6fe31f7deef98cf39dd	454	SMART	SM00554	Four repeated domains in the Fasciclin I family of proteins, present in many other contexts.	297	390	9.6E-12	T	02-09-2014	IPR000782	FAS1 domain			TCONS_00000021|m.40
PST130.2_000013	3889da8ca3aae6fe31f7deef98cf39dd	454	SUPERFAMILY	SSF82153		112	218	7.32E-11	T	02-09-2014	IPR000782	FAS1 domain			TCONS_00000021|m.40
PST130.2_000013	3889da8ca3aae6fe31f7deef98cf39dd	454	SUPERFAMILY	SSF82153		244	389	9.94E-20	T	02-09-2014	IPR000782	FAS1 domain			TCONS_00000021|m.40
PST130.2_000014	693d8de782f8d3722042c46e14524aee	738	Phobius	NON_CYTOPLASMIC_DOMAIN	Region of a membrane-bound protein predicted to be outside the membrane, in the extracellular region.	19	738	-	T	03-09-2014					TCONS_00000023|m.44
PST130.2_000014	693d8de782f8d3722042c46e14524aee	738	Phobius	SIGNAL_PEPTIDE_C_REGION	C-terminal region of a signal peptide.	12	18	-	T	03-09-2014					TCONS_00000023|m.44
PST130.2_000014	693d8de782f8d3722042c46e14524aee	738	Phobius	SIGNAL_PEPTIDE_H_REGION	Hydrophobic region of a signal peptide.	4	11	-	T	03-09-2014					TCONS_00000023|m.44
PST130.2_000014	693d8de782f8d3722042c46e14524aee	738	Phobius	SIGNAL_PEPTIDE_N_REGION	N-terminal region of a signal peptide.	1	3	-	T	03-09-2014					TCONS_00000023|m.44
PST130.2_000014	693d8de782f8d3722042c46e14524aee	738	Phobius	SIGNAL_PEPTIDE	Signal peptide region	1	18	-	T	03-09-2014					TCONS_00000023|m.44
PST130.2_000016	48bfc6867581394ea0adb49c86605208	499	PANTHER	PTHR21027		1	302	6.9E-49	T	02-09-2014	IPR024337	tRNA-splicing endonuclease, subunit Sen54			TCONS_00000025|m.46
PST130.2_000016	48bfc6867581394ea0adb49c86605208	499	Pfam	PF12928	tRNA-splicing endonuclease subunit sen54 N-term	72	150	7.8E-11	T	02-09-2014	IPR024336	tRNA-splicing endonuclease, subunit Sen54, N-terminal			TCONS_00000025|m.46
PST130.2_000018	8ece24cbc0fd878731946ce1323c2e70	413	Gene3D	G3DSA:3.30.830.10		26	134	6.1E-17	T	02-09-2014	IPR011237	Peptidase M16 domain	GO:0046872		TCONS_00000027|m.55
PST130.2_000018	8ece24cbc0fd878731946ce1323c2e70	413	Gene3D	G3DSA:3.30.830.10		26	134	6.1E-17	T	02-09-2014	IPR011237	Peptidase M16 domain	GO:0046872		TCONS_00000028|m.57
PST130.2_000018	8ece24cbc0fd878731946ce1323c2e70	413	PANTHER	PTHR11851		26	413	2.7E-126	T	02-09-2014					TCONS_00000027|m.55
PST130.2_000018	8ece24cbc0fd878731946ce1323c2e70	413	PANTHER	PTHR11851		26	413	2.7E-126	T	02-09-2014					TCONS_00000028|m.57
PST130.2_000018	8ece24cbc0fd878731946ce1323c2e70	413	PANTHER	PTHR11851:SF115		26	413	2.7E-126	T	02-09-2014					TCONS_00000027|m.55
PST130.2_000018	8ece24cbc0fd878731946ce1323c2e70	413	PANTHER	PTHR11851:SF115		26	413	2.7E-126	T	02-09-2014					TCONS_00000028|m.57
PST130.2_000018	8ece24cbc0fd878731946ce1323c2e70	413	Pfam	PF05193	Peptidase M16 inactive domain	97	275	2.2E-14	T	02-09-2014	IPR007863	Peptidase M16, C-terminal domain			TCONS_00000027|m.55
PST130.2_000018	8ece24cbc0fd878731946ce1323c2e70	413	Pfam	PF05193	Peptidase M16 inactive domain	97	275	2.2E-14	T	02-09-2014	IPR007863	Peptidase M16, C-terminal domain			TCONS_00000028|m.57
PST130.2_000018	8ece24cbc0fd878731946ce1323c2e70	413	SUPERFAMILY	SSF63411		166	412	4.07E-33	T	02-09-2014	IPR011249	Metalloenzyme, LuxS/M16 peptidase-like	GO:0003824,GO:0046872		TCONS_00000027|m.55
PST130.2_000018	8ece24cbc0fd878731946ce1323c2e70	413	SUPERFAMILY	SSF63411		166	412	4.07E-33	T	02-09-2014	IPR011249	Metalloenzyme, LuxS/M16 peptidase-like	GO:0003824,GO:0046872		TCONS_00000028|m.57
PST130.2_000018	8ece24cbc0fd878731946ce1323c2e70	413	SUPERFAMILY	SSF63411		31	134	1.48E-16	T	02-09-2014	IPR011249	Metalloenzyme, LuxS/M16 peptidase-like	GO:0003824,GO:0046872		TCONS_00000027|m.55
PST130.2_000018	8ece24cbc0fd878731946ce1323c2e70	413	SUPERFAMILY	SSF63411		31	134	1.48E-16	T	02-09-2014	IPR011249	Metalloenzyme, LuxS/M16 peptidase-like	GO:0003824,GO:0046872		TCONS_00000028|m.57
PST130.2_000018	cd8726dd6dadf09352afdf398cb0ec3e	156	Gene3D	G3DSA:3.30.830.10		54	142	2.4E-17	T	02-09-2014	IPR011237	Peptidase M16 domain	GO:0046872		TCONS_00000027|m.56
PST130.2_000018	cd8726dd6dadf09352afdf398cb0ec3e	156	Gene3D	G3DSA:3.30.830.10		54	142	2.4E-17	T	02-09-2014	IPR011237	Peptidase M16 domain	GO:0046872		TCONS_00000028|m.58
PST130.2_000018	cd8726dd6dadf09352afdf398cb0ec3e	156	PANTHER	PTHR11851		20	140	3.1E-58	T	02-09-2014					TCONS_00000027|m.56
PST130.2_000018	cd8726dd6dadf09352afdf398cb0ec3e	156	PANTHER	PTHR11851		20	140	3.1E-58	T	02-09-2014					TCONS_00000028|m.58
PST130.2_000018	cd8726dd6dadf09352afdf398cb0ec3e	156	PANTHER	PTHR11851:SF115		20	140	3.1E-58	T	02-09-2014					TCONS_00000027|m.56
PST130.2_000018	cd8726dd6dadf09352afdf398cb0ec3e	156	PANTHER	PTHR11851:SF115		20	140	3.1E-58	T	02-09-2014					TCONS_00000028|m.58
PST130.2_000018	cd8726dd6dadf09352afdf398cb0ec3e	156	Pfam	PF00675	Insulinase (Peptidase family M16)	74	126	4.0E-7	T	02-09-2014	IPR011765	Peptidase M16, N-terminal			TCONS_00000027|m.56
PST130.2_000018	cd8726dd6dadf09352afdf398cb0ec3e	156	Pfam	PF00675	Insulinase (Peptidase family M16)	74	126	4.0E-7	T	02-09-2014	IPR011765	Peptidase M16, N-terminal			TCONS_00000028|m.58
PST130.2_000018	cd8726dd6dadf09352afdf398cb0ec3e	156	SUPERFAMILY	SSF63411		36	140	2.35E-14	T	02-09-2014	IPR011249	Metalloenzyme, LuxS/M16 peptidase-like	GO:0003824,GO:0046872		TCONS_00000027|m.56
PST130.2_000018	cd8726dd6dadf09352afdf398cb0ec3e	156	SUPERFAMILY	SSF63411		36	140	2.35E-14	T	02-09-2014	IPR011249	Metalloenzyme, LuxS/M16 peptidase-like	GO:0003824,GO:0046872		TCONS_00000028|m.58
PST130.2_000021	ce8c8298dd2fb4343e8ed25823dfaaa7	285	PANTHER	PTHR31077		7	285	2.2E-34	T	02-09-2014					TCONS_00000031|m.62
PST130.2_000021	ce8c8298dd2fb4343e8ed25823dfaaa7	285	Pfam	PF08648	Protein of unknown function (DUF1777)	132	284	1.5E-26	T	02-09-2014	IPR013957	Domain of unknown function DUF1777			TCONS_00000031|m.62
PST130.2_000022	821c21467065e96b290bebcfd4ae5707	230	Gene3D	G3DSA:3.30.160.60		199	224	1.9E-8	T	02-09-2014	IPR013087	Zinc finger C2H2-type/integrase DNA-binding domain	GO:0003676		TCONS_00000032|m.60
PST130.2_000022	821c21467065e96b290bebcfd4ae5707	230	Pfam	PF00096	Zinc finger, C2H2 type	200	224	1.8E-4	T	02-09-2014	IPR007087	Zinc finger, C2H2	GO:0046872		TCONS_00000032|m.60
PST130.2_000022	821c21467065e96b290bebcfd4ae5707	230	Pfam	PF13894	C2H2-type zinc finger	171	192	4.8E-5	T	02-09-2014					TCONS_00000032|m.60
PST130.2_000022	821c21467065e96b290bebcfd4ae5707	230	ProSitePatterns	PS00028	Zinc finger C2H2 type domain signature.	171	192	-	T	02-09-2014	IPR007087	Zinc finger, C2H2	GO:0046872		TCONS_00000032|m.60
PST130.2_000022	821c21467065e96b290bebcfd4ae5707	230	ProSitePatterns	PS00028	Zinc finger C2H2 type domain signature.	201	224	-	T	02-09-2014	IPR007087	Zinc finger, C2H2	GO:0046872		TCONS_00000032|m.60
PST130.2_000022	821c21467065e96b290bebcfd4ae5707	230	ProSiteProfiles	PS50157	Zinc finger C2H2 type domain profile.	169	197	9.64	T	02-09-2014	IPR007087	Zinc finger, C2H2	GO:0046872		TCONS_00000032|m.60
PST130.2_000022	821c21467065e96b290bebcfd4ae5707	230	ProSiteProfiles	PS50157	Zinc finger C2H2 type domain profile.	199	224	11.78	T	02-09-2014	IPR007087	Zinc finger, C2H2	GO:0046872		TCONS_00000032|m.60
PST130.2_000022	821c21467065e96b290bebcfd4ae5707	230	SMART	SM00355	zinc finger	169	192	0.9	T	02-09-2014	IPR015880	Zinc finger, C2H2-like			TCONS_00000032|m.60
PST130.2_000022	821c21467065e96b290bebcfd4ae5707	230	SMART	SM00355	zinc finger	199	224	9.1E-4	T	02-09-2014	IPR015880	Zinc finger, C2H2-like			TCONS_00000032|m.60
PST130.2_000022	821c21467065e96b290bebcfd4ae5707	230	SUPERFAMILY	SSF57667		170	222	5.88E-7	T	02-09-2014					TCONS_00000032|m.60
PST130.2_000024	0b9fad72ce8d1cbbb61d3667b051b430	892	Gene3D	G3DSA:1.25.40.180		116	365	1.0E-53	T	02-09-2014	IPR016021	MIF4-like, type 1/2/3			TCONS_00000034|m.69
PST130.2_000024	0b9fad72ce8d1cbbb61d3667b051b430	892	PANTHER	PTHR18034		2	789	0.0	T	02-09-2014					TCONS_00000034|m.69
PST130.2_000024	0b9fad72ce8d1cbbb61d3667b051b430	892	PANTHER	PTHR18034:SF3		2	789	0.0	T	02-09-2014					TCONS_00000034|m.69
PST130.2_000024	0b9fad72ce8d1cbbb61d3667b051b430	892	Pfam	PF02847	MA3 domain	440	545	9.2E-25	T	02-09-2014	IPR003891	Initiation factor eIF-4 gamma, MA3			TCONS_00000034|m.69
PST130.2_000024	0b9fad72ce8d1cbbb61d3667b051b430	892	Pfam	PF02854	MIF4G domain	152	333	3.2E-27	T	02-09-2014	IPR003890	MIF4G-like, type 3	GO:0003723,GO:0005515		TCONS_00000034|m.69
PST130.2_000024	0b9fad72ce8d1cbbb61d3667b051b430	892	ProSiteProfiles	PS51366	MI domain profile.	439	554	22.561	T	02-09-2014	IPR003891	Initiation factor eIF-4 gamma, MA3			TCONS_00000034|m.69
PST130.2_000024	0b9fad72ce8d1cbbb61d3667b051b430	892	SMART	SM00543	Middle domain of eukaryotic initiation factor 4G (eIF4G)	151	334	2.4E-34	T	02-09-2014	IPR003890	MIF4G-like, type 3	GO:0003723,GO:0005515		TCONS_00000034|m.69
PST130.2_000024	0b9fad72ce8d1cbbb61d3667b051b430	892	SMART	SM00544	Domain in DAP-5, eIF4G, MA-3 and other proteins.	440	545	1.3E-30	T	02-09-2014	IPR003891	Initiation factor eIF-4 gamma, MA3			TCONS_00000034|m.69
PST130.2_000024	0b9fad72ce8d1cbbb61d3667b051b430	892	SUPERFAMILY	SSF48371		139	380	4.8E-58	T	02-09-2014	IPR016024	Armadillo-type fold	GO:0005488		TCONS_00000034|m.69
PST130.2_000027	0459d4903ced93f6762e03ff3631063b	370	PANTHER	PTHR13032		80	365	6.5E-33	T	02-09-2014	IPR013261	Mitochondrial import inner membrane translocase subunit Tim21	GO:0005744,GO:0030150		TCONS_00000038|m.76
PST130.2_000027	0459d4903ced93f6762e03ff3631063b	370	Pfam	PF08294	TIM21	138	237	2.5E-10	T	02-09-2014	IPR013261	Mitochondrial import inner membrane translocase subunit Tim21	GO:0005744,GO:0030150		TCONS_00000038|m.76
PST130.2_000027	0459d4903ced93f6762e03ff3631063b	370	Phobius	CYTOPLASMIC_DOMAIN	Region of a membrane-bound protein predicted to be outside the membrane, in the cytoplasm.	1	147	-	T	03-09-2014					TCONS_00000038|m.76
PST130.2_000027	0459d4903ced93f6762e03ff3631063b	370	Phobius	NON_CYTOPLASMIC_DOMAIN	Region of a membrane-bound protein predicted to be outside the membrane, in the extracellular region.	167	370	-	T	03-09-2014					TCONS_00000038|m.76
PST130.2_000027	0459d4903ced93f6762e03ff3631063b	370	Phobius	TRANSMEMBRANE	Region of a membrane-bound protein predicted to be embedded in the membrane.	148	166	-	T	03-09-2014					TCONS_00000038|m.76
PST130.2_000027	0459d4903ced93f6762e03ff3631063b	370	TMHMM	TMhelix	Region of a membrane-bound protein predicted to be embedded in the membrane.	150	172	-	T	03-09-2014					TCONS_00000038|m.76
PST130.2_000028	75084885d87b1da9fa7f0818cad38ace	255	PANTHER	PTHR12652		13	252	5.7E-125	T	02-09-2014					TCONS_00000040|m.79
PST130.2_000028	75084885d87b1da9fa7f0818cad38ace	255	PANTHER	PTHR12652		13	252	5.7E-125	T	02-09-2014					TCONS_00000041|m.77
PST130.2_000028	75084885d87b1da9fa7f0818cad38ace	255	PANTHER	PTHR12652:SF18		13	252	5.7E-125	T	02-09-2014					TCONS_00000040|m.79
PST130.2_000028	75084885d87b1da9fa7f0818cad38ace	255	PANTHER	PTHR12652:SF18		13	252	5.7E-125	T	02-09-2014					TCONS_00000041|m.77
PST130.2_000028	75084885d87b1da9fa7f0818cad38ace	255	Pfam	PF05648	Peroxisomal biogenesis factor 11 (PEX11)	14	246	1.2E-21	T	02-09-2014	IPR008733	Peroxisomal biogenesis factor 11	GO:0005779,GO:0016559		TCONS_00000040|m.79
PST130.2_000028	75084885d87b1da9fa7f0818cad38ace	255	Pfam	PF05648	Peroxisomal biogenesis factor 11 (PEX11)	14	246	1.2E-21	T	02-09-2014	IPR008733	Peroxisomal biogenesis factor 11	GO:0005779,GO:0016559		TCONS_00000041|m.77
PST130.2_000028	75084885d87b1da9fa7f0818cad38ace	255	Phobius	CYTOPLASMIC_DOMAIN	Region of a membrane-bound protein predicted to be outside the membrane, in the cytoplasm.	1	200	-	T	03-09-2014					TCONS_00000040|m.79
PST130.2_000028	75084885d87b1da9fa7f0818cad38ace	255	Phobius	CYTOPLASMIC_DOMAIN	Region of a membrane-bound protein predicted to be outside the membrane, in the cytoplasm.	1	200	-	T	03-09-2014					TCONS_00000041|m.77
PST130.2_000028	75084885d87b1da9fa7f0818cad38ace	255	Phobius	CYTOPLASMIC_DOMAIN	Region of a membrane-bound protein predicted to be outside the membrane, in the cytoplasm.	247	255	-	T	03-09-2014					TCONS_00000040|m.79
PST130.2_000028	75084885d87b1da9fa7f0818cad38ace	255	Phobius	CYTOPLASMIC_DOMAIN	Region of a membrane-bound protein predicted to be outside the membrane, in the cytoplasm.	247	255	-	T	03-09-2014					TCONS_00000041|m.77
PST130.2_000028	75084885d87b1da9fa7f0818cad38ace	255	Phobius	NON_CYTOPLASMIC_DOMAIN	Region of a membrane-bound protein predicted to be outside the membrane, in the extracellular region.	220	224	-	T	03-09-2014					TCONS_00000040|m.79
PST130.2_000028	75084885d87b1da9fa7f0818cad38ace	255	Phobius	NON_CYTOPLASMIC_DOMAIN	Region of a membrane-bound protein predicted to be outside the membrane, in the extracellular region.	220	224	-	T	03-09-2014					TCONS_00000041|m.77
PST130.2_000028	75084885d87b1da9fa7f0818cad38ace	255	Phobius	TRANSMEMBRANE	Region of a membrane-bound protein predicted to be embedded in the membrane.	201	219	-	T	03-09-2014					TCONS_00000040|m.79
PST130.2_000028	75084885d87b1da9fa7f0818cad38ace	255	Phobius	TRANSMEMBRANE	Region of a membrane-bound protein predicted to be embedded in the membrane.	201	219	-	T	03-09-2014					TCONS_00000041|m.77
PST130.2_000028	75084885d87b1da9fa7f0818cad38ace	255	Phobius	TRANSMEMBRANE	Region of a membrane-bound protein predicted to be embedded in the membrane.	225	246	-	T	03-09-2014					TCONS_00000040|m.79
PST130.2_000028	75084885d87b1da9fa7f0818cad38ace	255	Phobius	TRANSMEMBRANE	Region of a membrane-bound protein predicted to be embedded in the membrane.	225	246	-	T	03-09-2014					TCONS_00000041|m.77
PST130.2_000028	798f1052b5581e29ba32fae54e81d925	252	PANTHER	PTHR12652		10	249	5.7E-125	T	02-09-2014					TCONS_00000039|m.78
PST130.2_000028	798f1052b5581e29ba32fae54e81d925	252	PANTHER	PTHR12652:SF18		10	249	5.7E-125	T	02-09-2014					TCONS_00000039|m.78
PST130.2_000028	798f1052b5581e29ba32fae54e81d925	252	Pfam	PF05648	Peroxisomal biogenesis factor 11 (PEX11)	11	243	1.2E-21	T	02-09-2014	IPR008733	Peroxisomal biogenesis factor 11	GO:0005779,GO:0016559		TCONS_00000039|m.78
PST130.2_000028	798f1052b5581e29ba32fae54e81d925	252	Phobius	CYTOPLASMIC_DOMAIN	Region of a membrane-bound protein predicted to be outside the membrane, in the cytoplasm.	1	197	-	T	03-09-2014					TCONS_00000039|m.78
PST130.2_000028	798f1052b5581e29ba32fae54e81d925	252	Phobius	CYTOPLASMIC_DOMAIN	Region of a membrane-bound protein predicted to be outside the membrane, in the cytoplasm.	244	252	-	T	03-09-2014					TCONS_00000039|m.78
PST130.2_000028	798f1052b5581e29ba32fae54e81d925	252	Phobius	NON_CYTOPLASMIC_DOMAIN	Region of a membrane-bound protein predicted to be outside the membrane, in the extracellular region.	217	221	-	T	03-09-2014					TCONS_00000039|m.78
PST130.2_000028	798f1052b5581e29ba32fae54e81d925	252	Phobius	TRANSMEMBRANE	Region of a membrane-bound protein predicted to be embedded in the membrane.	198	216	-	T	03-09-2014					TCONS_00000039|m.78
PST130.2_000028	798f1052b5581e29ba32fae54e81d925	252	Phobius	TRANSMEMBRANE	Region of a membrane-bound protein predicted to be embedded in the membrane.	222	243	-	T	03-09-2014					TCONS_00000039|m.78
PST130.2_000030	df2d9a81d6aeaf0530645ce57a7841a0	179	Phobius	NON_CYTOPLASMIC_DOMAIN	Region of a membrane-bound protein predicted to be outside the membrane, in the extracellular region.	20	179	-	T	03-09-2014					TCONS_00000043|m.81
PST130.2_000030	df2d9a81d6aeaf0530645ce57a7841a0	179	Phobius	SIGNAL_PEPTIDE_C_REGION	C-terminal region of a signal peptide.	15	19	-	T	03-09-2014					TCONS_00000043|m.81
PST130.2_000030	df2d9a81d6aeaf0530645ce57a7841a0	179	Phobius	SIGNAL_PEPTIDE_H_REGION	Hydrophobic region of a signal peptide.	3	14	-	T	03-09-2014					TCONS_00000043|m.81
PST130.2_000030	df2d9a81d6aeaf0530645ce57a7841a0	179	Phobius	SIGNAL_PEPTIDE_N_REGION	N-terminal region of a signal peptide.	1	2	-	T	03-09-2014					TCONS_00000043|m.81
PST130.2_000030	df2d9a81d6aeaf0530645ce57a7841a0	179	Phobius	SIGNAL_PEPTIDE	Signal peptide region	1	19	-	T	03-09-2014					TCONS_00000043|m.81
PST130.2_000030	df2d9a81d6aeaf0530645ce57a7841a0	179	SignalP_EUK	SignalP-noTM		1	19	-	T	03-09-2014					TCONS_00000043|m.81
PST130.2_000031	7ec051b8ec5b2179de103cbd8b4d41f5	425	Pfam	PF14474	RTC4-like domain	323	414	1.0E-6	T	02-09-2014	IPR028094	Restriction of telomere capping protein 4, C-terminal			TCONS_00000044|m.82
PST130.2_000034	b72cd6547f692db08d32978d41f82b92	119	Phobius	NON_CYTOPLASMIC_DOMAIN	Region of a membrane-bound protein predicted to be outside the membrane, in the extracellular region.	24	119	-	T	03-09-2014					TCONS_00000048|m.87
PST130.2_000034	b72cd6547f692db08d32978d41f82b92	119	Phobius	SIGNAL_PEPTIDE_C_REGION	C-terminal region of a signal peptide.	17	23	-	T	03-09-2014					TCONS_00000048|m.87
PST130.2_000034	b72cd6547f692db08d32978d41f82b92	119	Phobius	SIGNAL_PEPTIDE_H_REGION	Hydrophobic region of a signal peptide.	3	16	-	T	03-09-2014					TCONS_00000048|m.87
PST130.2_000034	b72cd6547f692db08d32978d41f82b92	119	Phobius	SIGNAL_PEPTIDE	Signal peptide region	1	23	-	T	03-09-2014					TCONS_00000048|m.87
PST130.2_000034	b72cd6547f692db08d32978d41f82b92	119	SignalP_EUK	SignalP-noTM		1	23	-	T	03-09-2014					TCONS_00000048|m.87
PST130.2_000035	3d4e5ca1153174981dbfd02d25f066f1	285	Gene3D	G3DSA:3.30.428.10		12	101	1.4E-34	T	02-09-2014	IPR011146	HIT-like domain	GO:0003824		TCONS_00000051|m.91
PST130.2_000035	3d4e5ca1153174981dbfd02d25f066f1	285	Gene3D	G3DSA:3.30.428.10		133	279	4.4E-49	T	02-09-2014	IPR011146	HIT-like domain	GO:0003824		TCONS_00000051|m.91
PST130.2_000035	3d4e5ca1153174981dbfd02d25f066f1	285	PANTHER	PTHR11943		5	285	3.9E-126	T	02-09-2014	IPR001937	Galactose-1-phosphate uridyl transferase, class I	GO:0006012,GO:0008108,GO:0008270	KEGG: 00052+2.7.7.12,KEGG: 00520+2.7.7.12,MetaCyc: PWY-6317,MetaCyc: PWY-6527,UniPathway: UPA00214	TCONS_00000051|m.91
PST130.2_000035	3d4e5ca1153174981dbfd02d25f066f1	285	PANTHER	PTHR11943:SF2		5	285	3.9E-126	T	02-09-2014					TCONS_00000051|m.91
PST130.2_000035	3d4e5ca1153174981dbfd02d25f066f1	285	Pfam	PF01087	Galactose-1-phosphate uridyl transferase, N-terminal domain	18	102	8.8E-31	T	02-09-2014	IPR005849	Galactose-1-phosphate uridyl transferase, N-terminal	GO:0006012,GO:0008108	KEGG: 00052+2.7.7.12,KEGG: 00520+2.7.7.12,MetaCyc: PWY-6317,MetaCyc: PWY-6527,UniPathway: UPA00214	TCONS_00000051|m.91
PST130.2_000035	3d4e5ca1153174981dbfd02d25f066f1	285	Pfam	PF02744	Galactose-1-phosphate uridyl transferase, C-terminal domain	137	278	6.3E-40	T	02-09-2014	IPR005850	Galactose-1-phosphate uridyl transferase, C-terminal	GO:0006012,GO:0008108	KEGG: 00052+2.7.7.12,KEGG: 00520+2.7.7.12,MetaCyc: PWY-6317,MetaCyc: PWY-6527,UniPathway: UPA00214	TCONS_00000051|m.91
PST130.2_000035	3d4e5ca1153174981dbfd02d25f066f1	285	PIRSF	PIRSF000808		1	285	3.3E-63	T	02-09-2014	IPR001937	Galactose-1-phosphate uridyl transferase, class I	GO:0006012,GO:0008108,GO:0008270	KEGG: 00052+2.7.7.12,KEGG: 00520+2.7.7.12,MetaCyc: PWY-6317,MetaCyc: PWY-6527,UniPathway: UPA00214	TCONS_00000051|m.91
PST130.2_000035	3d4e5ca1153174981dbfd02d25f066f1	285	ProSitePatterns	PS00117	Galactose-1-phosphate uridyl transferase family 1 active site signature.	77	94	-	T	02-09-2014	IPR019779	Galactose-1-phosphate uridyl transferase, class I His-active site	GO:0006012,GO:0008108,GO:0008270	KEGG: 00052+2.7.7.12,KEGG: 00520+2.7.7.12,MetaCyc: PWY-6317,MetaCyc: PWY-6527,UniPathway: UPA00214	TCONS_00000051|m.91
PST130.2_000035	3d4e5ca1153174981dbfd02d25f066f1	285	SUPERFAMILY	SSF54197		148	278	2.08E-33	T	02-09-2014	IPR011146	HIT-like domain	GO:0003824		TCONS_00000051|m.91
PST130.2_000035	3d4e5ca1153174981dbfd02d25f066f1	285	SUPERFAMILY	SSF54197		18	102	2.04E-33	T	02-09-2014	IPR011146	HIT-like domain	GO:0003824		TCONS_00000051|m.91
PST130.2_000035	3d4e5ca1153174981dbfd02d25f066f1	285	TIGRFAM	TIGR00209	galT_1: galactose-1-phosphate uridylyltransferase	17	279	1.9E-80	T	02-09-2014	IPR001937	Galactose-1-phosphate uridyl transferase, class I	GO:0006012,GO:0008108,GO:0008270	KEGG: 00052+2.7.7.12,KEGG: 00520+2.7.7.12,MetaCyc: PWY-6317,MetaCyc: PWY-6527,UniPathway: UPA00214	TCONS_00000051|m.91
PST130.2_000035	773ea05fe31f3b3f8f782ff4db7f95ca	367	Gene3D	G3DSA:3.30.428.10		215	361	8.7E-49	T	02-09-2014	IPR011146	HIT-like domain	GO:0003824		TCONS_00000052|m.97
PST130.2_000035	773ea05fe31f3b3f8f782ff4db7f95ca	367	Gene3D	G3DSA:3.30.428.10		215	361	8.7E-49	T	02-09-2014	IPR011146	HIT-like domain	GO:0003824		TCONS_00000053|m.93
PST130.2_000035	773ea05fe31f3b3f8f782ff4db7f95ca	367	Gene3D	G3DSA:3.30.428.10		215	361	8.7E-49	T	02-09-2014	IPR011146	HIT-like domain	GO:0003824		TCONS_00000054|m.88
PST130.2_000035	773ea05fe31f3b3f8f782ff4db7f95ca	367	Gene3D	G3DSA:3.30.428.10		46	183	1.8E-50	T	02-09-2014	IPR011146	HIT-like domain	GO:0003824		TCONS_00000052|m.97
PST130.2_000035	773ea05fe31f3b3f8f782ff4db7f95ca	367	Gene3D	G3DSA:3.30.428.10		46	183	1.8E-50	T	02-09-2014	IPR011146	HIT-like domain	GO:0003824		TCONS_00000053|m.93
PST130.2_000035	773ea05fe31f3b3f8f782ff4db7f95ca	367	Gene3D	G3DSA:3.30.428.10		46	183	1.8E-50	T	02-09-2014	IPR011146	HIT-like domain	GO:0003824		TCONS_00000054|m.88
PST130.2_000035	773ea05fe31f3b3f8f782ff4db7f95ca	367	PANTHER	PTHR11943		1	367	2.3E-176	T	02-09-2014	IPR001937	Galactose-1-phosphate uridyl transferase, class I	GO:0006012,GO:0008108,GO:0008270	KEGG: 00052+2.7.7.12,KEGG: 00520+2.7.7.12,MetaCyc: PWY-6317,MetaCyc: PWY-6527,UniPathway: UPA00214	TCONS_00000052|m.97
PST130.2_000035	773ea05fe31f3b3f8f782ff4db7f95ca	367	PANTHER	PTHR11943		1	367	2.3E-176	T	02-09-2014	IPR001937	Galactose-1-phosphate uridyl transferase, class I	GO:0006012,GO:0008108,GO:0008270	KEGG: 00052+2.7.7.12,KEGG: 00520+2.7.7.12,MetaCyc: PWY-6317,MetaCyc: PWY-6527,UniPathway: UPA00214	TCONS_00000053|m.93
PST130.2_000035	773ea05fe31f3b3f8f782ff4db7f95ca	367	PANTHER	PTHR11943		1	367	2.3E-176	T	02-09-2014	IPR001937	Galactose-1-phosphate uridyl transferase, class I	GO:0006012,GO:0008108,GO:0008270	KEGG: 00052+2.7.7.12,KEGG: 00520+2.7.7.12,MetaCyc: PWY-6317,MetaCyc: PWY-6527,UniPathway: UPA00214	TCONS_00000054|m.88
PST130.2_000035	773ea05fe31f3b3f8f782ff4db7f95ca	367	PANTHER	PTHR11943:SF2		1	367	2.3E-176	T	02-09-2014					TCONS_00000052|m.97
PST130.2_000035	773ea05fe31f3b3f8f782ff4db7f95ca	367	PANTHER	PTHR11943:SF2		1	367	2.3E-176	T	02-09-2014					TCONS_00000053|m.93
PST130.2_000035	773ea05fe31f3b3f8f782ff4db7f95ca	367	PANTHER	PTHR11943:SF2		1	367	2.3E-176	T	02-09-2014					TCONS_00000054|m.88
PST130.2_000035	773ea05fe31f3b3f8f782ff4db7f95ca	367	Pfam	PF01087	Galactose-1-phosphate uridyl transferase, N-terminal domain	4	184	3.4E-60	T	02-09-2014	IPR005849	Galactose-1-phosphate uridyl transferase, N-terminal	GO:0006012,GO:0008108	KEGG: 00052+2.7.7.12,KEGG: 00520+2.7.7.12,MetaCyc: PWY-6317,MetaCyc: PWY-6527,UniPathway: UPA00214	TCONS_00000052|m.97
PST130.2_000035	773ea05fe31f3b3f8f782ff4db7f95ca	367	Pfam	PF01087	Galactose-1-phosphate uridyl transferase, N-terminal domain	4	184	3.4E-60	T	02-09-2014	IPR005849	Galactose-1-phosphate uridyl transferase, N-terminal	GO:0006012,GO:0008108	KEGG: 00052+2.7.7.12,KEGG: 00520+2.7.7.12,MetaCyc: PWY-6317,MetaCyc: PWY-6527,UniPathway: UPA00214	TCONS_00000053|m.93
PST130.2_000035	773ea05fe31f3b3f8f782ff4db7f95ca	367	Pfam	PF01087	Galactose-1-phosphate uridyl transferase, N-terminal domain	4	184	3.4E-60	T	02-09-2014	IPR005849	Galactose-1-phosphate uridyl transferase, N-terminal	GO:0006012,GO:0008108	KEGG: 00052+2.7.7.12,KEGG: 00520+2.7.7.12,MetaCyc: PWY-6317,MetaCyc: PWY-6527,UniPathway: UPA00214	TCONS_00000054|m.88
PST130.2_000035	773ea05fe31f3b3f8f782ff4db7f95ca	367	Pfam	PF02744	Galactose-1-phosphate uridyl transferase, C-terminal domain	219	360	1.2E-39	T	02-09-2014	IPR005850	Galactose-1-phosphate uridyl transferase, C-terminal	GO:0006012,GO:0008108	KEGG: 00052+2.7.7.12,KEGG: 00520+2.7.7.12,MetaCyc: PWY-6317,MetaCyc: PWY-6527,UniPathway: UPA00214	TCONS_00000052|m.97
PST130.2_000035	773ea05fe31f3b3f8f782ff4db7f95ca	367	Pfam	PF02744	Galactose-1-phosphate uridyl transferase, C-terminal domain	219	360	1.2E-39	T	02-09-2014	IPR005850	Galactose-1-phosphate uridyl transferase, C-terminal	GO:0006012,GO:0008108	KEGG: 00052+2.7.7.12,KEGG: 00520+2.7.7.12,MetaCyc: PWY-6317,MetaCyc: PWY-6527,UniPathway: UPA00214	TCONS_00000053|m.93
PST130.2_000035	773ea05fe31f3b3f8f782ff4db7f95ca	367	Pfam	PF02744	Galactose-1-phosphate uridyl transferase, C-terminal domain	219	360	1.2E-39	T	02-09-2014	IPR005850	Galactose-1-phosphate uridyl transferase, C-terminal	GO:0006012,GO:0008108	KEGG: 00052+2.7.7.12,KEGG: 00520+2.7.7.12,MetaCyc: PWY-6317,MetaCyc: PWY-6527,UniPathway: UPA00214	TCONS_00000054|m.88
PST130.2_000035	773ea05fe31f3b3f8f782ff4db7f95ca	367	PIRSF	PIRSF000808		1	367	6.3E-119	T	02-09-2014	IPR001937	Galactose-1-phosphate uridyl transferase, class I	GO:0006012,GO:0008108,GO:0008270	KEGG: 00052+2.7.7.12,KEGG: 00520+2.7.7.12,MetaCyc: PWY-6317,MetaCyc: PWY-6527,UniPathway: UPA00214	TCONS_00000052|m.97
PST130.2_000035	773ea05fe31f3b3f8f782ff4db7f95ca	367	PIRSF	PIRSF000808		1	367	6.3E-119	T	02-09-2014	IPR001937	Galactose-1-phosphate uridyl transferase, class I	GO:0006012,GO:0008108,GO:0008270	KEGG: 00052+2.7.7.12,KEGG: 00520+2.7.7.12,MetaCyc: PWY-6317,MetaCyc: PWY-6527,UniPathway: UPA00214	TCONS_00000053|m.93
PST130.2_000035	773ea05fe31f3b3f8f782ff4db7f95ca	367	PIRSF	PIRSF000808		1	367	6.3E-119	T	02-09-2014	IPR001937	Galactose-1-phosphate uridyl transferase, class I	GO:0006012,GO:0008108,GO:0008270	KEGG: 00052+2.7.7.12,KEGG: 00520+2.7.7.12,MetaCyc: PWY-6317,MetaCyc: PWY-6527,UniPathway: UPA00214	TCONS_00000054|m.88
PST130.2_000035	773ea05fe31f3b3f8f782ff4db7f95ca	367	ProSitePatterns	PS00117	Galactose-1-phosphate uridyl transferase family 1 active site signature.	159	176	-	T	02-09-2014	IPR019779	Galactose-1-phosphate uridyl transferase, class I His-active site	GO:0006012,GO:0008108,GO:0008270	KEGG: 00052+2.7.7.12,KEGG: 00520+2.7.7.12,MetaCyc: PWY-6317,MetaCyc: PWY-6527,UniPathway: UPA00214	TCONS_00000052|m.97
PST130.2_000035	773ea05fe31f3b3f8f782ff4db7f95ca	367	ProSitePatterns	PS00117	Galactose-1-phosphate uridyl transferase family 1 active site signature.	159	176	-	T	02-09-2014	IPR019779	Galactose-1-phosphate uridyl transferase, class I His-active site	GO:0006012,GO:0008108,GO:0008270	KEGG: 00052+2.7.7.12,KEGG: 00520+2.7.7.12,MetaCyc: PWY-6317,MetaCyc: PWY-6527,UniPathway: UPA00214	TCONS_00000053|m.93
PST130.2_000035	773ea05fe31f3b3f8f782ff4db7f95ca	367	ProSitePatterns	PS00117	Galactose-1-phosphate uridyl transferase family 1 active site signature.	159	176	-	T	02-09-2014	IPR019779	Galactose-1-phosphate uridyl transferase, class I His-active site	GO:0006012,GO:0008108,GO:0008270	KEGG: 00052+2.7.7.12,KEGG: 00520+2.7.7.12,MetaCyc: PWY-6317,MetaCyc: PWY-6527,UniPathway: UPA00214	TCONS_00000054|m.88
PST130.2_000035	773ea05fe31f3b3f8f782ff4db7f95ca	367	SUPERFAMILY	SSF54197		230	360	3.59E-33	T	02-09-2014	IPR011146	HIT-like domain	GO:0003824		TCONS_00000052|m.97
PST130.2_000035	773ea05fe31f3b3f8f782ff4db7f95ca	367	SUPERFAMILY	SSF54197		230	360	3.59E-33	T	02-09-2014	IPR011146	HIT-like domain	GO:0003824		TCONS_00000053|m.93
PST130.2_000035	773ea05fe31f3b3f8f782ff4db7f95ca	367	SUPERFAMILY	SSF54197		230	360	3.59E-33	T	02-09-2014	IPR011146	HIT-like domain	GO:0003824		TCONS_00000054|m.88
PST130.2_000035	773ea05fe31f3b3f8f782ff4db7f95ca	367	SUPERFAMILY	SSF54197		4	184	1.87E-63	T	02-09-2014	IPR011146	HIT-like domain	GO:0003824		TCONS_00000052|m.97
PST130.2_000035	773ea05fe31f3b3f8f782ff4db7f95ca	367	SUPERFAMILY	SSF54197		4	184	1.87E-63	T	02-09-2014	IPR011146	HIT-like domain	GO:0003824		TCONS_00000053|m.93
PST130.2_000035	773ea05fe31f3b3f8f782ff4db7f95ca	367	SUPERFAMILY	SSF54197		4	184	1.87E-63	T	02-09-2014	IPR011146	HIT-like domain	GO:0003824		TCONS_00000054|m.88
PST130.2_000035	773ea05fe31f3b3f8f782ff4db7f95ca	367	TIGRFAM	TIGR00209	galT_1: galactose-1-phosphate uridylyltransferase	2	361	1.0E-117	T	02-09-2014	IPR001937	Galactose-1-phosphate uridyl transferase, class I	GO:0006012,GO:0008108,GO:0008270	KEGG: 00052+2.7.7.12,KEGG: 00520+2.7.7.12,MetaCyc: PWY-6317,MetaCyc: PWY-6527,UniPathway: UPA00214	TCONS_00000052|m.97
PST130.2_000035	773ea05fe31f3b3f8f782ff4db7f95ca	367	TIGRFAM	TIGR00209	galT_1: galactose-1-phosphate uridylyltransferase	2	361	1.0E-117	T	02-09-2014	IPR001937	Galactose-1-phosphate uridyl transferase, class I	GO:0006012,GO:0008108,GO:0008270	KEGG: 00052+2.7.7.12,KEGG: 00520+2.7.7.12,MetaCyc: PWY-6317,MetaCyc: PWY-6527,UniPathway: UPA00214	TCONS_00000053|m.93
PST130.2_000035	773ea05fe31f3b3f8f782ff4db7f95ca	367	TIGRFAM	TIGR00209	galT_1: galactose-1-phosphate uridylyltransferase	2	361	1.0E-117	T	02-09-2014	IPR001937	Galactose-1-phosphate uridyl transferase, class I	GO:0006012,GO:0008108,GO:0008270	KEGG: 00052+2.7.7.12,KEGG: 00520+2.7.7.12,MetaCyc: PWY-6317,MetaCyc: PWY-6527,UniPathway: UPA00214	TCONS_00000054|m.88
PST130.2_000035	8e41e7f0556401cd71279b59d23631f7	147	Gene3D	G3DSA:3.30.428.10		12	101	2.8E-35	T	02-09-2014	IPR011146	HIT-like domain	GO:0003824		TCONS_00000055|m.90
PST130.2_000035	8e41e7f0556401cd71279b59d23631f7	147	PANTHER	PTHR11943		5	147	1.4E-51	T	02-09-2014	IPR001937	Galactose-1-phosphate uridyl transferase, class I	GO:0006012,GO:0008108,GO:0008270	KEGG: 00052+2.7.7.12,KEGG: 00520+2.7.7.12,MetaCyc: PWY-6317,MetaCyc: PWY-6527,UniPathway: UPA00214	TCONS_00000055|m.90
PST130.2_000035	8e41e7f0556401cd71279b59d23631f7	147	PANTHER	PTHR11943:SF2		5	147	1.4E-51	T	02-09-2014					TCONS_00000055|m.90
PST130.2_000035	8e41e7f0556401cd71279b59d23631f7	147	Pfam	PF01087	Galactose-1-phosphate uridyl transferase, N-terminal domain	18	102	1.8E-31	T	02-09-2014	IPR005849	Galactose-1-phosphate uridyl transferase, N-terminal	GO:0006012,GO:0008108	KEGG: 00052+2.7.7.12,KEGG: 00520+2.7.7.12,MetaCyc: PWY-6317,MetaCyc: PWY-6527,UniPathway: UPA00214	TCONS_00000055|m.90
PST130.2_000035	8e41e7f0556401cd71279b59d23631f7	147	ProSitePatterns	PS00117	Galactose-1-phosphate uridyl transferase family 1 active site signature.	77	94	-	T	02-09-2014	IPR019779	Galactose-1-phosphate uridyl transferase, class I His-active site	GO:0006012,GO:0008108,GO:0008270	KEGG: 00052+2.7.7.12,KEGG: 00520+2.7.7.12,MetaCyc: PWY-6317,MetaCyc: PWY-6527,UniPathway: UPA00214	TCONS_00000055|m.90
PST130.2_000035	8e41e7f0556401cd71279b59d23631f7	147	SUPERFAMILY	SSF54197		18	102	4.54E-34	T	02-09-2014	IPR011146	HIT-like domain	GO:0003824		TCONS_00000055|m.90
PST130.2_000035	8f615719dd96c7b65e890c8a0b71aa60	262	Gene3D	G3DSA:3.30.428.10		110	256	3.5E-49	T	02-09-2014	IPR011146	HIT-like domain	GO:0003824		TCONS_00000050|m.95
PST130.2_000035	8f615719dd96c7b65e890c8a0b71aa60	262	Gene3D	G3DSA:3.30.428.10		16	78	1.6E-23	T	02-09-2014	IPR011146	HIT-like domain	GO:0003824		TCONS_00000050|m.95
PST130.2_000035	8f615719dd96c7b65e890c8a0b71aa60	262	PANTHER	PTHR11943		16	262	6.2E-112	T	02-09-2014	IPR001937	Galactose-1-phosphate uridyl transferase, class I	GO:0006012,GO:0008108,GO:0008270	KEGG: 00052+2.7.7.12,KEGG: 00520+2.7.7.12,MetaCyc: PWY-6317,MetaCyc: PWY-6527,UniPathway: UPA00214	TCONS_00000050|m.95
PST130.2_000035	8f615719dd96c7b65e890c8a0b71aa60	262	PANTHER	PTHR11943:SF2		16	262	6.2E-112	T	02-09-2014					TCONS_00000050|m.95
PST130.2_000035	8f615719dd96c7b65e890c8a0b71aa60	262	Pfam	PF01087	Galactose-1-phosphate uridyl transferase, N-terminal domain	15	79	4.9E-21	T	02-09-2014	IPR005849	Galactose-1-phosphate uridyl transferase, N-terminal	GO:0006012,GO:0008108	KEGG: 00052+2.7.7.12,KEGG: 00520+2.7.7.12,MetaCyc: PWY-6317,MetaCyc: PWY-6527,UniPathway: UPA00214	TCONS_00000050|m.95
PST130.2_000035	8f615719dd96c7b65e890c8a0b71aa60	262	Pfam	PF02744	Galactose-1-phosphate uridyl transferase, C-terminal domain	114	255	5.0E-40	T	02-09-2014	IPR005850	Galactose-1-phosphate uridyl transferase, C-terminal	GO:0006012,GO:0008108	KEGG: 00052+2.7.7.12,KEGG: 00520+2.7.7.12,MetaCyc: PWY-6317,MetaCyc: PWY-6527,UniPathway: UPA00214	TCONS_00000050|m.95
PST130.2_000035	8f615719dd96c7b65e890c8a0b71aa60	262	ProSitePatterns	PS00117	Galactose-1-phosphate uridyl transferase family 1 active site signature.	54	71	-	T	02-09-2014	IPR019779	Galactose-1-phosphate uridyl transferase, class I His-active site	GO:0006012,GO:0008108,GO:0008270	KEGG: 00052+2.7.7.12,KEGG: 00520+2.7.7.12,MetaCyc: PWY-6317,MetaCyc: PWY-6527,UniPathway: UPA00214	TCONS_00000050|m.95
PST130.2_000035	8f615719dd96c7b65e890c8a0b71aa60	262	SUPERFAMILY	SSF54197		125	255	1.29E-33	T	02-09-2014	IPR011146	HIT-like domain	GO:0003824		TCONS_00000050|m.95
PST130.2_000035	8f615719dd96c7b65e890c8a0b71aa60	262	SUPERFAMILY	SSF54197		16	79	2.76E-23	T	02-09-2014	IPR011146	HIT-like domain	GO:0003824		TCONS_00000050|m.95
PST130.2_000035	8f615719dd96c7b65e890c8a0b71aa60	262	TIGRFAM	TIGR00209	galT_1: galactose-1-phosphate uridylyltransferase	16	256	6.0E-71	T	02-09-2014	IPR001937	Galactose-1-phosphate uridyl transferase, class I	GO:0006012,GO:0008108,GO:0008270	KEGG: 00052+2.7.7.12,KEGG: 00520+2.7.7.12,MetaCyc: PWY-6317,MetaCyc: PWY-6527,UniPathway: UPA00214	TCONS_00000050|m.95
PST130.2_000036	a95153f52a5eb896c8d6d805586f5408	138	Gene3D	G3DSA:2.70.130.10		24	99	1.0E-6	T	02-09-2014	IPR009011	Mannose-6-phosphate receptor binding domain			TCONS_00000056|m.99
PST130.2_000036	a95153f52a5eb896c8d6d805586f5408	138	Pfam	PF09451	Autophagy-related protein 27	25	120	5.9E-8	T	02-09-2014	IPR018939	Autophagy-related protein 27			TCONS_00000056|m.99
PST130.2_000036	a95153f52a5eb896c8d6d805586f5408	138	Phobius	NON_CYTOPLASMIC_DOMAIN	Region of a membrane-bound protein predicted to be outside the membrane, in the extracellular region.	23	138	-	T	03-09-2014					TCONS_00000056|m.99
PST130.2_000036	a95153f52a5eb896c8d6d805586f5408	138	Phobius	SIGNAL_PEPTIDE_C_REGION	C-terminal region of a signal peptide.	15	22	-	T	03-09-2014					TCONS_00000056|m.99
PST130.2_000036	a95153f52a5eb896c8d6d805586f5408	138	Phobius	SIGNAL_PEPTIDE_H_REGION	Hydrophobic region of a signal peptide.	3	14	-	T	03-09-2014					TCONS_00000056|m.99
PST130.2_000036	a95153f52a5eb896c8d6d805586f5408	138	Phobius	SIGNAL_PEPTIDE_N_REGION	N-terminal region of a signal peptide.	1	2	-	T	03-09-2014					TCONS_00000056|m.99
PST130.2_000036	a95153f52a5eb896c8d6d805586f5408	138	Phobius	SIGNAL_PEPTIDE	Signal peptide region	1	22	-	T	03-09-2014					TCONS_00000056|m.99
PST130.2_000036	a95153f52a5eb896c8d6d805586f5408	138	SignalP_EUK	SignalP-noTM		1	22	-	T	03-09-2014					TCONS_00000056|m.99
PST130.2_000037	1ed226e864de3eedfd3dee104e8a1836	174	Phobius	NON_CYTOPLASMIC_DOMAIN	Region of a membrane-bound protein predicted to be outside the membrane, in the extracellular region.	23	174	-	T	03-09-2014					TCONS_00000057|m.101
PST130.2_000037	1ed226e864de3eedfd3dee104e8a1836	174	Phobius	SIGNAL_PEPTIDE_C_REGION	C-terminal region of a signal peptide.	19	22	-	T	03-09-2014					TCONS_00000057|m.101
PST130.2_000037	1ed226e864de3eedfd3dee104e8a1836	174	Phobius	SIGNAL_PEPTIDE_H_REGION	Hydrophobic region of a signal peptide.	6	18	-	T	03-09-2014					TCONS_00000057|m.101
PST130.2_000037	1ed226e864de3eedfd3dee104e8a1836	174	Phobius	SIGNAL_PEPTIDE_N_REGION	N-terminal region of a signal peptide.	1	5	-	T	03-09-2014					TCONS_00000057|m.101
PST130.2_000037	1ed226e864de3eedfd3dee104e8a1836	174	Phobius	SIGNAL_PEPTIDE	Signal peptide region	1	22	-	T	03-09-2014					TCONS_00000057|m.101
PST130.2_000037	1ed226e864de3eedfd3dee104e8a1836	174	SignalP_EUK	SignalP-noTM		1	22	-	T	03-09-2014					TCONS_00000057|m.101
PST130.2_000039	dc0188bab0b924a978a65ed760ab0739	583	Gene3D	G3DSA:3.30.160.60		193	219	1.9E-8	T	02-09-2014	IPR013087	Zinc finger C2H2-type/integrase DNA-binding domain	GO:0003676		TCONS_00000059|m.103
PST130.2_000039	dc0188bab0b924a978a65ed760ab0739	583	Gene3D	G3DSA:3.30.160.60		220	245	2.2E-10	T	02-09-2014	IPR013087	Zinc finger C2H2-type/integrase DNA-binding domain	GO:0003676		TCONS_00000059|m.103
PST130.2_000039	dc0188bab0b924a978a65ed760ab0739	583	PANTHER	PTHR23223		193	243	4.0E-15	T	02-09-2014					TCONS_00000059|m.103
PST130.2_000039	dc0188bab0b924a978a65ed760ab0739	583	Pfam	PF13465	Zinc-finger double domain	212	235	8.1E-5	T	02-09-2014					TCONS_00000059|m.103
PST130.2_000039	dc0188bab0b924a978a65ed760ab0739	583	ProSiteProfiles	PS50157	Zinc finger C2H2 type domain profile.	195	225	14.025	T	02-09-2014	IPR007087	Zinc finger, C2H2	GO:0046872		TCONS_00000059|m.103
PST130.2_000039	dc0188bab0b924a978a65ed760ab0739	583	SUPERFAMILY	SSF57667		207	250	2.21E-9	T	02-09-2014					TCONS_00000059|m.103
PST130.2_000040	a45819e123fed2e97cb9bc4a510e37ec	1023	PANTHER	PTHR15615		3	523	5.3E-59	T	02-09-2014					TCONS_00000060|m.113
PST130.2_000040	a45819e123fed2e97cb9bc4a510e37ec	1023	PANTHER	PTHR15615:SF14		3	523	5.3E-59	T	02-09-2014					TCONS_00000060|m.113
PST130.2_000040	a45819e123fed2e97cb9bc4a510e37ec	1023	Pfam	PF08613	Cyclin	73	186	1.5E-12	T	02-09-2014	IPR013922	Cyclin PHO80-like	GO:0000079,GO:0019901		TCONS_00000060|m.113
PST130.2_000040	a45819e123fed2e97cb9bc4a510e37ec	1023	Phobius	NON_CYTOPLASMIC_DOMAIN	Region of a membrane-bound protein predicted to be outside the membrane, in the extracellular region.	29	1023	-	T	03-09-2014					TCONS_00000060|m.113
PST130.2_000040	a45819e123fed2e97cb9bc4a510e37ec	1023	Phobius	SIGNAL_PEPTIDE_C_REGION	C-terminal region of a signal peptide.	24	28	-	T	03-09-2014					TCONS_00000060|m.113
PST130.2_000040	a45819e123fed2e97cb9bc4a510e37ec	1023	Phobius	SIGNAL_PEPTIDE_H_REGION	Hydrophobic region of a signal peptide.	16	23	-	T	03-09-2014					TCONS_00000060|m.113
PST130.2_000040	a45819e123fed2e97cb9bc4a510e37ec	1023	Phobius	SIGNAL_PEPTIDE_N_REGION	N-terminal region of a signal peptide.	1	15	-	T	03-09-2014					TCONS_00000060|m.113
PST130.2_000040	a45819e123fed2e97cb9bc4a510e37ec	1023	Phobius	SIGNAL_PEPTIDE	Signal peptide region	1	28	-	T	03-09-2014					TCONS_00000060|m.113
PST130.2_000040	b4260b3e725b1f4a8c08f7277ac8783c	202	PANTHER	PTHR15615		3	199	8.1E-45	T	02-09-2014					TCONS_00000061|m.108
PST130.2_000040	b4260b3e725b1f4a8c08f7277ac8783c	202	PANTHER	PTHR15615:SF14		3	199	8.1E-45	T	02-09-2014					TCONS_00000061|m.108
PST130.2_000040	b4260b3e725b1f4a8c08f7277ac8783c	202	Pfam	PF08613	Cyclin	72	186	1.0E-13	T	02-09-2014	IPR013922	Cyclin PHO80-like	GO:0000079,GO:0019901		TCONS_00000061|m.108
PST130.2_000040	b4260b3e725b1f4a8c08f7277ac8783c	202	Phobius	NON_CYTOPLASMIC_DOMAIN	Region of a membrane-bound protein predicted to be outside the membrane, in the extracellular region.	29	202	-	T	03-09-2014					TCONS_00000061|m.108
PST130.2_000040	b4260b3e725b1f4a8c08f7277ac8783c	202	Phobius	SIGNAL_PEPTIDE_C_REGION	C-terminal region of a signal peptide.	24	28	-	T	03-09-2014					TCONS_00000061|m.108
PST130.2_000040	b4260b3e725b1f4a8c08f7277ac8783c	202	Phobius	SIGNAL_PEPTIDE_H_REGION	Hydrophobic region of a signal peptide.	16	23	-	T	03-09-2014					TCONS_00000061|m.108
PST130.2_000040	b4260b3e725b1f4a8c08f7277ac8783c	202	Phobius	SIGNAL_PEPTIDE_N_REGION	N-terminal region of a signal peptide.	1	15	-	T	03-09-2014					TCONS_00000061|m.108
PST130.2_000040	b4260b3e725b1f4a8c08f7277ac8783c	202	Phobius	SIGNAL_PEPTIDE	Signal peptide region	1	28	-	T	03-09-2014					TCONS_00000061|m.108
PST130.2_000040	b4260b3e725b1f4a8c08f7277ac8783c	202	SUPERFAMILY	SSF47954		64	186	6.24E-5	T	02-09-2014	IPR013763	Cyclin-like			TCONS_00000061|m.108
PST130.2_000041	797b015366810f0f3f6356a5972adacd	143	Phobius	NON_CYTOPLASMIC_DOMAIN	Region of a membrane-bound protein predicted to be outside the membrane, in the extracellular region.	26	143	-	T	03-09-2014					TCONS_00000062|m.106
PST130.2_000041	797b015366810f0f3f6356a5972adacd	143	Phobius	SIGNAL_PEPTIDE_C_REGION	C-terminal region of a signal peptide.	19	25	-	T	03-09-2014					TCONS_00000062|m.106
PST130.2_000041	797b015366810f0f3f6356a5972adacd	143	Phobius	SIGNAL_PEPTIDE_H_REGION	Hydrophobic region of a signal peptide.	7	18	-	T	03-09-2014					TCONS_00000062|m.106
PST130.2_000041	797b015366810f0f3f6356a5972adacd	143	Phobius	SIGNAL_PEPTIDE_N_REGION	N-terminal region of a signal peptide.	1	6	-	T	03-09-2014					TCONS_00000062|m.106
PST130.2_000041	797b015366810f0f3f6356a5972adacd	143	Phobius	SIGNAL_PEPTIDE	Signal peptide region	1	25	-	T	03-09-2014					TCONS_00000062|m.106
PST130.2_000041	797b015366810f0f3f6356a5972adacd	143	SignalP_EUK	SignalP-noTM		1	23	-	T	03-09-2014					TCONS_00000062|m.106
PST130.2_000041	797b015366810f0f3f6356a5972adacd	143	TMHMM	TMhelix	Region of a membrane-bound protein predicted to be embedded in the membrane.	7	29	-	T	03-09-2014					TCONS_00000062|m.106
PST130.2_000042	13b7bb3e755a82f15379768cf204db9d	317	Gene3D	G3DSA:3.40.50.1820		146	284	6.0E-11	T	02-09-2014	IPR029058	Alpha/Beta hydrolase fold			TCONS_00000064|m.131
PST130.2_000042	13b7bb3e755a82f15379768cf204db9d	317	PANTHER	PTHR22778		63	310	2.2E-66	T	02-09-2014					TCONS_00000064|m.131
PST130.2_000042	13b7bb3e755a82f15379768cf204db9d	317	PANTHER	PTHR22778:SF0		63	310	2.2E-66	T	02-09-2014					TCONS_00000064|m.131
PST130.2_000042	13b7bb3e755a82f15379768cf204db9d	317	Pfam	PF03959	Serine hydrolase (FSH1)	61	281	3.8E-47	T	02-09-2014	IPR005645	Serine hydrolase FSH			TCONS_00000064|m.131
PST130.2_000042	13b7bb3e755a82f15379768cf204db9d	317	SUPERFAMILY	SSF53474		120	283	3.04E-10	T	02-09-2014	IPR029058	Alpha/Beta hydrolase fold			TCONS_00000064|m.131
PST130.2_000042	33ed1eb8963818eb27863a7a2d153418	234	Gene3D	G3DSA:3.40.50.1820		63	201	2.6E-11	T	02-09-2014	IPR029058	Alpha/Beta hydrolase fold			TCONS_00000065|m.134
PST130.2_000042	33ed1eb8963818eb27863a7a2d153418	234	PANTHER	PTHR22778		1	227	1.2E-58	T	02-09-2014					TCONS_00000065|m.134
PST130.2_000042	33ed1eb8963818eb27863a7a2d153418	234	PANTHER	PTHR22778:SF0		1	227	1.2E-58	T	02-09-2014					TCONS_00000065|m.134
PST130.2_000042	33ed1eb8963818eb27863a7a2d153418	234	Pfam	PF03959	Serine hydrolase (FSH1)	1	198	8.1E-42	T	02-09-2014	IPR005645	Serine hydrolase FSH			TCONS_00000065|m.134
PST130.2_000042	33ed1eb8963818eb27863a7a2d153418	234	SUPERFAMILY	SSF53474		37	200	1.32E-10	T	02-09-2014	IPR029058	Alpha/Beta hydrolase fold			TCONS_00000065|m.134
PST130.2_000042	f31a4a143b7e3422687ce3747a36e38b	320	Gene3D	G3DSA:3.40.50.1820		149	287	6.1E-11	T	02-09-2014	IPR029058	Alpha/Beta hydrolase fold			TCONS_00000063|m.127
PST130.2_000042	f31a4a143b7e3422687ce3747a36e38b	320	PANTHER	PTHR22778		64	313	3.9E-68	T	02-09-2014					TCONS_00000063|m.127
PST130.2_000042	f31a4a143b7e3422687ce3747a36e38b	320	PANTHER	PTHR22778:SF0		64	313	3.9E-68	T	02-09-2014					TCONS_00000063|m.127
PST130.2_000042	f31a4a143b7e3422687ce3747a36e38b	320	Pfam	PF03959	Serine hydrolase (FSH1)	64	284	4.1E-48	T	02-09-2014	IPR005645	Serine hydrolase FSH			TCONS_00000063|m.127
PST130.2_000042	f31a4a143b7e3422687ce3747a36e38b	320	SUPERFAMILY	SSF53474		123	286	3.04E-10	T	02-09-2014	IPR029058	Alpha/Beta hydrolase fold			TCONS_00000063|m.127
PST130.2_000043	7c6ab6d2351ae5cd8af4b5fbed853d0e	164	Phobius	CYTOPLASMIC_DOMAIN	Region of a membrane-bound protein predicted to be outside the membrane, in the cytoplasm.	1	119	-	T	03-09-2014					TCONS_00000066|m.121
PST130.2_000043	7c6ab6d2351ae5cd8af4b5fbed853d0e	164	Phobius	CYTOPLASMIC_DOMAIN	Region of a membrane-bound protein predicted to be outside the membrane, in the cytoplasm.	1	119	-	T	03-09-2014					TCONS_00000067|m.119
PST130.2_000043	7c6ab6d2351ae5cd8af4b5fbed853d0e	164	Phobius	NON_CYTOPLASMIC_DOMAIN	Region of a membrane-bound protein predicted to be outside the membrane, in the extracellular region.	145	164	-	T	03-09-2014					TCONS_00000066|m.121
PST130.2_000043	7c6ab6d2351ae5cd8af4b5fbed853d0e	164	Phobius	NON_CYTOPLASMIC_DOMAIN	Region of a membrane-bound protein predicted to be outside the membrane, in the extracellular region.	145	164	-	T	03-09-2014					TCONS_00000067|m.119
PST130.2_000043	7c6ab6d2351ae5cd8af4b5fbed853d0e	164	Phobius	TRANSMEMBRANE	Region of a membrane-bound protein predicted to be embedded in the membrane.	120	144	-	T	03-09-2014					TCONS_00000066|m.121
PST130.2_000043	7c6ab6d2351ae5cd8af4b5fbed853d0e	164	Phobius	TRANSMEMBRANE	Region of a membrane-bound protein predicted to be embedded in the membrane.	120	144	-	T	03-09-2014					TCONS_00000067|m.119
PST130.2_000043	7c6ab6d2351ae5cd8af4b5fbed853d0e	164	TMHMM	TMhelix	Region of a membrane-bound protein predicted to be embedded in the membrane.	129	151	-	T	03-09-2014					TCONS_00000066|m.121
PST130.2_000043	7c6ab6d2351ae5cd8af4b5fbed853d0e	164	TMHMM	TMhelix	Region of a membrane-bound protein predicted to be embedded in the membrane.	129	151	-	T	03-09-2014					TCONS_00000067|m.119
PST130.2_000045	a71e4798ba64c04119603d9a9b2c5681	323	Phobius	CYTOPLASMIC_DOMAIN	Region of a membrane-bound protein predicted to be outside the membrane, in the cytoplasm.	128	166	-	T	03-09-2014					TCONS_00000069|m.136
PST130.2_000045	a71e4798ba64c04119603d9a9b2c5681	323	Phobius	CYTOPLASMIC_DOMAIN	Region of a membrane-bound protein predicted to be outside the membrane, in the cytoplasm.	226	236	-	T	03-09-2014					TCONS_00000069|m.136
PST130.2_000045	a71e4798ba64c04119603d9a9b2c5681	323	Phobius	CYTOPLASMIC_DOMAIN	Region of a membrane-bound protein predicted to be outside the membrane, in the cytoplasm.	294	323	-	T	03-09-2014					TCONS_00000069|m.136
PST130.2_000045	a71e4798ba64c04119603d9a9b2c5681	323	Phobius	CYTOPLASMIC_DOMAIN	Region of a membrane-bound protein predicted to be outside the membrane, in the cytoplasm.	66	76	-	T	03-09-2014					TCONS_00000069|m.136
PST130.2_000045	a71e4798ba64c04119603d9a9b2c5681	323	Phobius	NON_CYTOPLASMIC_DOMAIN	Region of a membrane-bound protein predicted to be outside the membrane, in the extracellular region.	1	44	-	T	03-09-2014					TCONS_00000069|m.136
PST130.2_000045	a71e4798ba64c04119603d9a9b2c5681	323	Phobius	NON_CYTOPLASMIC_DOMAIN	Region of a membrane-bound protein predicted to be outside the membrane, in the extracellular region.	189	207	-	T	03-09-2014					TCONS_00000069|m.136
PST130.2_000045	a71e4798ba64c04119603d9a9b2c5681	323	Phobius	NON_CYTOPLASMIC_DOMAIN	Region of a membrane-bound protein predicted to be outside the membrane, in the extracellular region.	263	273	-	T	03-09-2014					TCONS_00000069|m.136
PST130.2_000045	a71e4798ba64c04119603d9a9b2c5681	323	Phobius	NON_CYTOPLASMIC_DOMAIN	Region of a membrane-bound protein predicted to be outside the membrane, in the extracellular region.	98	108	-	T	03-09-2014					TCONS_00000069|m.136
PST130.2_000045	a71e4798ba64c04119603d9a9b2c5681	323	Phobius	TRANSMEMBRANE	Region of a membrane-bound protein predicted to be embedded in the membrane.	109	127	-	T	03-09-2014					TCONS_00000069|m.136
PST130.2_000045	a71e4798ba64c04119603d9a9b2c5681	323	Phobius	TRANSMEMBRANE	Region of a membrane-bound protein predicted to be embedded in the membrane.	167	188	-	T	03-09-2014					TCONS_00000069|m.136
PST130.2_000045	a71e4798ba64c04119603d9a9b2c5681	323	Phobius	TRANSMEMBRANE	Region of a membrane-bound protein predicted to be embedded in the membrane.	208	225	-	T	03-09-2014					TCONS_00000069|m.136
PST130.2_000045	a71e4798ba64c04119603d9a9b2c5681	323	Phobius	TRANSMEMBRANE	Region of a membrane-bound protein predicted to be embedded in the membrane.	237	262	-	T	03-09-2014					TCONS_00000069|m.136
PST130.2_000045	a71e4798ba64c04119603d9a9b2c5681	323	Phobius	TRANSMEMBRANE	Region of a membrane-bound protein predicted to be embedded in the membrane.	274	293	-	T	03-09-2014					TCONS_00000069|m.136
PST130.2_000045	a71e4798ba64c04119603d9a9b2c5681	323	Phobius	TRANSMEMBRANE	Region of a membrane-bound protein predicted to be embedded in the membrane.	45	65	-	T	03-09-2014					TCONS_00000069|m.136
PST130.2_000045	a71e4798ba64c04119603d9a9b2c5681	323	Phobius	TRANSMEMBRANE	Region of a membrane-bound protein predicted to be embedded in the membrane.	77	97	-	T	03-09-2014					TCONS_00000069|m.136
PST130.2_000045	a71e4798ba64c04119603d9a9b2c5681	323	TMHMM	TMhelix	Region of a membrane-bound protein predicted to be embedded in the membrane.	107	126	-	T	03-09-2014					TCONS_00000069|m.136
PST130.2_000045	a71e4798ba64c04119603d9a9b2c5681	323	TMHMM	TMhelix	Region of a membrane-bound protein predicted to be embedded in the membrane.	168	190	-	T	03-09-2014					TCONS_00000069|m.136
PST130.2_000045	a71e4798ba64c04119603d9a9b2c5681	323	TMHMM	TMhelix	Region of a membrane-bound protein predicted to be embedded in the membrane.	203	225	-	T	03-09-2014					TCONS_00000069|m.136
PST130.2_000045	a71e4798ba64c04119603d9a9b2c5681	323	TMHMM	TMhelix	Region of a membrane-bound protein predicted to be embedded in the membrane.	232	254	-	T	03-09-2014					TCONS_00000069|m.136
PST130.2_000045	a71e4798ba64c04119603d9a9b2c5681	323	TMHMM	TMhelix	Region of a membrane-bound protein predicted to be embedded in the membrane.	274	293	-	T	03-09-2014					TCONS_00000069|m.136
PST130.2_000045	a71e4798ba64c04119603d9a9b2c5681	323	TMHMM	TMhelix	Region of a membrane-bound protein predicted to be embedded in the membrane.	45	67	-	T	03-09-2014					TCONS_00000069|m.136
PST130.2_000045	a71e4798ba64c04119603d9a9b2c5681	323	TMHMM	TMhelix	Region of a membrane-bound protein predicted to be embedded in the membrane.	80	97	-	T	03-09-2014					TCONS_00000069|m.136
PST130.2_000051	3830b60cd5d3d468309b2e2793398173	595	Gene3D	G3DSA:3.40.50.300		1	93	4.6E-29	T	02-09-2014	IPR027417	P-loop containing nucleoside triphosphate hydrolase			TCONS_00000081|m.152
PST130.2_000051	3830b60cd5d3d468309b2e2793398173	595	PANTHER	PTHR11566		1	594	2.2E-219	T	02-09-2014	IPR022812	Dynamin superfamily			TCONS_00000081|m.152
PST130.2_000051	3830b60cd5d3d468309b2e2793398173	595	PANTHER	PTHR11566:SF21		1	594	2.2E-219	T	02-09-2014					TCONS_00000081|m.152
PST130.2_000051	3830b60cd5d3d468309b2e2793398173	595	Pfam	PF01031	Dynamin central region	7	294	3.4E-108	T	02-09-2014	IPR000375	Dynamin central domain	GO:0005525		TCONS_00000081|m.152
PST130.2_000051	3830b60cd5d3d468309b2e2793398173	595	Pfam	PF02212	Dynamin GTPase effector domain	503	594	2.0E-28	T	02-09-2014	IPR003130	Dynamin GTPase effector	GO:0003924,GO:0005525		TCONS_00000081|m.152
PST130.2_000051	3830b60cd5d3d468309b2e2793398173	595	ProSiteProfiles	PS51388	GED domain profile.	508	595	26.078	T	02-09-2014	IPR020850	GTPase effector domain, GED			TCONS_00000081|m.152
PST130.2_000051	3830b60cd5d3d468309b2e2793398173	595	SMART	SM00302	Dynamin GTPase effector domain	503	594	8.7E-29	T	02-09-2014	IPR003130	Dynamin GTPase effector	GO:0003924,GO:0005525		TCONS_00000081|m.152
PST130.2_000051	3830b60cd5d3d468309b2e2793398173	595	SUPERFAMILY	SSF52540		2	93	8.76E-12	T	02-09-2014	IPR027417	P-loop containing nucleoside triphosphate hydrolase			TCONS_00000081|m.152
PST130.2_000051	42098643f69a40e5ce671f36486d2a65	812	Gene3D	G3DSA:3.40.50.300		4	310	3.0E-129	T	02-09-2014	IPR027417	P-loop containing nucleoside triphosphate hydrolase			TCONS_00000079|m.155
PST130.2_000051	42098643f69a40e5ce671f36486d2a65	812	Gene3D	G3DSA:3.40.50.300		4	310	3.0E-129	T	02-09-2014	IPR027417	P-loop containing nucleoside triphosphate hydrolase			TCONS_00000080|m.151
PST130.2_000051	42098643f69a40e5ce671f36486d2a65	812	PANTHER	PTHR11566		1	811	0.0	T	02-09-2014	IPR022812	Dynamin superfamily			TCONS_00000079|m.155
PST130.2_000051	42098643f69a40e5ce671f36486d2a65	812	PANTHER	PTHR11566		1	811	0.0	T	02-09-2014	IPR022812	Dynamin superfamily			TCONS_00000080|m.151
PST130.2_000051	42098643f69a40e5ce671f36486d2a65	812	PANTHER	PTHR11566:SF21		1	811	0.0	T	02-09-2014					TCONS_00000079|m.155
PST130.2_000051	42098643f69a40e5ce671f36486d2a65	812	PANTHER	PTHR11566:SF21		1	811	0.0	T	02-09-2014					TCONS_00000080|m.151
PST130.2_000051	42098643f69a40e5ce671f36486d2a65	812	Pfam	PF00350	Dynamin family	29	215	1.0E-54	T	02-09-2014	IPR001401	Dynamin, GTPase domain	GO:0003924,GO:0005525		TCONS_00000079|m.155
PST130.2_000051	42098643f69a40e5ce671f36486d2a65	812	Pfam	PF00350	Dynamin family	29	215	1.0E-54	T	02-09-2014	IPR001401	Dynamin, GTPase domain	GO:0003924,GO:0005525		TCONS_00000080|m.151
PST130.2_000051	42098643f69a40e5ce671f36486d2a65	812	Pfam	PF01031	Dynamin central region	224	511	7.0E-108	T	02-09-2014	IPR000375	Dynamin central domain	GO:0005525		TCONS_00000079|m.155
PST130.2_000051	42098643f69a40e5ce671f36486d2a65	812	Pfam	PF01031	Dynamin central region	224	511	7.0E-108	T	02-09-2014	IPR000375	Dynamin central domain	GO:0005525		TCONS_00000080|m.151
PST130.2_000051	42098643f69a40e5ce671f36486d2a65	812	Pfam	PF02212	Dynamin GTPase effector domain	720	811	3.1E-28	T	02-09-2014	IPR003130	Dynamin GTPase effector	GO:0003924,GO:0005525		TCONS_00000079|m.155
PST130.2_000051	42098643f69a40e5ce671f36486d2a65	812	Pfam	PF02212	Dynamin GTPase effector domain	720	811	3.1E-28	T	02-09-2014	IPR003130	Dynamin GTPase effector	GO:0003924,GO:0005525		TCONS_00000080|m.151
PST130.2_000051	42098643f69a40e5ce671f36486d2a65	812	PRINTS	PR00195	Dynamin signature	134	151	6.1E-61	T	03-09-2014	IPR022812	Dynamin superfamily			TCONS_00000079|m.155
PST130.2_000051	42098643f69a40e5ce671f36486d2a65	812	PRINTS	PR00195	Dynamin signature	134	151	6.1E-61	T	03-09-2014	IPR022812	Dynamin superfamily			TCONS_00000080|m.151
PST130.2_000051	42098643f69a40e5ce671f36486d2a65	812	PRINTS	PR00195	Dynamin signature	184	202	6.1E-61	T	03-09-2014	IPR022812	Dynamin superfamily			TCONS_00000079|m.155
PST130.2_000051	42098643f69a40e5ce671f36486d2a65	812	PRINTS	PR00195	Dynamin signature	184	202	6.1E-61	T	03-09-2014	IPR022812	Dynamin superfamily			TCONS_00000080|m.151
PST130.2_000051	42098643f69a40e5ce671f36486d2a65	812	PRINTS	PR00195	Dynamin signature	203	219	6.1E-61	T	03-09-2014	IPR022812	Dynamin superfamily			TCONS_00000079|m.155
PST130.2_000051	42098643f69a40e5ce671f36486d2a65	812	PRINTS	PR00195	Dynamin signature	203	219	6.1E-61	T	03-09-2014	IPR022812	Dynamin superfamily			TCONS_00000080|m.151
PST130.2_000051	42098643f69a40e5ce671f36486d2a65	812	PRINTS	PR00195	Dynamin signature	226	245	6.1E-61	T	03-09-2014	IPR022812	Dynamin superfamily			TCONS_00000079|m.155
PST130.2_000051	42098643f69a40e5ce671f36486d2a65	812	PRINTS	PR00195	Dynamin signature	226	245	6.1E-61	T	03-09-2014	IPR022812	Dynamin superfamily			TCONS_00000080|m.151
PST130.2_000051	42098643f69a40e5ce671f36486d2a65	812	PRINTS	PR00195	Dynamin signature	26	44	6.1E-61	T	03-09-2014	IPR022812	Dynamin superfamily			TCONS_00000079|m.155
PST130.2_000051	42098643f69a40e5ce671f36486d2a65	812	PRINTS	PR00195	Dynamin signature	26	44	6.1E-61	T	03-09-2014	IPR022812	Dynamin superfamily			TCONS_00000080|m.151
PST130.2_000051	42098643f69a40e5ce671f36486d2a65	812	PRINTS	PR00195	Dynamin signature	51	68	6.1E-61	T	03-09-2014	IPR022812	Dynamin superfamily			TCONS_00000079|m.155
PST130.2_000051	42098643f69a40e5ce671f36486d2a65	812	PRINTS	PR00195	Dynamin signature	51	68	6.1E-61	T	03-09-2014	IPR022812	Dynamin superfamily			TCONS_00000080|m.151
PST130.2_000051	42098643f69a40e5ce671f36486d2a65	812	ProSitePatterns	PS00410	Dynamin family signature.	52	61	-	T	02-09-2014	IPR019762	Dynamin, GTPase region, conserved site			TCONS_00000079|m.155
PST130.2_000051	42098643f69a40e5ce671f36486d2a65	812	ProSitePatterns	PS00410	Dynamin family signature.	52	61	-	T	02-09-2014	IPR019762	Dynamin, GTPase region, conserved site			TCONS_00000080|m.151
PST130.2_000051	42098643f69a40e5ce671f36486d2a65	812	ProSiteProfiles	PS51388	GED domain profile.	725	812	26.078	T	02-09-2014	IPR020850	GTPase effector domain, GED			TCONS_00000079|m.155
PST130.2_000051	42098643f69a40e5ce671f36486d2a65	812	ProSiteProfiles	PS51388	GED domain profile.	725	812	26.078	T	02-09-2014	IPR020850	GTPase effector domain, GED			TCONS_00000080|m.151
PST130.2_000051	42098643f69a40e5ce671f36486d2a65	812	SMART	SM00053	Dynamin, GTPase	1	253	3.4E-127	T	02-09-2014	IPR001401	Dynamin, GTPase domain	GO:0003924,GO:0005525		TCONS_00000079|m.155
PST130.2_000051	42098643f69a40e5ce671f36486d2a65	812	SMART	SM00053	Dynamin, GTPase	1	253	3.4E-127	T	02-09-2014	IPR001401	Dynamin, GTPase domain	GO:0003924,GO:0005525		TCONS_00000080|m.151
PST130.2_000051	42098643f69a40e5ce671f36486d2a65	812	SMART	SM00302	Dynamin GTPase effector domain	720	811	8.7E-29	T	02-09-2014	IPR003130	Dynamin GTPase effector	GO:0003924,GO:0005525		TCONS_00000079|m.155
PST130.2_000051	42098643f69a40e5ce671f36486d2a65	812	SMART	SM00302	Dynamin GTPase effector domain	720	811	8.7E-29	T	02-09-2014	IPR003130	Dynamin GTPase effector	GO:0003924,GO:0005525		TCONS_00000080|m.151
PST130.2_000051	42098643f69a40e5ce671f36486d2a65	812	SUPERFAMILY	SSF52540		4	310	1.14E-80	T	02-09-2014	IPR027417	P-loop containing nucleoside triphosphate hydrolase			TCONS_00000079|m.155
PST130.2_000051	42098643f69a40e5ce671f36486d2a65	812	SUPERFAMILY	SSF52540		4	310	1.14E-80	T	02-09-2014	IPR027417	P-loop containing nucleoside triphosphate hydrolase			TCONS_00000080|m.151
PST130.2_000051	58baff9b50836b56cbb165b9f1be896e	210	Gene3D	G3DSA:3.40.50.300		4	178	3.7E-69	T	02-09-2014	IPR027417	P-loop containing nucleoside triphosphate hydrolase			TCONS_00000081|m.153
PST130.2_000051	58baff9b50836b56cbb165b9f1be896e	210	PANTHER	PTHR11566		1	178	1.4E-112	T	02-09-2014	IPR022812	Dynamin superfamily			TCONS_00000081|m.153
PST130.2_000051	58baff9b50836b56cbb165b9f1be896e	210	PANTHER	PTHR11566:SF21		1	178	1.4E-112	T	02-09-2014					TCONS_00000081|m.153
PST130.2_000051	58baff9b50836b56cbb165b9f1be896e	210	Pfam	PF00350	Dynamin family	29	177	1.0E-39	T	02-09-2014	IPR001401	Dynamin, GTPase domain	GO:0003924,GO:0005525		TCONS_00000081|m.153
PST130.2_000051	58baff9b50836b56cbb165b9f1be896e	210	PRINTS	PR00195	Dynamin signature	134	151	1.9E-32	T	03-09-2014	IPR022812	Dynamin superfamily			TCONS_00000081|m.153
PST130.2_000051	58baff9b50836b56cbb165b9f1be896e	210	PRINTS	PR00195	Dynamin signature	26	44	1.9E-32	T	03-09-2014	IPR022812	Dynamin superfamily			TCONS_00000081|m.153
PST130.2_000051	58baff9b50836b56cbb165b9f1be896e	210	PRINTS	PR00195	Dynamin signature	51	68	1.9E-32	T	03-09-2014	IPR022812	Dynamin superfamily			TCONS_00000081|m.153
PST130.2_000051	58baff9b50836b56cbb165b9f1be896e	210	ProSitePatterns	PS00410	Dynamin family signature.	52	61	-	T	02-09-2014	IPR019762	Dynamin, GTPase region, conserved site			TCONS_00000081|m.153
PST130.2_000051	58baff9b50836b56cbb165b9f1be896e	210	SMART	SM00053	Dynamin, GTPase	1	210	1.0E-60	T	02-09-2014	IPR001401	Dynamin, GTPase domain	GO:0003924,GO:0005525		TCONS_00000081|m.153
PST130.2_000051	58baff9b50836b56cbb165b9f1be896e	210	SUPERFAMILY	SSF52540		3	177	6.79E-46	T	02-09-2014	IPR027417	P-loop containing nucleoside triphosphate hydrolase			TCONS_00000081|m.153
PST130.2_000054	622b7f4370dbb033edb9632db7c57dfa	164	Phobius	NON_CYTOPLASMIC_DOMAIN	Region of a membrane-bound protein predicted to be outside the membrane, in the extracellular region.	24	164	-	T	03-09-2014					TCONS_00000084|m.158
PST130.2_000054	622b7f4370dbb033edb9632db7c57dfa	164	Phobius	SIGNAL_PEPTIDE_C_REGION	C-terminal region of a signal peptide.	19	23	-	T	03-09-2014					TCONS_00000084|m.158
PST130.2_000054	622b7f4370dbb033edb9632db7c57dfa	164	Phobius	SIGNAL_PEPTIDE_H_REGION	Hydrophobic region of a signal peptide.	7	18	-	T	03-09-2014					TCONS_00000084|m.158
PST130.2_000054	622b7f4370dbb033edb9632db7c57dfa	164	Phobius	SIGNAL_PEPTIDE_N_REGION	N-terminal region of a signal peptide.	1	6	-	T	03-09-2014					TCONS_00000084|m.158
PST130.2_000054	622b7f4370dbb033edb9632db7c57dfa	164	Phobius	SIGNAL_PEPTIDE	Signal peptide region	1	23	-	T	03-09-2014					TCONS_00000084|m.158
PST130.2_000054	622b7f4370dbb033edb9632db7c57dfa	164	SignalP_EUK	SignalP-noTM		1	24	-	T	03-09-2014					TCONS_00000084|m.158
PST130.2_000055	e9c4ec739b502f564037a61231907004	255	Gene3D	G3DSA:2.130.10.10		3	209	6.5E-35	T	02-09-2014	IPR015943	WD40/YVTN repeat-like-containing domain	GO:0005515		TCONS_00000085|m.157
PST130.2_000055	e9c4ec739b502f564037a61231907004	255	PANTHER	PTHR10971		1	255	2.5E-115	T	02-09-2014					TCONS_00000085|m.157
PST130.2_000055	e9c4ec739b502f564037a61231907004	255	PANTHER	PTHR10971:SF11		1	255	2.5E-115	T	02-09-2014					TCONS_00000085|m.157
PST130.2_000055	e9c4ec739b502f564037a61231907004	255	Pfam	PF00400	WD domain, G-beta repeat	148	174	9.6E-5	T	02-09-2014	IPR001680	WD40 repeat	GO:0005515		TCONS_00000085|m.157
PST130.2_000055	e9c4ec739b502f564037a61231907004	255	Pfam	PF00400	WD domain, G-beta repeat	2	29	0.0013	T	02-09-2014	IPR001680	WD40 repeat	GO:0005515		TCONS_00000085|m.157
PST130.2_000055	e9c4ec739b502f564037a61231907004	255	ProSiteProfiles	PS50082	Trp-Asp (WD) repeats profile.	149	183	10.575	T	02-09-2014	IPR001680	WD40 repeat	GO:0005515		TCONS_00000085|m.157
PST130.2_000055	e9c4ec739b502f564037a61231907004	255	ProSiteProfiles	PS50082	Trp-Asp (WD) repeats profile.	15	38	9.172	T	02-09-2014	IPR001680	WD40 repeat	GO:0005515		TCONS_00000085|m.157
PST130.2_000055	e9c4ec739b502f564037a61231907004	255	ProSiteProfiles	PS50294	Trp-Asp (WD) repeats circular profile.	1	38	8.967	T	02-09-2014	IPR017986	WD40-repeat-containing domain	GO:0005515		TCONS_00000085|m.157
PST130.2_000055	e9c4ec739b502f564037a61231907004	255	ProSiteProfiles	PS50294	Trp-Asp (WD) repeats circular profile.	142	183	9.362	T	02-09-2014	IPR017986	WD40-repeat-containing domain	GO:0005515		TCONS_00000085|m.157
PST130.2_000055	e9c4ec739b502f564037a61231907004	255	SMART	SM00320	WD40 repeats	117	174	0.03	T	02-09-2014	IPR001680	WD40 repeat	GO:0005515		TCONS_00000085|m.157
PST130.2_000055	e9c4ec739b502f564037a61231907004	255	SMART	SM00320	WD40 repeats	1	29	78.0	T	02-09-2014	IPR001680	WD40 repeat	GO:0005515		TCONS_00000085|m.157
PST130.2_000055	e9c4ec739b502f564037a61231907004	255	SMART	SM00320	WD40 repeats	177	212	180.0	T	02-09-2014	IPR001680	WD40 repeat	GO:0005515		TCONS_00000085|m.157
PST130.2_000055	e9c4ec739b502f564037a61231907004	255	SUPERFAMILY	SSF50978		1	205	3.4E-28	T	02-09-2014	IPR017986	WD40-repeat-containing domain	GO:0005515		TCONS_00000085|m.157
PST130.2_000059	773f47719829f34cc3fd0430a6999794	228	Gene3D	G3DSA:3.30.1370.10		128	197	1.1E-20	T	02-09-2014	IPR004088	K Homology domain, type 1	GO:0003723		TCONS_00000090|m.176
PST130.2_000059	773f47719829f34cc3fd0430a6999794	228	Gene3D	G3DSA:3.30.1370.10		128	197	1.1E-20	T	02-09-2014	IPR004088	K Homology domain, type 1	GO:0003723		TCONS_00000091|m.170
PST130.2_000059	773f47719829f34cc3fd0430a6999794	228	Gene3D	G3DSA:3.30.1370.10		38	111	4.1E-16	T	02-09-2014	IPR004088	K Homology domain, type 1	GO:0003723		TCONS_00000090|m.176
PST130.2_000059	773f47719829f34cc3fd0430a6999794	228	Gene3D	G3DSA:3.30.1370.10		38	111	4.1E-16	T	02-09-2014	IPR004088	K Homology domain, type 1	GO:0003723		TCONS_00000091|m.170
PST130.2_000059	773f47719829f34cc3fd0430a6999794	228	PANTHER	PTHR10288		14	212	5.5E-61	T	02-09-2014					TCONS_00000090|m.176
PST130.2_000059	773f47719829f34cc3fd0430a6999794	228	PANTHER	PTHR10288		14	212	5.5E-61	T	02-09-2014					TCONS_00000091|m.170
PST130.2_000059	773f47719829f34cc3fd0430a6999794	228	Pfam	PF00013	KH domain	131	193	5.4E-14	T	02-09-2014	IPR004088	K Homology domain, type 1	GO:0003723		TCONS_00000090|m.176
PST130.2_000059	773f47719829f34cc3fd0430a6999794	228	Pfam	PF00013	KH domain	131	193	5.4E-14	T	02-09-2014	IPR004088	K Homology domain, type 1	GO:0003723		TCONS_00000091|m.170
PST130.2_000059	773f47719829f34cc3fd0430a6999794	228	Pfam	PF00013	KH domain	42	101	1.7E-10	T	02-09-2014	IPR004088	K Homology domain, type 1	GO:0003723		TCONS_00000090|m.176
PST130.2_000059	773f47719829f34cc3fd0430a6999794	228	Pfam	PF00013	KH domain	42	101	1.7E-10	T	02-09-2014	IPR004088	K Homology domain, type 1	GO:0003723		TCONS_00000091|m.170
PST130.2_000059	773f47719829f34cc3fd0430a6999794	228	ProSiteProfiles	PS50084	Type-1 KH domain profile.	128	193	16.039	T	02-09-2014	IPR004088	K Homology domain, type 1	GO:0003723		TCONS_00000090|m.176
PST130.2_000059	773f47719829f34cc3fd0430a6999794	228	ProSiteProfiles	PS50084	Type-1 KH domain profile.	128	193	16.039	T	02-09-2014	IPR004088	K Homology domain, type 1	GO:0003723		TCONS_00000091|m.170
PST130.2_000059	773f47719829f34cc3fd0430a6999794	228	ProSiteProfiles	PS50084	Type-1 KH domain profile.	39	103	14.886	T	02-09-2014	IPR004088	K Homology domain, type 1	GO:0003723		TCONS_00000090|m.176
PST130.2_000059	773f47719829f34cc3fd0430a6999794	228	ProSiteProfiles	PS50084	Type-1 KH domain profile.	39	103	14.886	T	02-09-2014	IPR004088	K Homology domain, type 1	GO:0003723		TCONS_00000091|m.170
PST130.2_000059	773f47719829f34cc3fd0430a6999794	228	SMART	SM00322	K homology RNA-binding domain	127	198	3.7E-14	T	02-09-2014	IPR004087	K Homology domain	GO:0003723		TCONS_00000090|m.176
PST130.2_000059	773f47719829f34cc3fd0430a6999794	228	SMART	SM00322	K homology RNA-binding domain	127	198	3.7E-14	T	02-09-2014	IPR004087	K Homology domain	GO:0003723		TCONS_00000091|m.170
PST130.2_000059	773f47719829f34cc3fd0430a6999794	228	SMART	SM00322	K homology RNA-binding domain	38	108	2.9E-11	T	02-09-2014	IPR004087	K Homology domain	GO:0003723		TCONS_00000090|m.176
PST130.2_000059	773f47719829f34cc3fd0430a6999794	228	SMART	SM00322	K homology RNA-binding domain	38	108	2.9E-11	T	02-09-2014	IPR004087	K Homology domain	GO:0003723		TCONS_00000091|m.170
PST130.2_000059	773f47719829f34cc3fd0430a6999794	228	SUPERFAMILY	SSF54791		123	201	2.19E-17	T	02-09-2014	IPR004088	K Homology domain, type 1	GO:0003723		TCONS_00000090|m.176
PST130.2_000059	773f47719829f34cc3fd0430a6999794	228	SUPERFAMILY	SSF54791		123	201	2.19E-17	T	02-09-2014	IPR004088	K Homology domain, type 1	GO:0003723		TCONS_00000091|m.170
PST130.2_000059	773f47719829f34cc3fd0430a6999794	228	SUPERFAMILY	SSF54791		36	107	1.61E-14	T	02-09-2014	IPR004088	K Homology domain, type 1	GO:0003723		TCONS_00000090|m.176
PST130.2_000059	773f47719829f34cc3fd0430a6999794	228	SUPERFAMILY	SSF54791		36	107	1.61E-14	T	02-09-2014	IPR004088	K Homology domain, type 1	GO:0003723		TCONS_00000091|m.170
PST130.2_000059	7958cad1ea0254f0e56d356949b53a77	997	Gene3D	G3DSA:1.20.58.280		144	200	4.2E-5	T	02-09-2014	IPR007330	MIT			TCONS_00000090|m.175
PST130.2_000059	7958cad1ea0254f0e56d356949b53a77	997	SUPERFAMILY	SSF116846		145	191	1.57E-5	T	02-09-2014	IPR007330	MIT			TCONS_00000090|m.175
PST130.2_000059	9435be54c9581ab8272552dfc4677f9b	996	Gene3D	G3DSA:1.20.58.280		144	200	4.2E-5	T	02-09-2014	IPR007330	MIT			TCONS_00000091|m.169
PST130.2_000059	9435be54c9581ab8272552dfc4677f9b	996	SUPERFAMILY	SSF116846		145	191	1.57E-5	T	02-09-2014	IPR007330	MIT			TCONS_00000091|m.169
PST130.2_000060	be6a4c0d4fa4119b6db0208e0b231e1e	970	Gene3D	G3DSA:3.30.420.10		540	585	8.3E-55	T	02-09-2014	IPR012337	Ribonuclease H-like domain	GO:0003676		TCONS_00000092|m.181
PST130.2_000060	be6a4c0d4fa4119b6db0208e0b231e1e	970	Gene3D	G3DSA:3.30.420.10		618	801	8.3E-55	T	02-09-2014	IPR012337	Ribonuclease H-like domain	GO:0003676		TCONS_00000092|m.181
PST130.2_000060	be6a4c0d4fa4119b6db0208e0b231e1e	970	PANTHER	PTHR10322		1	970	6.4E-244	T	02-09-2014					TCONS_00000092|m.181
PST130.2_000060	be6a4c0d4fa4119b6db0208e0b231e1e	970	PANTHER	PTHR10322:SF5		1	970	6.4E-244	T	02-09-2014					TCONS_00000092|m.181
PST130.2_000060	be6a4c0d4fa4119b6db0208e0b231e1e	970	Pfam	PF00136	DNA polymerase family B	802	969	1.0E-29	T	02-09-2014	IPR006134	DNA-directed DNA polymerase, family B, multifunctional domain	GO:0000166,GO:0003677,GO:0003887,GO:0006260	KEGG: 00230+2.7.7.7,KEGG: 00240+2.7.7.7	TCONS_00000092|m.181
PST130.2_000060	be6a4c0d4fa4119b6db0208e0b231e1e	970	Pfam	PF03104	DNA polymerase family B, exonuclease domain	544	728	7.4E-10	T	02-09-2014	IPR006133	DNA-directed DNA polymerase, family B, exonuclease domain	GO:0003887	KEGG: 00230+2.7.7.7,KEGG: 00240+2.7.7.7	TCONS_00000092|m.181
PST130.2_000060	be6a4c0d4fa4119b6db0208e0b231e1e	970	SMART	SM00486	DNA polymerase type-B family	539	970	4.5E-34	T	02-09-2014	IPR006172	DNA-directed DNA polymerase, family B	GO:0000166,GO:0003676,GO:0003887,GO:0006139	KEGG: 00230+2.7.7.7,KEGG: 00240+2.7.7.7	TCONS_00000092|m.181
PST130.2_000060	be6a4c0d4fa4119b6db0208e0b231e1e	970	SUPERFAMILY	SSF53098		425	466	1.04E-44	T	02-09-2014	IPR012337	Ribonuclease H-like domain	GO:0003676		TCONS_00000092|m.181
PST130.2_000060	be6a4c0d4fa4119b6db0208e0b231e1e	970	SUPERFAMILY	SSF53098		535	817	1.04E-44	T	02-09-2014	IPR012337	Ribonuclease H-like domain	GO:0003676		TCONS_00000092|m.181
PST130.2_000060	be6a4c0d4fa4119b6db0208e0b231e1e	970	SUPERFAMILY	SSF56672		802	970	1.61E-37	T	02-09-2014					TCONS_00000092|m.181
PST130.2_000065	e0a22e5a84545f02d573dd8769b28152	168	Pfam	PF12752	SUZ domain	54	102	7.1E-10	T	02-09-2014	IPR024771	SUZ domain			TCONS_00000098|m.185
PST130.2_000065	e0a22e5a84545f02d573dd8769b28152	168	ProSiteProfiles	PS51673	SUZ domain profile.	24	104	11.06	T	02-09-2014	IPR024771	SUZ domain			TCONS_00000098|m.185
PST130.2_000066	c4e33c81c19ac409b5dfdff9b3310c32	440	Gene3D	G3DSA:3.40.50.10190		159	263	4.4E-13	T	02-09-2014	IPR001357	BRCT domain			TCONS_00000099|m.186
PST130.2_000066	c4e33c81c19ac409b5dfdff9b3310c32	440	PANTHER	PTHR12221		1	440	2.2E-135	T	02-09-2014					TCONS_00000099|m.186
PST130.2_000066	c4e33c81c19ac409b5dfdff9b3310c32	440	Pfam	PF00533	BRCA1 C Terminus (BRCT) domain	160	241	3.2E-5	T	02-09-2014	IPR001357	BRCT domain			TCONS_00000099|m.186
PST130.2_000066	c4e33c81c19ac409b5dfdff9b3310c32	440	Pfam	PF06732	Pescadillo N-terminus	2	105	2.9E-37	T	02-09-2014	IPR010613	Pescadillo	GO:0005730,GO:0042254		TCONS_00000099|m.186
PST130.2_000066	c4e33c81c19ac409b5dfdff9b3310c32	440	ProSiteProfiles	PS50172	BRCT domain profile.	158	254	10.53	T	02-09-2014	IPR001357	BRCT domain			TCONS_00000099|m.186
PST130.2_000066	c4e33c81c19ac409b5dfdff9b3310c32	440	SUPERFAMILY	SSF52113		160	255	9.35E-10	T	02-09-2014	IPR001357	BRCT domain			TCONS_00000099|m.186
PST130.2_000067	00c4acb4589ae28403e78dedd688a7bb	100	Phobius	CYTOPLASMIC_DOMAIN	Region of a membrane-bound protein predicted to be outside the membrane, in the cytoplasm.	1	27	-	T	03-09-2014					TCONS_00000100|m.189
PST130.2_000067	00c4acb4589ae28403e78dedd688a7bb	100	Phobius	NON_CYTOPLASMIC_DOMAIN	Region of a membrane-bound protein predicted to be outside the membrane, in the extracellular region.	47	100	-	T	03-09-2014					TCONS_00000100|m.189
PST130.2_000067	00c4acb4589ae28403e78dedd688a7bb	100	Phobius	TRANSMEMBRANE	Region of a membrane-bound protein predicted to be embedded in the membrane.	28	46	-	T	03-09-2014					TCONS_00000100|m.189
PST130.2_000067	d57db36b4ba1157b9b8f631b262a495d	776	PANTHER	PTHR31315		47	537	3.5E-75	T	02-09-2014					TCONS_00000100|m.187
PST130.2_000067	d57db36b4ba1157b9b8f631b262a495d	776	PANTHER	PTHR31315:SF1		47	537	3.5E-75	T	02-09-2014					TCONS_00000100|m.187
PST130.2_000068	4536ac3dabf03464b2e483caf2a10754	155	Gene3D	G3DSA:3.40.50.720		6	151	9.0E-32	T	02-09-2014	IPR016040	NAD(P)-binding domain			TCONS_00000101|m.198
PST130.2_000068	4536ac3dabf03464b2e483caf2a10754	155	PANTHER	PTHR24322		3	154	2.4E-60	T	02-09-2014					TCONS_00000101|m.198
PST130.2_000068	4536ac3dabf03464b2e483caf2a10754	155	PANTHER	PTHR24322:SF2		3	154	2.4E-60	T	02-09-2014					TCONS_00000101|m.198
PST130.2_000068	4536ac3dabf03464b2e483caf2a10754	155	Pfam	PF00106	short chain dehydrogenase	8	151	5.2E-18	T	02-09-2014	IPR002198	Short-chain dehydrogenase/reductase SDR	GO:0008152,GO:0016491		TCONS_00000101|m.198
PST130.2_000068	4536ac3dabf03464b2e483caf2a10754	155	PRINTS	PR00081	Glucose/ribitol dehydrogenase family signature	129	145	1.8E-11	T	03-09-2014	IPR002347	Glucose/ribitol dehydrogenase			TCONS_00000101|m.198
PST130.2_000068	4536ac3dabf03464b2e483caf2a10754	155	PRINTS	PR00081	Glucose/ribitol dehydrogenase family signature	8	25	1.8E-11	T	03-09-2014	IPR002347	Glucose/ribitol dehydrogenase			TCONS_00000101|m.198
PST130.2_000068	4536ac3dabf03464b2e483caf2a10754	155	PRINTS	PR00081	Glucose/ribitol dehydrogenase family signature	82	93	1.8E-11	T	03-09-2014	IPR002347	Glucose/ribitol dehydrogenase			TCONS_00000101|m.198
PST130.2_000068	4536ac3dabf03464b2e483caf2a10754	155	SUPERFAMILY	SSF51735		7	149	6.56E-29	T	02-09-2014					TCONS_00000101|m.198
PST130.2_000068	88e9414ec9cb0161a010682d2e786889	153	Gene3D	G3DSA:3.40.50.720		5	150	1.1E-30	T	02-09-2014	IPR016040	NAD(P)-binding domain			TCONS_00000103|m.197
PST130.2_000068	88e9414ec9cb0161a010682d2e786889	153	PANTHER	PTHR24322		3	153	8.9E-61	T	02-09-2014					TCONS_00000103|m.197
PST130.2_000068	88e9414ec9cb0161a010682d2e786889	153	PANTHER	PTHR24322:SF2		3	153	8.9E-61	T	02-09-2014					TCONS_00000103|m.197
PST130.2_000068	88e9414ec9cb0161a010682d2e786889	153	Pfam	PF00106	short chain dehydrogenase	8	151	1.1E-16	T	02-09-2014	IPR002198	Short-chain dehydrogenase/reductase SDR	GO:0008152,GO:0016491		TCONS_00000103|m.197
PST130.2_000068	88e9414ec9cb0161a010682d2e786889	153	PRINTS	PR00081	Glucose/ribitol dehydrogenase family signature	131	147	3.5E-10	T	03-09-2014	IPR002347	Glucose/ribitol dehydrogenase			TCONS_00000103|m.197
PST130.2_000068	88e9414ec9cb0161a010682d2e786889	153	PRINTS	PR00081	Glucose/ribitol dehydrogenase family signature	8	25	3.5E-10	T	03-09-2014	IPR002347	Glucose/ribitol dehydrogenase			TCONS_00000103|m.197
PST130.2_000068	88e9414ec9cb0161a010682d2e786889	153	PRINTS	PR00081	Glucose/ribitol dehydrogenase family signature	82	93	3.5E-10	T	03-09-2014	IPR002347	Glucose/ribitol dehydrogenase			TCONS_00000103|m.197
PST130.2_000068	88e9414ec9cb0161a010682d2e786889	153	SUPERFAMILY	SSF51735		8	152	1.1E-27	T	02-09-2014					TCONS_00000103|m.197
PST130.2_000073	31798e375a5f82e7336c607ffd2216a5	158	Gene3D	G3DSA:3.30.450.30		57	157	1.3E-25	T	02-09-2014					TCONS_00000109|m.201
PST130.2_000073	31798e375a5f82e7336c607ffd2216a5	158	PANTHER	PTHR10779		44	158	3.6E-31	T	02-09-2014					TCONS_00000109|m.201
PST130.2_000073	31798e375a5f82e7336c607ffd2216a5	158	PANTHER	PTHR10779:SF3		44	158	3.6E-31	T	02-09-2014					TCONS_00000109|m.201
PST130.2_000073	31798e375a5f82e7336c607ffd2216a5	158	Pfam	PF03259	Roadblock/LC7 domain	59	154	1.8E-13	T	02-09-2014	IPR004942	Dynein light chain-related			TCONS_00000109|m.201
PST130.2_000073	31798e375a5f82e7336c607ffd2216a5	158	SMART	SM00960	Roadblock/LC7 domain	59	154	1.1E-11	T	02-09-2014	IPR004942	Dynein light chain-related			TCONS_00000109|m.201
PST130.2_000073	31798e375a5f82e7336c607ffd2216a5	158	SUPERFAMILY	SSF103196		58	157	2.49E-22	T	02-09-2014					TCONS_00000109|m.201
PST130.2_000073	db731d3b210c3c5013ba2e68d4994ca6	175	Phobius	CYTOPLASMIC_DOMAIN	Region of a membrane-bound protein predicted to be outside the membrane, in the cytoplasm.	1	11	-	T	03-09-2014					TCONS_00000109|m.200
PST130.2_000073	db731d3b210c3c5013ba2e68d4994ca6	175	Phobius	CYTOPLASMIC_DOMAIN	Region of a membrane-bound protein predicted to be outside the membrane, in the cytoplasm.	79	175	-	T	03-09-2014					TCONS_00000109|m.200
PST130.2_000073	db731d3b210c3c5013ba2e68d4994ca6	175	Phobius	NON_CYTOPLASMIC_DOMAIN	Region of a membrane-bound protein predicted to be outside the membrane, in the extracellular region.	35	53	-	T	03-09-2014					TCONS_00000109|m.200
PST130.2_000073	db731d3b210c3c5013ba2e68d4994ca6	175	Phobius	TRANSMEMBRANE	Region of a membrane-bound protein predicted to be embedded in the membrane.	12	34	-	T	03-09-2014					TCONS_00000109|m.200
PST130.2_000073	db731d3b210c3c5013ba2e68d4994ca6	175	Phobius	TRANSMEMBRANE	Region of a membrane-bound protein predicted to be embedded in the membrane.	54	78	-	T	03-09-2014					TCONS_00000109|m.200
PST130.2_000073	db731d3b210c3c5013ba2e68d4994ca6	175	TMHMM	TMhelix	Region of a membrane-bound protein predicted to be embedded in the membrane.	13	32	-	T	03-09-2014					TCONS_00000109|m.200
PST130.2_000073	db731d3b210c3c5013ba2e68d4994ca6	175	TMHMM	TMhelix	Region of a membrane-bound protein predicted to be embedded in the membrane.	57	79	-	T	03-09-2014					TCONS_00000109|m.200
PST130.2_000074	f493a27b2f0adacaa710e0d913cb75f1	1293	PANTHER	PTHR23065		19	1094	1.1E-70	T	02-09-2014					TCONS_00000111|m.199
PST130.2_000074	f493a27b2f0adacaa710e0d913cb75f1	1293	PANTHER	PTHR23065:SF7		19	1094	1.1E-70	T	02-09-2014					TCONS_00000111|m.199
PST130.2_000074	f493a27b2f0adacaa710e0d913cb75f1	1293	Pfam	PF00611	Fes/CIP4, and EFC/F-BAR homology domain	8	64	1.0E-8	T	02-09-2014	IPR001060	FCH domain			TCONS_00000111|m.199
PST130.2_000074	f493a27b2f0adacaa710e0d913cb75f1	1293	Pfam	PF10291	Muniscin C-terminal mu homology domain	923	1187	2.7E-10	T	02-09-2014	IPR018808	Muniscin C-terminal			TCONS_00000111|m.199
PST130.2_000074	f493a27b2f0adacaa710e0d913cb75f1	1293	ProSiteProfiles	PS50133	FCH domain profile.	3	83	10.468	T	02-09-2014	IPR001060	FCH domain			TCONS_00000111|m.199
PST130.2_000074	f493a27b2f0adacaa710e0d913cb75f1	1293	SUPERFAMILY	SSF103657		5	261	1.22E-25	T	02-09-2014					TCONS_00000111|m.199
PST130.2_000075	8f19a464acc09bbeda44d364498f454e	692	Gene3D	G3DSA:1.20.1090.10		181	398	2.7E-72	T	02-09-2014					TCONS_00000112|m.202
PST130.2_000075	8f19a464acc09bbeda44d364498f454e	692	Gene3D	G3DSA:3.40.50.1970		16	180	9.4E-56	T	02-09-2014					TCONS_00000112|m.202
PST130.2_000075	8f19a464acc09bbeda44d364498f454e	692	Gene3D	G3DSA:3.65.10.10		422	622	6.5E-62	T	02-09-2014	IPR001986	Enolpyruvate transferase domain	GO:0016765		TCONS_00000112|m.202
PST130.2_000075	8f19a464acc09bbeda44d364498f454e	692	Gene3D	G3DSA:3.65.10.10		623	692	5.9E-9	T	02-09-2014	IPR001986	Enolpyruvate transferase domain	GO:0016765		TCONS_00000112|m.202
PST130.2_000075	8f19a464acc09bbeda44d364498f454e	692	Hamap	MF_00110	3-dehydroquinate synthase [aroB].	15	400	35.082	T	02-09-2014	IPR016037	3-dehydroquinate synthase AroB	GO:0003856,GO:0005737,GO:0009073	KEGG: 00400+4.2.3.4,MetaCyc: PWY-6164,UniPathway: UPA00053	TCONS_00000112|m.202
PST130.2_000075	8f19a464acc09bbeda44d364498f454e	692	PANTHER	PTHR21090		5	692	0.0	T	02-09-2014					TCONS_00000112|m.202
PST130.2_000075	8f19a464acc09bbeda44d364498f454e	692	PANTHER	PTHR21090:SF1		5	692	0.0	T	02-09-2014					TCONS_00000112|m.202
PST130.2_000075	8f19a464acc09bbeda44d364498f454e	692	Pfam	PF00275	EPSP synthase (3-phosphoshikimate 1-carboxyvinyltransferase)	417	692	1.8E-70	T	02-09-2014	IPR001986	Enolpyruvate transferase domain	GO:0016765		TCONS_00000112|m.202
PST130.2_000075	8f19a464acc09bbeda44d364498f454e	692	Pfam	PF01761	3-dehydroquinate synthase	75	366	5.5E-98	T	02-09-2014					TCONS_00000112|m.202
PST130.2_000075	8f19a464acc09bbeda44d364498f454e	692	ProSitePatterns	PS00104	EPSP synthase signature 1.	494	508	-	T	02-09-2014	IPR023193	3-phosphoshikimate 1-carboxyvinyltransferase, conserved site		KEGG: 00400+2.5.1.19,MetaCyc: PWY-6163,UniPathway: UPA00053	TCONS_00000112|m.202
PST130.2_000075	8f19a464acc09bbeda44d364498f454e	692	SUPERFAMILY	SSF55205		414	692	8.07E-63	T	02-09-2014	IPR013792	RNA 3'-terminal phosphate cyclase/enolpyruvate transferase, alpha/beta	GO:0003824		TCONS_00000112|m.202
PST130.2_000075	8f19a464acc09bbeda44d364498f454e	692	SUPERFAMILY	SSF56796		18	390	1.05E-97	T	02-09-2014					TCONS_00000112|m.202
PST130.2_000075	8f19a464acc09bbeda44d364498f454e	692	TIGRFAM	TIGR01357	aroB: 3-dehydroquinate synthase	33	385	9.9E-112	T	02-09-2014	IPR016037	3-dehydroquinate synthase AroB	GO:0003856,GO:0005737,GO:0009073	KEGG: 00400+4.2.3.4,MetaCyc: PWY-6164,UniPathway: UPA00053	TCONS_00000112|m.202
PST130.2_000075	8f19a464acc09bbeda44d364498f454e	692	TMHMM	TMhelix	Region of a membrane-bound protein predicted to be embedded in the membrane.	105	127	-	T	03-09-2014					TCONS_00000112|m.202
PST130.2_000079	efaed54034d03cb35a6f8a596e7d1889	151	Gene3D	G3DSA:3.20.20.70		1	105	7.8E-17	T	02-09-2014	IPR013785	Aldolase-type TIM barrel	GO:0003824		TCONS_00000116|m.209
PST130.2_000079	efaed54034d03cb35a6f8a596e7d1889	151	PANTHER	PTHR22893		1	148	6.2E-56	T	02-09-2014					TCONS_00000116|m.209
PST130.2_000079	efaed54034d03cb35a6f8a596e7d1889	151	PANTHER	PTHR22893:SF36		1	148	6.2E-56	T	02-09-2014					TCONS_00000116|m.209
PST130.2_000079	efaed54034d03cb35a6f8a596e7d1889	151	SUPERFAMILY	SSF51395		1	102	3.93E-12	T	02-09-2014					TCONS_00000116|m.209
PST130.2_000080	f9924d7a0d825198b55b3be97965f7a9	970	Gene3D	G3DSA:1.25.10.10		23	493	1.3E-104	T	02-09-2014	IPR011989	Armadillo-like helical			TCONS_00000117|m.213
PST130.2_000080	f9924d7a0d825198b55b3be97965f7a9	970	Gene3D	G3DSA:1.25.10.10		571	590	1.3E-104	T	02-09-2014	IPR011989	Armadillo-like helical			TCONS_00000117|m.213
PST130.2_000080	f9924d7a0d825198b55b3be97965f7a9	970	PANTHER	PTHR10635		1	966	0.0	T	02-09-2014	IPR016460	Coatomer beta subunit (COPB1)	GO:0005737,GO:0006886		TCONS_00000117|m.213
PST130.2_000080	f9924d7a0d825198b55b3be97965f7a9	970	Pfam	PF01602	Adaptin N terminal region	18	520	3.5E-91	T	02-09-2014	IPR002553	Clathrin/coatomer adaptor, adaptin-like, N-terminal	GO:0006886,GO:0016192,GO:0030117		TCONS_00000117|m.213
PST130.2_000080	f9924d7a0d825198b55b3be97965f7a9	970	Pfam	PF07718	Coatomer beta C-terminal region	688	824	2.2E-62	T	02-09-2014	IPR011710	Coatomer beta subunit, C-terminal	GO:0005198,GO:0006886,GO:0016192,GO:0030126	Reactome: REACT_11123	TCONS_00000117|m.213
PST130.2_000080	f9924d7a0d825198b55b3be97965f7a9	970	Pfam	PF14806	Coatomer beta subunit appendage platform	829	956	4.3E-65	T	02-09-2014	IPR029446	Coatomer beta subunit, appendage platform domain			TCONS_00000117|m.213
PST130.2_000080	f9924d7a0d825198b55b3be97965f7a9	970	PIRSF	PIRSF005727		1	965	0.0	T	02-09-2014	IPR016460	Coatomer beta subunit (COPB1)	GO:0005737,GO:0006886		TCONS_00000117|m.213
PST130.2_000080	f9924d7a0d825198b55b3be97965f7a9	970	SUPERFAMILY	SSF48371		21	487	2.41E-73	T	02-09-2014	IPR016024	Armadillo-type fold	GO:0005488		TCONS_00000117|m.213
PST130.2_000081	722c6f8c33589e38d9259962586dbfcb	355	Gene3D	G3DSA:3.90.280.10		46	220	4.4E-16	T	02-09-2014	IPR008914	Phosphatidylethanolamine-binding protein PEBP			TCONS_00000118|m.210
PST130.2_000081	722c6f8c33589e38d9259962586dbfcb	355	PANTHER	PTHR11362		31	220	3.0E-17	T	02-09-2014					TCONS_00000118|m.210
PST130.2_000081	722c6f8c33589e38d9259962586dbfcb	355	PANTHER	PTHR11362:SF6		31	220	3.0E-17	T	02-09-2014					TCONS_00000118|m.210
PST130.2_000081	722c6f8c33589e38d9259962586dbfcb	355	Phobius	NON_CYTOPLASMIC_DOMAIN	Region of a membrane-bound protein predicted to be outside the membrane, in the extracellular region.	22	355	-	T	03-09-2014					TCONS_00000118|m.210
PST130.2_000081	722c6f8c33589e38d9259962586dbfcb	355	Phobius	SIGNAL_PEPTIDE_C_REGION	C-terminal region of a signal peptide.	17	21	-	T	03-09-2014					TCONS_00000118|m.210
PST130.2_000081	722c6f8c33589e38d9259962586dbfcb	355	Phobius	SIGNAL_PEPTIDE_H_REGION	Hydrophobic region of a signal peptide.	8	16	-	T	03-09-2014					TCONS_00000118|m.210
PST130.2_000081	722c6f8c33589e38d9259962586dbfcb	355	Phobius	SIGNAL_PEPTIDE_N_REGION	N-terminal region of a signal peptide.	1	7	-	T	03-09-2014					TCONS_00000118|m.210
PST130.2_000081	722c6f8c33589e38d9259962586dbfcb	355	Phobius	SIGNAL_PEPTIDE	Signal peptide region	1	21	-	T	03-09-2014					TCONS_00000118|m.210
PST130.2_000081	722c6f8c33589e38d9259962586dbfcb	355	SignalP_EUK	SignalP-noTM		1	21	-	T	03-09-2014					TCONS_00000118|m.210
PST130.2_000081	722c6f8c33589e38d9259962586dbfcb	355	SUPERFAMILY	SSF49777		52	220	1.68E-9	T	02-09-2014	IPR008914	Phosphatidylethanolamine-binding protein PEBP			TCONS_00000118|m.210
PST130.2_000083	326b5197ee9fe1a4472212b579816bbb	134	PANTHER	PTHR12964		7	133	8.2E-56	T	02-09-2014					TCONS_00000120|m.219
PST130.2_000083	326b5197ee9fe1a4472212b579816bbb	134	PANTHER	PTHR12964:SF0		7	133	8.2E-56	T	02-09-2014					TCONS_00000120|m.219
PST130.2_000083	326b5197ee9fe1a4472212b579816bbb	134	Pfam	PF05347	Complex 1 protein (LYR family)	30	89	4.0E-7	T	02-09-2014	IPR008011	Complex 1 LYR protein			TCONS_00000120|m.219
PST130.2_000083	6e93ba29e547e9f8bc6222e6af2e953f	212	PANTHER	PTHR10972		1	201	1.4E-64	T	02-09-2014	IPR000648	Oxysterol-binding protein			TCONS_00000120|m.218
PST130.2_000083	6e93ba29e547e9f8bc6222e6af2e953f	212	PANTHER	PTHR10972:SF81		1	201	1.4E-64	T	02-09-2014					TCONS_00000120|m.218
PST130.2_000083	6e93ba29e547e9f8bc6222e6af2e953f	212	Pfam	PF01237	Oxysterol-binding protein	1	169	6.3E-30	T	02-09-2014	IPR000648	Oxysterol-binding protein			TCONS_00000120|m.218
PST130.2_000083	6e93ba29e547e9f8bc6222e6af2e953f	212	SUPERFAMILY	SSF144000		2	177	2.75E-38	T	02-09-2014					TCONS_00000120|m.218
PST130.2_000084	53a0cb189a99cd4bd2103f945c768828	361	PANTHER	PTHR13117		7	359	2.4E-88	T	02-09-2014	IPR007594	RFT1	GO:0005319,GO:0006869,GO:0016021		TCONS_00000121|m.226
PST130.2_000084	53a0cb189a99cd4bd2103f945c768828	361	Pfam	PF04506	Rft protein	9	359	7.5E-54	T	02-09-2014	IPR007594	RFT1	GO:0005319,GO:0006869,GO:0016021		TCONS_00000121|m.226
PST130.2_000084	53a0cb189a99cd4bd2103f945c768828	361	Phobius	CYTOPLASMIC_DOMAIN	Region of a membrane-bound protein predicted to be outside the membrane, in the cytoplasm.	299	309	-	T	03-09-2014					TCONS_00000121|m.226
PST130.2_000084	53a0cb189a99cd4bd2103f945c768828	361	Phobius	CYTOPLASMIC_DOMAIN	Region of a membrane-bound protein predicted to be outside the membrane, in the cytoplasm.	35	45	-	T	03-09-2014					TCONS_00000121|m.226
PST130.2_000084	53a0cb189a99cd4bd2103f945c768828	361	Phobius	CYTOPLASMIC_DOMAIN	Region of a membrane-bound protein predicted to be outside the membrane, in the cytoplasm.	360	361	-	T	03-09-2014					TCONS_00000121|m.226
PST130.2_000084	53a0cb189a99cd4bd2103f945c768828	361	Phobius	CYTOPLASMIC_DOMAIN	Region of a membrane-bound protein predicted to be outside the membrane, in the cytoplasm.	98	236	-	T	03-09-2014					TCONS_00000121|m.226
PST130.2_000084	53a0cb189a99cd4bd2103f945c768828	361	Phobius	NON_CYTOPLASMIC_DOMAIN	Region of a membrane-bound protein predicted to be outside the membrane, in the extracellular region.	1	11	-	T	03-09-2014					TCONS_00000121|m.226
PST130.2_000084	53a0cb189a99cd4bd2103f945c768828	361	Phobius	NON_CYTOPLASMIC_DOMAIN	Region of a membrane-bound protein predicted to be outside the membrane, in the extracellular region.	259	277	-	T	03-09-2014					TCONS_00000121|m.226
PST130.2_000084	53a0cb189a99cd4bd2103f945c768828	361	Phobius	NON_CYTOPLASMIC_DOMAIN	Region of a membrane-bound protein predicted to be outside the membrane, in the extracellular region.	334	338	-	T	03-09-2014					TCONS_00000121|m.226
PST130.2_000084	53a0cb189a99cd4bd2103f945c768828	361	Phobius	NON_CYTOPLASMIC_DOMAIN	Region of a membrane-bound protein predicted to be outside the membrane, in the extracellular region.	67	71	-	T	03-09-2014					TCONS_00000121|m.226
PST130.2_000084	53a0cb189a99cd4bd2103f945c768828	361	Phobius	TRANSMEMBRANE	Region of a membrane-bound protein predicted to be embedded in the membrane.	12	34	-	T	03-09-2014					TCONS_00000121|m.226
PST130.2_000084	53a0cb189a99cd4bd2103f945c768828	361	Phobius	TRANSMEMBRANE	Region of a membrane-bound protein predicted to be embedded in the membrane.	237	258	-	T	03-09-2014					TCONS_00000121|m.226
PST130.2_000084	53a0cb189a99cd4bd2103f945c768828	361	Phobius	TRANSMEMBRANE	Region of a membrane-bound protein predicted to be embedded in the membrane.	278	298	-	T	03-09-2014					TCONS_00000121|m.226
PST130.2_000084	53a0cb189a99cd4bd2103f945c768828	361	Phobius	TRANSMEMBRANE	Region of a membrane-bound protein predicted to be embedded in the membrane.	310	333	-	T	03-09-2014					TCONS_00000121|m.226
PST130.2_000084	53a0cb189a99cd4bd2103f945c768828	361	Phobius	TRANSMEMBRANE	Region of a membrane-bound protein predicted to be embedded in the membrane.	339	359	-	T	03-09-2014					TCONS_00000121|m.226
PST130.2_000084	53a0cb189a99cd4bd2103f945c768828	361	Phobius	TRANSMEMBRANE	Region of a membrane-bound protein predicted to be embedded in the membrane.	46	66	-	T	03-09-2014					TCONS_00000121|m.226
PST130.2_000084	53a0cb189a99cd4bd2103f945c768828	361	Phobius	TRANSMEMBRANE	Region of a membrane-bound protein predicted to be embedded in the membrane.	72	97	-	T	03-09-2014					TCONS_00000121|m.226
PST130.2_000084	53a0cb189a99cd4bd2103f945c768828	361	TMHMM	TMhelix	Region of a membrane-bound protein predicted to be embedded in the membrane.	12	34	-	T	03-09-2014					TCONS_00000121|m.226
PST130.2_000084	53a0cb189a99cd4bd2103f945c768828	361	TMHMM	TMhelix	Region of a membrane-bound protein predicted to be embedded in the membrane.	237	259	-	T	03-09-2014					TCONS_00000121|m.226
PST130.2_000084	53a0cb189a99cd4bd2103f945c768828	361	TMHMM	TMhelix	Region of a membrane-bound protein predicted to be embedded in the membrane.	272	294	-	T	03-09-2014					TCONS_00000121|m.226
PST130.2_000084	53a0cb189a99cd4bd2103f945c768828	361	TMHMM	TMhelix	Region of a membrane-bound protein predicted to be embedded in the membrane.	314	333	-	T	03-09-2014					TCONS_00000121|m.226
PST130.2_000084	53a0cb189a99cd4bd2103f945c768828	361	TMHMM	TMhelix	Region of a membrane-bound protein predicted to be embedded in the membrane.	338	360	-	T	03-09-2014					TCONS_00000121|m.226
PST130.2_000084	53a0cb189a99cd4bd2103f945c768828	361	TMHMM	TMhelix	Region of a membrane-bound protein predicted to be embedded in the membrane.	44	66	-	T	03-09-2014					TCONS_00000121|m.226
PST130.2_000084	53a0cb189a99cd4bd2103f945c768828	361	TMHMM	TMhelix	Region of a membrane-bound protein predicted to be embedded in the membrane.	73	95	-	T	03-09-2014					TCONS_00000121|m.226
PST130.2_000085	5ccb3efd4b1e654f19f06ffaa35bdfa4	457	PANTHER	PTHR11834		15	435	2.3E-56	T	02-09-2014	IPR000818	TEA/ATTS	GO:0003700,GO:0005634,GO:0006355		TCONS_00000122|m.225
PST130.2_000085	5ccb3efd4b1e654f19f06ffaa35bdfa4	457	PANTHER	PTHR11834		15	435	2.3E-56	T	02-09-2014	IPR000818	TEA/ATTS	GO:0003700,GO:0005634,GO:0006355		TCONS_00000123|m.223
PST130.2_000085	5ccb3efd4b1e654f19f06ffaa35bdfa4	457	Pfam	PF01285	TEA/ATTS domain family	296	376	7.9E-26	T	02-09-2014	IPR000818	TEA/ATTS	GO:0003700,GO:0005634,GO:0006355		TCONS_00000122|m.225
PST130.2_000085	5ccb3efd4b1e654f19f06ffaa35bdfa4	457	Pfam	PF01285	TEA/ATTS domain family	296	376	7.9E-26	T	02-09-2014	IPR000818	TEA/ATTS	GO:0003700,GO:0005634,GO:0006355		TCONS_00000123|m.223
PST130.2_000085	5ccb3efd4b1e654f19f06ffaa35bdfa4	457	ProSiteProfiles	PS51088	TEA domain profile.	302	371	16.478	T	02-09-2014	IPR000818	TEA/ATTS	GO:0003700,GO:0005634,GO:0006355		TCONS_00000122|m.225
PST130.2_000085	5ccb3efd4b1e654f19f06ffaa35bdfa4	457	ProSiteProfiles	PS51088	TEA domain profile.	302	371	16.478	T	02-09-2014	IPR000818	TEA/ATTS	GO:0003700,GO:0005634,GO:0006355		TCONS_00000123|m.223
PST130.2_000085	5ccb3efd4b1e654f19f06ffaa35bdfa4	457	SMART	SM00426	TEA domain	298	371	8.9E-24	T	02-09-2014	IPR000818	TEA/ATTS	GO:0003700,GO:0005634,GO:0006355		TCONS_00000122|m.225
PST130.2_000085	5ccb3efd4b1e654f19f06ffaa35bdfa4	457	SMART	SM00426	TEA domain	298	371	8.9E-24	T	02-09-2014	IPR000818	TEA/ATTS	GO:0003700,GO:0005634,GO:0006355		TCONS_00000123|m.223
PST130.2_000087	8016cb1c2289ad7a5ffc99c1d4cda0d1	434	Gene3D	G3DSA:3.30.40.10		103	164	7.0E-9	T	02-09-2014	IPR013083	Zinc finger, RING/FYVE/PHD-type			TCONS_00000127|m.232
PST130.2_000087	8016cb1c2289ad7a5ffc99c1d4cda0d1	434	PANTHER	PTHR23123		126	433	1.6E-105	T	02-09-2014					TCONS_00000127|m.232
PST130.2_000087	8016cb1c2289ad7a5ffc99c1d4cda0d1	434	ProSitePatterns	PS01359	Zinc finger PHD-type signature.	112	160	-	T	02-09-2014	IPR019786	Zinc finger, PHD-type, conserved site			TCONS_00000127|m.232
PST130.2_000087	8016cb1c2289ad7a5ffc99c1d4cda0d1	434	ProSiteProfiles	PS51184	JmjC domain profile.	325	434	16.388	T	02-09-2014	IPR003347	JmjC domain			TCONS_00000127|m.232
PST130.2_000087	8016cb1c2289ad7a5ffc99c1d4cda0d1	434	SMART	SM00249	PHD zinc finger	111	161	2.5E-4	T	02-09-2014	IPR001965	Zinc finger, PHD-type	GO:0005515,GO:0008270		TCONS_00000127|m.232
PST130.2_000087	8016cb1c2289ad7a5ffc99c1d4cda0d1	434	SUPERFAMILY	SSF51197		249	430	9.2E-26	T	02-09-2014					TCONS_00000127|m.232
PST130.2_000087	8016cb1c2289ad7a5ffc99c1d4cda0d1	434	SUPERFAMILY	SSF57903		105	167	1.28E-9	T	02-09-2014	IPR011011	Zinc finger, FYVE/PHD-type			TCONS_00000127|m.232
PST130.2_000088	19013f05946c88d2d0b04250b23f82b0	361	Gene3D	G3DSA:3.40.50.720		191	307	6.1E-19	T	02-09-2014	IPR016040	NAD(P)-binding domain			TCONS_00000128|m.246
PST130.2_000088	19013f05946c88d2d0b04250b23f82b0	361	Gene3D	G3DSA:3.90.180.10		22	190	2.8E-54	T	02-09-2014	IPR011032	GroES (chaperonin 10)-like			TCONS_00000128|m.246
PST130.2_000088	19013f05946c88d2d0b04250b23f82b0	361	PANTHER	PTHR11695		1	360	4.8E-151	T	02-09-2014	IPR002085	Alcohol dehydrogenase superfamily, zinc-type	GO:0008270,GO:0016491,GO:0055114		TCONS_00000128|m.246
PST130.2_000088	19013f05946c88d2d0b04250b23f82b0	361	PANTHER	PTHR11695:SF261		1	360	4.8E-151	T	02-09-2014					TCONS_00000128|m.246
PST130.2_000088	19013f05946c88d2d0b04250b23f82b0	361	Pfam	PF00107	Zinc-binding dehydrogenase	196	321	1.3E-12	T	02-09-2014	IPR013149	Alcohol dehydrogenase, C-terminal	GO:0008270,GO:0016491,GO:0055114		TCONS_00000128|m.246
PST130.2_000088	19013f05946c88d2d0b04250b23f82b0	361	Pfam	PF08240	Alcohol dehydrogenase GroES-like domain	42	154	1.8E-21	T	02-09-2014	IPR013154	Alcohol dehydrogenase GroES-like	GO:0016491,GO:0055114		TCONS_00000128|m.246
PST130.2_000088	19013f05946c88d2d0b04250b23f82b0	361	ProSitePatterns	PS00059	Zinc-containing alcohol dehydrogenases signature.	74	88	-	T	02-09-2014	IPR002328	Alcohol dehydrogenase, zinc-type, conserved site	GO:0008270,GO:0016491,GO:0055114		TCONS_00000128|m.246
PST130.2_000088	19013f05946c88d2d0b04250b23f82b0	361	SUPERFAMILY	SSF50129		34	181	9.43E-39	T	02-09-2014	IPR011032	GroES (chaperonin 10)-like			TCONS_00000128|m.246
PST130.2_000088	19013f05946c88d2d0b04250b23f82b0	361	SUPERFAMILY	SSF51735		159	329	6.1E-35	T	02-09-2014					TCONS_00000128|m.246
PST130.2_000088	940331bde434e1d64eb59055e9836458	461	PANTHER	PTHR31595		17	461	1.2E-63	T	02-09-2014					TCONS_00000128|m.245
PST130.2_000088	940331bde434e1d64eb59055e9836458	461	PANTHER	PTHR31595:SF1		17	461	1.2E-63	T	02-09-2014					TCONS_00000128|m.245
PST130.2_000088	940331bde434e1d64eb59055e9836458	461	Pfam	PF13813	Membrane bound O-acyl transferase family	291	366	2.3E-10	T	02-09-2014					TCONS_00000128|m.245
PST130.2_000088	940331bde434e1d64eb59055e9836458	461	Phobius	CYTOPLASMIC_DOMAIN	Region of a membrane-bound protein predicted to be outside the membrane, in the cytoplasm.	106	189	-	T	03-09-2014					TCONS_00000128|m.245
PST130.2_000088	940331bde434e1d64eb59055e9836458	461	Phobius	CYTOPLASMIC_DOMAIN	Region of a membrane-bound protein predicted to be outside the membrane, in the cytoplasm.	271	318	-	T	03-09-2014					TCONS_00000128|m.245
PST130.2_000088	940331bde434e1d64eb59055e9836458	461	Phobius	CYTOPLASMIC_DOMAIN	Region of a membrane-bound protein predicted to be outside the membrane, in the cytoplasm.	366	400	-	T	03-09-2014					TCONS_00000128|m.245
PST130.2_000088	940331bde434e1d64eb59055e9836458	461	Phobius	CYTOPLASMIC_DOMAIN	Region of a membrane-bound protein predicted to be outside the membrane, in the cytoplasm.	41	51	-	T	03-09-2014					TCONS_00000128|m.245
PST130.2_000088	940331bde434e1d64eb59055e9836458	461	Phobius	CYTOPLASMIC_DOMAIN	Region of a membrane-bound protein predicted to be outside the membrane, in the cytoplasm.	457	461	-	T	03-09-2014					TCONS_00000128|m.245
PST130.2_000088	940331bde434e1d64eb59055e9836458	461	Phobius	NON_CYTOPLASMIC_DOMAIN	Region of a membrane-bound protein predicted to be outside the membrane, in the extracellular region.	1	22	-	T	03-09-2014					TCONS_00000128|m.245
PST130.2_000088	940331bde434e1d64eb59055e9836458	461	Phobius	NON_CYTOPLASMIC_DOMAIN	Region of a membrane-bound protein predicted to be outside the membrane, in the extracellular region.	209	244	-	T	03-09-2014					TCONS_00000128|m.245
PST130.2_000088	940331bde434e1d64eb59055e9836458	461	Phobius	NON_CYTOPLASMIC_DOMAIN	Region of a membrane-bound protein predicted to be outside the membrane, in the extracellular region.	338	342	-	T	03-09-2014					TCONS_00000128|m.245
PST130.2_000088	940331bde434e1d64eb59055e9836458	461	Phobius	NON_CYTOPLASMIC_DOMAIN	Region of a membrane-bound protein predicted to be outside the membrane, in the extracellular region.	420	438	-	T	03-09-2014					TCONS_00000128|m.245
PST130.2_000088	940331bde434e1d64eb59055e9836458	461	Phobius	NON_CYTOPLASMIC_DOMAIN	Region of a membrane-bound protein predicted to be outside the membrane, in the extracellular region.	70	80	-	T	03-09-2014					TCONS_00000128|m.245
PST130.2_000088	940331bde434e1d64eb59055e9836458	461	Phobius	TRANSMEMBRANE	Region of a membrane-bound protein predicted to be embedded in the membrane.	190	208	-	T	03-09-2014					TCONS_00000128|m.245
PST130.2_000088	940331bde434e1d64eb59055e9836458	461	Phobius	TRANSMEMBRANE	Region of a membrane-bound protein predicted to be embedded in the membrane.	23	40	-	T	03-09-2014					TCONS_00000128|m.245
PST130.2_000088	940331bde434e1d64eb59055e9836458	461	Phobius	TRANSMEMBRANE	Region of a membrane-bound protein predicted to be embedded in the membrane.	245	270	-	T	03-09-2014					TCONS_00000128|m.245
PST130.2_000088	940331bde434e1d64eb59055e9836458	461	Phobius	TRANSMEMBRANE	Region of a membrane-bound protein predicted to be embedded in the membrane.	319	337	-	T	03-09-2014					TCONS_00000128|m.245
PST130.2_000088	940331bde434e1d64eb59055e9836458	461	Phobius	TRANSMEMBRANE	Region of a membrane-bound protein predicted to be embedded in the membrane.	343	365	-	T	03-09-2014					TCONS_00000128|m.245
PST130.2_000088	940331bde434e1d64eb59055e9836458	461	Phobius	TRANSMEMBRANE	Region of a membrane-bound protein predicted to be embedded in the membrane.	401	419	-	T	03-09-2014					TCONS_00000128|m.245
PST130.2_000088	940331bde434e1d64eb59055e9836458	461	Phobius	TRANSMEMBRANE	Region of a membrane-bound protein predicted to be embedded in the membrane.	439	456	-	T	03-09-2014					TCONS_00000128|m.245
PST130.2_000088	940331bde434e1d64eb59055e9836458	461	Phobius	TRANSMEMBRANE	Region of a membrane-bound protein predicted to be embedded in the membrane.	52	69	-	T	03-09-2014					TCONS_00000128|m.245
PST130.2_000088	940331bde434e1d64eb59055e9836458	461	Phobius	TRANSMEMBRANE	Region of a membrane-bound protein predicted to be embedded in the membrane.	81	105	-	T	03-09-2014					TCONS_00000128|m.245
PST130.2_000088	940331bde434e1d64eb59055e9836458	461	TMHMM	TMhelix	Region of a membrane-bound protein predicted to be embedded in the membrane.	187	209	-	T	03-09-2014					TCONS_00000128|m.245
PST130.2_000088	940331bde434e1d64eb59055e9836458	461	TMHMM	TMhelix	Region of a membrane-bound protein predicted to be embedded in the membrane.	23	45	-	T	03-09-2014					TCONS_00000128|m.245
PST130.2_000088	940331bde434e1d64eb59055e9836458	461	TMHMM	TMhelix	Region of a membrane-bound protein predicted to be embedded in the membrane.	241	263	-	T	03-09-2014					TCONS_00000128|m.245
PST130.2_000088	940331bde434e1d64eb59055e9836458	461	TMHMM	TMhelix	Region of a membrane-bound protein predicted to be embedded in the membrane.	314	336	-	T	03-09-2014					TCONS_00000128|m.245
PST130.2_000088	940331bde434e1d64eb59055e9836458	461	TMHMM	TMhelix	Region of a membrane-bound protein predicted to be embedded in the membrane.	346	365	-	T	03-09-2014					TCONS_00000128|m.245
PST130.2_000089	5a9a7ac90c4e232a59418a4efac0e2dd	460	PANTHER	PTHR31595		14	459	4.6E-72	T	02-09-2014					TCONS_00000129|m.237
PST130.2_000089	5a9a7ac90c4e232a59418a4efac0e2dd	460	PANTHER	PTHR31595		14	459	4.6E-72	T	02-09-2014					TCONS_00000130|m.241
PST130.2_000089	5a9a7ac90c4e232a59418a4efac0e2dd	460	PANTHER	PTHR31595		14	459	4.6E-72	T	02-09-2014					TCONS_00000131|m.233
PST130.2_000089	5a9a7ac90c4e232a59418a4efac0e2dd	460	PANTHER	PTHR31595:SF1		14	459	4.6E-72	T	02-09-2014					TCONS_00000129|m.237
PST130.2_000089	5a9a7ac90c4e232a59418a4efac0e2dd	460	PANTHER	PTHR31595:SF1		14	459	4.6E-72	T	02-09-2014					TCONS_00000130|m.241
PST130.2_000089	5a9a7ac90c4e232a59418a4efac0e2dd	460	PANTHER	PTHR31595:SF1		14	459	4.6E-72	T	02-09-2014					TCONS_00000131|m.233
PST130.2_000089	5a9a7ac90c4e232a59418a4efac0e2dd	460	Pfam	PF13813	Membrane bound O-acyl transferase family	288	363	4.4E-9	T	02-09-2014					TCONS_00000129|m.237
PST130.2_000089	5a9a7ac90c4e232a59418a4efac0e2dd	460	Pfam	PF13813	Membrane bound O-acyl transferase family	288	363	4.4E-9	T	02-09-2014					TCONS_00000130|m.241
PST130.2_000089	5a9a7ac90c4e232a59418a4efac0e2dd	460	Pfam	PF13813	Membrane bound O-acyl transferase family	288	363	4.4E-9	T	02-09-2014					TCONS_00000131|m.233
PST130.2_000089	5a9a7ac90c4e232a59418a4efac0e2dd	460	Phobius	CYTOPLASMIC_DOMAIN	Region of a membrane-bound protein predicted to be outside the membrane, in the cytoplasm.	103	181	-	T	03-09-2014					TCONS_00000129|m.237
PST130.2_000089	5a9a7ac90c4e232a59418a4efac0e2dd	460	Phobius	CYTOPLASMIC_DOMAIN	Region of a membrane-bound protein predicted to be outside the membrane, in the cytoplasm.	103	181	-	T	03-09-2014					TCONS_00000130|m.241
PST130.2_000089	5a9a7ac90c4e232a59418a4efac0e2dd	460	Phobius	CYTOPLASMIC_DOMAIN	Region of a membrane-bound protein predicted to be outside the membrane, in the cytoplasm.	103	181	-	T	03-09-2014					TCONS_00000131|m.233
PST130.2_000089	5a9a7ac90c4e232a59418a4efac0e2dd	460	Phobius	CYTOPLASMIC_DOMAIN	Region of a membrane-bound protein predicted to be outside the membrane, in the cytoplasm.	39	49	-	T	03-09-2014					TCONS_00000129|m.237
PST130.2_000089	5a9a7ac90c4e232a59418a4efac0e2dd	460	Phobius	CYTOPLASMIC_DOMAIN	Region of a membrane-bound protein predicted to be outside the membrane, in the cytoplasm.	39	49	-	T	03-09-2014					TCONS_00000130|m.241
PST130.2_000089	5a9a7ac90c4e232a59418a4efac0e2dd	460	Phobius	CYTOPLASMIC_DOMAIN	Region of a membrane-bound protein predicted to be outside the membrane, in the cytoplasm.	39	49	-	T	03-09-2014					TCONS_00000131|m.233
PST130.2_000089	5a9a7ac90c4e232a59418a4efac0e2dd	460	Phobius	NON_CYTOPLASMIC_DOMAIN	Region of a membrane-bound protein predicted to be outside the membrane, in the extracellular region.	1	19	-	T	03-09-2014					TCONS_00000129|m.237
PST130.2_000089	5a9a7ac90c4e232a59418a4efac0e2dd	460	Phobius	NON_CYTOPLASMIC_DOMAIN	Region of a membrane-bound protein predicted to be outside the membrane, in the extracellular region.	1	19	-	T	03-09-2014					TCONS_00000130|m.241
PST130.2_000089	5a9a7ac90c4e232a59418a4efac0e2dd	460	Phobius	NON_CYTOPLASMIC_DOMAIN	Region of a membrane-bound protein predicted to be outside the membrane, in the extracellular region.	1	19	-	T	03-09-2014					TCONS_00000131|m.233
PST130.2_000089	5a9a7ac90c4e232a59418a4efac0e2dd	460	Phobius	NON_CYTOPLASMIC_DOMAIN	Region of a membrane-bound protein predicted to be outside the membrane, in the extracellular region.	205	460	-	T	03-09-2014					TCONS_00000129|m.237
PST130.2_000089	5a9a7ac90c4e232a59418a4efac0e2dd	460	Phobius	NON_CYTOPLASMIC_DOMAIN	Region of a membrane-bound protein predicted to be outside the membrane, in the extracellular region.	205	460	-	T	03-09-2014					TCONS_00000130|m.241
PST130.2_000089	5a9a7ac90c4e232a59418a4efac0e2dd	460	Phobius	NON_CYTOPLASMIC_DOMAIN	Region of a membrane-bound protein predicted to be outside the membrane, in the extracellular region.	205	460	-	T	03-09-2014					TCONS_00000131|m.233
PST130.2_000089	5a9a7ac90c4e232a59418a4efac0e2dd	460	Phobius	NON_CYTOPLASMIC_DOMAIN	Region of a membrane-bound protein predicted to be outside the membrane, in the extracellular region.	74	78	-	T	03-09-2014					TCONS_00000129|m.237
PST130.2_000089	5a9a7ac90c4e232a59418a4efac0e2dd	460	Phobius	NON_CYTOPLASMIC_DOMAIN	Region of a membrane-bound protein predicted to be outside the membrane, in the extracellular region.	74	78	-	T	03-09-2014					TCONS_00000130|m.241
PST130.2_000089	5a9a7ac90c4e232a59418a4efac0e2dd	460	Phobius	NON_CYTOPLASMIC_DOMAIN	Region of a membrane-bound protein predicted to be outside the membrane, in the extracellular region.	74	78	-	T	03-09-2014					TCONS_00000131|m.233
PST130.2_000089	5a9a7ac90c4e232a59418a4efac0e2dd	460	Phobius	TRANSMEMBRANE	Region of a membrane-bound protein predicted to be embedded in the membrane.	182	204	-	T	03-09-2014					TCONS_00000129|m.237
PST130.2_000089	5a9a7ac90c4e232a59418a4efac0e2dd	460	Phobius	TRANSMEMBRANE	Region of a membrane-bound protein predicted to be embedded in the membrane.	182	204	-	T	03-09-2014					TCONS_00000130|m.241
PST130.2_000089	5a9a7ac90c4e232a59418a4efac0e2dd	460	Phobius	TRANSMEMBRANE	Region of a membrane-bound protein predicted to be embedded in the membrane.	182	204	-	T	03-09-2014					TCONS_00000131|m.233
PST130.2_000089	5a9a7ac90c4e232a59418a4efac0e2dd	460	Phobius	TRANSMEMBRANE	Region of a membrane-bound protein predicted to be embedded in the membrane.	20	38	-	T	03-09-2014					TCONS_00000129|m.237
PST130.2_000089	5a9a7ac90c4e232a59418a4efac0e2dd	460	Phobius	TRANSMEMBRANE	Region of a membrane-bound protein predicted to be embedded in the membrane.	20	38	-	T	03-09-2014					TCONS_00000130|m.241
PST130.2_000089	5a9a7ac90c4e232a59418a4efac0e2dd	460	Phobius	TRANSMEMBRANE	Region of a membrane-bound protein predicted to be embedded in the membrane.	20	38	-	T	03-09-2014					TCONS_00000131|m.233
PST130.2_000089	5a9a7ac90c4e232a59418a4efac0e2dd	460	Phobius	TRANSMEMBRANE	Region of a membrane-bound protein predicted to be embedded in the membrane.	50	73	-	T	03-09-2014					TCONS_00000129|m.237
PST130.2_000089	5a9a7ac90c4e232a59418a4efac0e2dd	460	Phobius	TRANSMEMBRANE	Region of a membrane-bound protein predicted to be embedded in the membrane.	50	73	-	T	03-09-2014					TCONS_00000130|m.241
PST130.2_000089	5a9a7ac90c4e232a59418a4efac0e2dd	460	Phobius	TRANSMEMBRANE	Region of a membrane-bound protein predicted to be embedded in the membrane.	50	73	-	T	03-09-2014					TCONS_00000131|m.233
PST130.2_000089	5a9a7ac90c4e232a59418a4efac0e2dd	460	Phobius	TRANSMEMBRANE	Region of a membrane-bound protein predicted to be embedded in the membrane.	79	102	-	T	03-09-2014					TCONS_00000129|m.237
PST130.2_000089	5a9a7ac90c4e232a59418a4efac0e2dd	460	Phobius	TRANSMEMBRANE	Region of a membrane-bound protein predicted to be embedded in the membrane.	79	102	-	T	03-09-2014					TCONS_00000130|m.241
PST130.2_000089	5a9a7ac90c4e232a59418a4efac0e2dd	460	Phobius	TRANSMEMBRANE	Region of a membrane-bound protein predicted to be embedded in the membrane.	79	102	-	T	03-09-2014					TCONS_00000131|m.233
PST130.2_000089	5a9a7ac90c4e232a59418a4efac0e2dd	460	TMHMM	TMhelix	Region of a membrane-bound protein predicted to be embedded in the membrane.	182	204	-	T	03-09-2014					TCONS_00000129|m.237
PST130.2_000089	5a9a7ac90c4e232a59418a4efac0e2dd	460	TMHMM	TMhelix	Region of a membrane-bound protein predicted to be embedded in the membrane.	182	204	-	T	03-09-2014					TCONS_00000130|m.241
PST130.2_000089	5a9a7ac90c4e232a59418a4efac0e2dd	460	TMHMM	TMhelix	Region of a membrane-bound protein predicted to be embedded in the membrane.	182	204	-	T	03-09-2014					TCONS_00000131|m.233
PST130.2_000089	5a9a7ac90c4e232a59418a4efac0e2dd	460	TMHMM	TMhelix	Region of a membrane-bound protein predicted to be embedded in the membrane.	21	38	-	T	03-09-2014					TCONS_00000129|m.237
PST130.2_000089	5a9a7ac90c4e232a59418a4efac0e2dd	460	TMHMM	TMhelix	Region of a membrane-bound protein predicted to be embedded in the membrane.	21	38	-	T	03-09-2014					TCONS_00000130|m.241
PST130.2_000089	5a9a7ac90c4e232a59418a4efac0e2dd	460	TMHMM	TMhelix	Region of a membrane-bound protein predicted to be embedded in the membrane.	21	38	-	T	03-09-2014					TCONS_00000131|m.233
PST130.2_000089	5a9a7ac90c4e232a59418a4efac0e2dd	460	TMHMM	TMhelix	Region of a membrane-bound protein predicted to be embedded in the membrane.	245	267	-	T	03-09-2014					TCONS_00000129|m.237
PST130.2_000089	5a9a7ac90c4e232a59418a4efac0e2dd	460	TMHMM	TMhelix	Region of a membrane-bound protein predicted to be embedded in the membrane.	245	267	-	T	03-09-2014					TCONS_00000130|m.241
PST130.2_000089	5a9a7ac90c4e232a59418a4efac0e2dd	460	TMHMM	TMhelix	Region of a membrane-bound protein predicted to be embedded in the membrane.	245	267	-	T	03-09-2014					TCONS_00000131|m.233
PST130.2_000089	5a9a7ac90c4e232a59418a4efac0e2dd	460	TMHMM	TMhelix	Region of a membrane-bound protein predicted to be embedded in the membrane.	339	361	-	T	03-09-2014					TCONS_00000129|m.237
PST130.2_000089	5a9a7ac90c4e232a59418a4efac0e2dd	460	TMHMM	TMhelix	Region of a membrane-bound protein predicted to be embedded in the membrane.	339	361	-	T	03-09-2014					TCONS_00000130|m.241
PST130.2_000089	5a9a7ac90c4e232a59418a4efac0e2dd	460	TMHMM	TMhelix	Region of a membrane-bound protein predicted to be embedded in the membrane.	339	361	-	T	03-09-2014					TCONS_00000131|m.233
PST130.2_000089	5a9a7ac90c4e232a59418a4efac0e2dd	460	TMHMM	TMhelix	Region of a membrane-bound protein predicted to be embedded in the membrane.	397	419	-	T	03-09-2014					TCONS_00000129|m.237
PST130.2_000089	5a9a7ac90c4e232a59418a4efac0e2dd	460	TMHMM	TMhelix	Region of a membrane-bound protein predicted to be embedded in the membrane.	397	419	-	T	03-09-2014					TCONS_00000130|m.241
PST130.2_000089	5a9a7ac90c4e232a59418a4efac0e2dd	460	TMHMM	TMhelix	Region of a membrane-bound protein predicted to be embedded in the membrane.	397	419	-	T	03-09-2014					TCONS_00000131|m.233
PST130.2_000089	5a9a7ac90c4e232a59418a4efac0e2dd	460	TMHMM	TMhelix	Region of a membrane-bound protein predicted to be embedded in the membrane.	48	65	-	T	03-09-2014					TCONS_00000129|m.237
PST130.2_000089	5a9a7ac90c4e232a59418a4efac0e2dd	460	TMHMM	TMhelix	Region of a membrane-bound protein predicted to be embedded in the membrane.	48	65	-	T	03-09-2014					TCONS_00000130|m.241
PST130.2_000089	5a9a7ac90c4e232a59418a4efac0e2dd	460	TMHMM	TMhelix	Region of a membrane-bound protein predicted to be embedded in the membrane.	48	65	-	T	03-09-2014					TCONS_00000131|m.233
PST130.2_000089	5a9a7ac90c4e232a59418a4efac0e2dd	460	TMHMM	TMhelix	Region of a membrane-bound protein predicted to be embedded in the membrane.	78	100	-	T	03-09-2014					TCONS_00000129|m.237
PST130.2_000089	5a9a7ac90c4e232a59418a4efac0e2dd	460	TMHMM	TMhelix	Region of a membrane-bound protein predicted to be embedded in the membrane.	78	100	-	T	03-09-2014					TCONS_00000130|m.241
PST130.2_000089	5a9a7ac90c4e232a59418a4efac0e2dd	460	TMHMM	TMhelix	Region of a membrane-bound protein predicted to be embedded in the membrane.	78	100	-	T	03-09-2014					TCONS_00000131|m.233
PST130.2_000091	64cf25ac11fa19b228d1a519b4c9b9e3	594	Gene3D	G3DSA:3.30.870.10		119	245	1.8E-23	T	02-09-2014					TCONS_00000135|m.248
PST130.2_000091	64cf25ac11fa19b228d1a519b4c9b9e3	594	Gene3D	G3DSA:3.30.870.10		381	427	1.8E-23	T	02-09-2014					TCONS_00000135|m.248
PST130.2_000091	64cf25ac11fa19b228d1a519b4c9b9e3	594	PANTHER	PTHR18896		1	594	3.1E-167	T	02-09-2014	IPR015679	Phospholipase D family		KEGG: 00564+3.1.4.4,KEGG: 00565+3.1.4.4,MetaCyc: PWY-3561,MetaCyc: PWY-7039	TCONS_00000135|m.248
PST130.2_000091	64cf25ac11fa19b228d1a519b4c9b9e3	594	PANTHER	PTHR18896:SF58		1	594	3.1E-167	T	02-09-2014					TCONS_00000135|m.248
PST130.2_000091	64cf25ac11fa19b228d1a519b4c9b9e3	594	Pfam	PF13091	PLD-like domain	360	422	5.0E-8	T	02-09-2014	IPR025202	Phospholipase D-like domain			TCONS_00000135|m.248
PST130.2_000091	64cf25ac11fa19b228d1a519b4c9b9e3	594	ProSiteProfiles	PS50035	Phospholipase D phosphodiesterase active site profile.	376	403	13.586	T	02-09-2014	IPR001736	Phospholipase D/Transphosphatidylase	GO:0003824,GO:0008152		TCONS_00000135|m.248
PST130.2_000091	64cf25ac11fa19b228d1a519b4c9b9e3	594	SMART	SM00155	Phospholipase D. Active site motifs.	376	403	0.0036	T	02-09-2014	IPR001736	Phospholipase D/Transphosphatidylase	GO:0003824,GO:0008152		TCONS_00000135|m.248
PST130.2_000091	64cf25ac11fa19b228d1a519b4c9b9e3	594	SUPERFAMILY	SSF56024		372	423	4.19E-25	T	02-09-2014					TCONS_00000135|m.248
PST130.2_000091	64cf25ac11fa19b228d1a519b4c9b9e3	594	SUPERFAMILY	SSF56024		94	240	4.19E-25	T	02-09-2014					TCONS_00000135|m.248
PST130.2_000091	a2f4214cc7cd3ecaacc3f4e860233f6d	434	Gene3D	G3DSA:3.30.870.10		181	227	6.0E-13	T	02-09-2014					TCONS_00000134|m.249
PST130.2_000091	a2f4214cc7cd3ecaacc3f4e860233f6d	434	PANTHER	PTHR18896		1	392	4.2E-99	T	02-09-2014	IPR015679	Phospholipase D family		KEGG: 00564+3.1.4.4,KEGG: 00565+3.1.4.4,MetaCyc: PWY-3561,MetaCyc: PWY-7039	TCONS_00000134|m.249
PST130.2_000091	a2f4214cc7cd3ecaacc3f4e860233f6d	434	PANTHER	PTHR18896:SF58		1	392	4.2E-99	T	02-09-2014					TCONS_00000134|m.249
PST130.2_000091	a2f4214cc7cd3ecaacc3f4e860233f6d	434	Pfam	PF13091	PLD-like domain	160	222	2.9E-8	T	02-09-2014	IPR025202	Phospholipase D-like domain			TCONS_00000134|m.249
PST130.2_000091	a2f4214cc7cd3ecaacc3f4e860233f6d	434	Phobius	CYTOPLASMIC_DOMAIN	Region of a membrane-bound protein predicted to be outside the membrane, in the cytoplasm.	426	434	-	T	03-09-2014					TCONS_00000134|m.249
PST130.2_000091	a2f4214cc7cd3ecaacc3f4e860233f6d	434	Phobius	NON_CYTOPLASMIC_DOMAIN	Region of a membrane-bound protein predicted to be outside the membrane, in the extracellular region.	1	402	-	T	03-09-2014					TCONS_00000134|m.249
PST130.2_000091	a2f4214cc7cd3ecaacc3f4e860233f6d	434	Phobius	TRANSMEMBRANE	Region of a membrane-bound protein predicted to be embedded in the membrane.	403	425	-	T	03-09-2014					TCONS_00000134|m.249
PST130.2_000091	a2f4214cc7cd3ecaacc3f4e860233f6d	434	ProSiteProfiles	PS50035	Phospholipase D phosphodiesterase active site profile.	176	203	13.586	T	02-09-2014	IPR001736	Phospholipase D/Transphosphatidylase	GO:0003824,GO:0008152		TCONS_00000134|m.249
PST130.2_000091	a2f4214cc7cd3ecaacc3f4e860233f6d	434	SMART	SM00155	Phospholipase D. Active site motifs.	176	203	0.0036	T	02-09-2014	IPR001736	Phospholipase D/Transphosphatidylase	GO:0003824,GO:0008152		TCONS_00000134|m.249
PST130.2_000091	a2f4214cc7cd3ecaacc3f4e860233f6d	434	SUPERFAMILY	SSF56024		170	250	1.08E-17	T	02-09-2014					TCONS_00000134|m.249
PST130.2_000091	a2f4214cc7cd3ecaacc3f4e860233f6d	434	SUPERFAMILY	SSF56024		24	46	1.08E-17	T	02-09-2014					TCONS_00000134|m.249
PST130.2_000091	cb8b28fef4dd4115ee316e819c1482d3	156	Gene3D	G3DSA:3.30.870.10		101	147	5.1E-4	T	02-09-2014					TCONS_00000134|m.250
PST130.2_000091	cb8b28fef4dd4115ee316e819c1482d3	156	PANTHER	PTHR18896		1	136	9.2E-26	T	02-09-2014	IPR015679	Phospholipase D family		KEGG: 00564+3.1.4.4,KEGG: 00565+3.1.4.4,MetaCyc: PWY-3561,MetaCyc: PWY-7039	TCONS_00000134|m.250
PST130.2_000091	cb8b28fef4dd4115ee316e819c1482d3	156	SUPERFAMILY	SSF56024		92	143	7.32E-5	T	02-09-2014					TCONS_00000134|m.250
PST130.2_000092	27e22e65ce94522efde48e660486f89a	199	Gene3D	G3DSA:3.30.40.10		146	192	2.6E-15	T	02-09-2014	IPR013083	Zinc finger, RING/FYVE/PHD-type			TCONS_00000136|m.251
PST130.2_000092	27e22e65ce94522efde48e660486f89a	199	PANTHER	PTHR22766		6	197	5.2E-29	T	02-09-2014					TCONS_00000136|m.251
PST130.2_000092	27e22e65ce94522efde48e660486f89a	199	Pfam	PF13639	Ring finger domain	147	192	8.8E-13	T	02-09-2014	IPR001841	Zinc finger, RING-type	GO:0005515,GO:0008270		TCONS_00000136|m.251
PST130.2_000092	27e22e65ce94522efde48e660486f89a	199	ProSiteProfiles	PS50089	Zinc finger RING-type profile.	148	192	11.501	T	02-09-2014	IPR001841	Zinc finger, RING-type	GO:0005515,GO:0008270		TCONS_00000136|m.251
PST130.2_000092	27e22e65ce94522efde48e660486f89a	199	SMART	SM00184	Ring finger	148	191	0.0024	T	02-09-2014	IPR001841	Zinc finger, RING-type	GO:0005515,GO:0008270		TCONS_00000136|m.251
PST130.2_000092	27e22e65ce94522efde48e660486f89a	199	SUPERFAMILY	SSF57850		147	196	7.51E-18	T	02-09-2014					TCONS_00000136|m.251
PST130.2_000093	35e0c904680ca1dc9950b74a120178f5	167	Pfam	PF10232	Mediator of RNA polymerase II transcription complex subunit 8	38	100	4.2E-7	T	02-09-2014	IPR019364	Mediator complex, subunit Med8, fungi/metazoa	GO:0001104,GO:0006357,GO:0016592		TCONS_00000139|m.254
PST130.2_000093	6bc4bf28696a3ee145dc338da7e0ca57	297	Pfam	PF10232	Mediator of RNA polymerase II transcription complex subunit 8	38	174	6.4E-8	T	02-09-2014	IPR019364	Mediator complex, subunit Med8, fungi/metazoa	GO:0001104,GO:0006357,GO:0016592		TCONS_00000137|m.260
PST130.2_000095	9a7ceef092b36ce0a5e4c45b9cd07664	317	Phobius	NON_CYTOPLASMIC_DOMAIN	Region of a membrane-bound protein predicted to be outside the membrane, in the extracellular region.	33	317	-	T	03-09-2014					TCONS_00000142|m.278
PST130.2_000095	9a7ceef092b36ce0a5e4c45b9cd07664	317	Phobius	SIGNAL_PEPTIDE_C_REGION	C-terminal region of a signal peptide.	24	32	-	T	03-09-2014					TCONS_00000142|m.278
PST130.2_000095	9a7ceef092b36ce0a5e4c45b9cd07664	317	Phobius	SIGNAL_PEPTIDE_H_REGION	Hydrophobic region of a signal peptide.	12	23	-	T	03-09-2014					TCONS_00000142|m.278
PST130.2_000095	9a7ceef092b36ce0a5e4c45b9cd07664	317	Phobius	SIGNAL_PEPTIDE_N_REGION	N-terminal region of a signal peptide.	1	11	-	T	03-09-2014					TCONS_00000142|m.278
PST130.2_000095	9a7ceef092b36ce0a5e4c45b9cd07664	317	Phobius	SIGNAL_PEPTIDE	Signal peptide region	1	32	-	T	03-09-2014					TCONS_00000142|m.278
PST130.2_000099	27f1b5ed6de11f03cf094534b13cadd5	541	Gene3D	G3DSA:3.40.1080.10		49	282	1.2E-97	T	02-09-2014					TCONS_00000147|m.266
PST130.2_000099	27f1b5ed6de11f03cf094534b13cadd5	541	Gene3D	G3DSA:3.40.1080.10		49	282	1.2E-97	T	02-09-2014					TCONS_00000148|m.271
PST130.2_000099	27f1b5ed6de11f03cf094534b13cadd5	541	Gene3D	G3DSA:3.40.1080.10		49	282	1.2E-97	T	02-09-2014					TCONS_00000149|m.268
PST130.2_000099	27f1b5ed6de11f03cf094534b13cadd5	541	Gene3D	G3DSA:3.40.810.20		326	539	5.2E-88	T	02-09-2014					TCONS_00000147|m.266
PST130.2_000099	27f1b5ed6de11f03cf094534b13cadd5	541	Gene3D	G3DSA:3.40.810.20		326	539	5.2E-88	T	02-09-2014					TCONS_00000148|m.271
PST130.2_000099	27f1b5ed6de11f03cf094534b13cadd5	541	Gene3D	G3DSA:3.40.810.20		326	539	5.2E-88	T	02-09-2014					TCONS_00000149|m.268
PST130.2_000099	27f1b5ed6de11f03cf094534b13cadd5	541	PANTHER	PTHR13707		31	540	9.3E-268	T	02-09-2014	IPR004165	Coenzyme A transferase family I	GO:0008152,GO:0008410		TCONS_00000147|m.266
PST130.2_000099	27f1b5ed6de11f03cf094534b13cadd5	541	PANTHER	PTHR13707		31	540	9.3E-268	T	02-09-2014	IPR004165	Coenzyme A transferase family I	GO:0008152,GO:0008410		TCONS_00000148|m.271
PST130.2_000099	27f1b5ed6de11f03cf094534b13cadd5	541	PANTHER	PTHR13707		31	540	9.3E-268	T	02-09-2014	IPR004165	Coenzyme A transferase family I	GO:0008152,GO:0008410		TCONS_00000149|m.268
PST130.2_000099	27f1b5ed6de11f03cf094534b13cadd5	541	Pfam	PF01144	Coenzyme A transferase	330	527	1.5E-42	T	02-09-2014	IPR004165	Coenzyme A transferase family I	GO:0008152,GO:0008410		TCONS_00000147|m.266
PST130.2_000099	27f1b5ed6de11f03cf094534b13cadd5	541	Pfam	PF01144	Coenzyme A transferase	330	527	1.5E-42	T	02-09-2014	IPR004165	Coenzyme A transferase family I	GO:0008152,GO:0008410		TCONS_00000148|m.271
PST130.2_000099	27f1b5ed6de11f03cf094534b13cadd5	541	Pfam	PF01144	Coenzyme A transferase	330	527	1.5E-42	T	02-09-2014	IPR004165	Coenzyme A transferase family I	GO:0008152,GO:0008410		TCONS_00000149|m.268
PST130.2_000099	27f1b5ed6de11f03cf094534b13cadd5	541	Pfam	PF01144	Coenzyme A transferase	53	282	8.3E-64	T	02-09-2014	IPR004165	Coenzyme A transferase family I	GO:0008152,GO:0008410		TCONS_00000147|m.266
PST130.2_000099	27f1b5ed6de11f03cf094534b13cadd5	541	Pfam	PF01144	Coenzyme A transferase	53	282	8.3E-64	T	02-09-2014	IPR004165	Coenzyme A transferase family I	GO:0008152,GO:0008410		TCONS_00000148|m.271
PST130.2_000099	27f1b5ed6de11f03cf094534b13cadd5	541	Pfam	PF01144	Coenzyme A transferase	53	282	8.3E-64	T	02-09-2014	IPR004165	Coenzyme A transferase family I	GO:0008152,GO:0008410		TCONS_00000149|m.268
PST130.2_000099	27f1b5ed6de11f03cf094534b13cadd5	541	PIRSF	PIRSF000858		37	541	2.0E-135	T	02-09-2014	IPR014388	3-oxoacid CoA-transferase	GO:0008410,GO:0046952	KEGG: 00072+2.8.3.5,KEGG: 00280+2.8.3.5,KEGG: 00650+2.8.3.5,UniPathway: UPA00929	TCONS_00000147|m.266
PST130.2_000099	27f1b5ed6de11f03cf094534b13cadd5	541	PIRSF	PIRSF000858		37	541	2.0E-135	T	02-09-2014	IPR014388	3-oxoacid CoA-transferase	GO:0008410,GO:0046952	KEGG: 00072+2.8.3.5,KEGG: 00280+2.8.3.5,KEGG: 00650+2.8.3.5,UniPathway: UPA00929	TCONS_00000148|m.271
PST130.2_000099	27f1b5ed6de11f03cf094534b13cadd5	541	PIRSF	PIRSF000858		37	541	2.0E-135	T	02-09-2014	IPR014388	3-oxoacid CoA-transferase	GO:0008410,GO:0046952	KEGG: 00072+2.8.3.5,KEGG: 00280+2.8.3.5,KEGG: 00650+2.8.3.5,UniPathway: UPA00929	TCONS_00000149|m.268
PST130.2_000099	27f1b5ed6de11f03cf094534b13cadd5	541	ProSitePatterns	PS01274	Coenzyme A transferases signature 2.	366	374	-	T	02-09-2014	IPR004164	Coenzyme A transferase active site	GO:0008152,GO:0008410		TCONS_00000147|m.266
PST130.2_000099	27f1b5ed6de11f03cf094534b13cadd5	541	ProSitePatterns	PS01274	Coenzyme A transferases signature 2.	366	374	-	T	02-09-2014	IPR004164	Coenzyme A transferase active site	GO:0008152,GO:0008410		TCONS_00000148|m.271
PST130.2_000099	27f1b5ed6de11f03cf094534b13cadd5	541	ProSitePatterns	PS01274	Coenzyme A transferases signature 2.	366	374	-	T	02-09-2014	IPR004164	Coenzyme A transferase active site	GO:0008152,GO:0008410		TCONS_00000149|m.268
PST130.2_000099	27f1b5ed6de11f03cf094534b13cadd5	541	SMART	SM00882	Coenzyme A transferase	328	528	6.4E-72	T	02-09-2014	IPR004165	Coenzyme A transferase family I	GO:0008152,GO:0008410		TCONS_00000147|m.266
PST130.2_000099	27f1b5ed6de11f03cf094534b13cadd5	541	SMART	SM00882	Coenzyme A transferase	328	528	6.4E-72	T	02-09-2014	IPR004165	Coenzyme A transferase family I	GO:0008152,GO:0008410		TCONS_00000148|m.271
PST130.2_000099	27f1b5ed6de11f03cf094534b13cadd5	541	SMART	SM00882	Coenzyme A transferase	328	528	6.4E-72	T	02-09-2014	IPR004165	Coenzyme A transferase family I	GO:0008152,GO:0008410		TCONS_00000149|m.268
PST130.2_000099	27f1b5ed6de11f03cf094534b13cadd5	541	SMART	SM00882	Coenzyme A transferase	51	283	2.7E-81	T	02-09-2014	IPR004165	Coenzyme A transferase family I	GO:0008152,GO:0008410		TCONS_00000147|m.266
PST130.2_000099	27f1b5ed6de11f03cf094534b13cadd5	541	SMART	SM00882	Coenzyme A transferase	51	283	2.7E-81	T	02-09-2014	IPR004165	Coenzyme A transferase family I	GO:0008152,GO:0008410		TCONS_00000148|m.271
PST130.2_000099	27f1b5ed6de11f03cf094534b13cadd5	541	SMART	SM00882	Coenzyme A transferase	51	283	2.7E-81	T	02-09-2014	IPR004165	Coenzyme A transferase family I	GO:0008152,GO:0008410		TCONS_00000149|m.268
PST130.2_000099	27f1b5ed6de11f03cf094534b13cadd5	541	SUPERFAMILY	SSF100950		327	540	6.28E-68	T	02-09-2014					TCONS_00000147|m.266
PST130.2_000099	27f1b5ed6de11f03cf094534b13cadd5	541	SUPERFAMILY	SSF100950		327	540	6.28E-68	T	02-09-2014					TCONS_00000148|m.271
PST130.2_000099	27f1b5ed6de11f03cf094534b13cadd5	541	SUPERFAMILY	SSF100950		327	540	6.28E-68	T	02-09-2014					TCONS_00000149|m.268
PST130.2_000099	27f1b5ed6de11f03cf094534b13cadd5	541	SUPERFAMILY	SSF100950		49	371	2.23E-85	T	02-09-2014					TCONS_00000147|m.266
PST130.2_000099	27f1b5ed6de11f03cf094534b13cadd5	541	SUPERFAMILY	SSF100950		49	371	2.23E-85	T	02-09-2014					TCONS_00000148|m.271
PST130.2_000099	27f1b5ed6de11f03cf094534b13cadd5	541	SUPERFAMILY	SSF100950		49	371	2.23E-85	T	02-09-2014					TCONS_00000149|m.268
PST130.2_000099	27f1b5ed6de11f03cf094534b13cadd5	541	TIGRFAM	TIGR02428	pcaJ_scoB_fam: 3-oxoacid CoA-transferase, B subunit	326	535	1.6E-89	T	02-09-2014	IPR012791	3-oxoacid CoA-transferase, subunit B	GO:0008410		TCONS_00000147|m.266
PST130.2_000099	27f1b5ed6de11f03cf094534b13cadd5	541	TIGRFAM	TIGR02428	pcaJ_scoB_fam: 3-oxoacid CoA-transferase, B subunit	326	535	1.6E-89	T	02-09-2014	IPR012791	3-oxoacid CoA-transferase, subunit B	GO:0008410		TCONS_00000148|m.271
PST130.2_000099	27f1b5ed6de11f03cf094534b13cadd5	541	TIGRFAM	TIGR02428	pcaJ_scoB_fam: 3-oxoacid CoA-transferase, B subunit	326	535	1.6E-89	T	02-09-2014	IPR012791	3-oxoacid CoA-transferase, subunit B	GO:0008410		TCONS_00000149|m.268
PST130.2_000100	3d9742248a9188a554eb45b7b53a3aef	243	Gene3D	G3DSA:3.90.79.10		17	219	2.8E-56	T	02-09-2014	IPR015797	NUDIX hydrolase domain-like	GO:0016787		TCONS_00000150|m.279
PST130.2_000100	3d9742248a9188a554eb45b7b53a3aef	243	PANTHER	PTHR10885		3	243	1.1E-126	T	02-09-2014	IPR011876	Isopentenyl-diphosphate delta-isomerase, type 1	GO:0004452,GO:0008299	KEGG: 00900+5.3.3.2,MetaCyc: PWY-5123,MetaCyc: PWY-6174,MetaCyc: PWY-6383,MetaCyc: PWY-6859,MetaCyc: PWY-7102,MetaCyc: PWY-7391,MetaCyc: PWY-922,Reactome: REACT_22258,UniPathway: UPA00059	TCONS_00000150|m.279
PST130.2_000100	3d9742248a9188a554eb45b7b53a3aef	243	PANTHER	PTHR10885:SF0		3	243	1.1E-126	T	02-09-2014					TCONS_00000150|m.279
PST130.2_000100	3d9742248a9188a554eb45b7b53a3aef	243	Pfam	PF00293	NUDIX domain	58	202	3.4E-29	T	02-09-2014	IPR000086	NUDIX hydrolase domain	GO:0016787		TCONS_00000150|m.279
PST130.2_000100	3d9742248a9188a554eb45b7b53a3aef	243	PIRSF	PIRSF018427		1	239	5.7E-114	T	02-09-2014	IPR011876	Isopentenyl-diphosphate delta-isomerase, type 1	GO:0004452,GO:0008299	KEGG: 00900+5.3.3.2,MetaCyc: PWY-5123,MetaCyc: PWY-6174,MetaCyc: PWY-6383,MetaCyc: PWY-6859,MetaCyc: PWY-7102,MetaCyc: PWY-7391,MetaCyc: PWY-922,Reactome: REACT_22258,UniPathway: UPA00059	TCONS_00000150|m.279
PST130.2_000100	3d9742248a9188a554eb45b7b53a3aef	243	ProSiteProfiles	PS51462	Nudix hydrolase domain profile.	56	204	19.062	T	02-09-2014	IPR000086	NUDIX hydrolase domain	GO:0016787		TCONS_00000150|m.279
PST130.2_000100	3d9742248a9188a554eb45b7b53a3aef	243	SUPERFAMILY	SSF55811		24	216	1.26E-43	T	02-09-2014	IPR015797	NUDIX hydrolase domain-like	GO:0016787		TCONS_00000150|m.279
PST130.2_000100	3d9742248a9188a554eb45b7b53a3aef	243	TIGRFAM	TIGR02150	IPP_isom_1: isopentenyl-diphosphate delta-isomerase	26	205	1.1E-53	T	02-09-2014	IPR011876	Isopentenyl-diphosphate delta-isomerase, type 1	GO:0004452,GO:0008299	KEGG: 00900+5.3.3.2,MetaCyc: PWY-5123,MetaCyc: PWY-6174,MetaCyc: PWY-6383,MetaCyc: PWY-6859,MetaCyc: PWY-7102,MetaCyc: PWY-7391,MetaCyc: PWY-922,Reactome: REACT_22258,UniPathway: UPA00059	TCONS_00000150|m.279
PST130.2_000102	284e258a191911732363cb55ad84ef59	431	Gene3D	G3DSA:3.40.50.1000		174	259	4.9E-45	T	02-09-2014	IPR023214	HAD-like domain			TCONS_00000152|m.281
PST130.2_000102	284e258a191911732363cb55ad84ef59	431	Gene3D	G3DSA:3.40.50.1000		21	79	4.9E-45	T	02-09-2014	IPR023214	HAD-like domain			TCONS_00000152|m.281
PST130.2_000102	284e258a191911732363cb55ad84ef59	431	PANTHER	PTHR24092		1	431	1.1E-250	T	02-09-2014	IPR006539	Cation-transporting P-type ATPase, subfamily IV	GO:0000287,GO:0004012,GO:0005524,GO:0015914,GO:0016021		TCONS_00000152|m.281
PST130.2_000102	284e258a191911732363cb55ad84ef59	431	PANTHER	PTHR24092:SF7		1	431	1.1E-250	T	02-09-2014	IPR026871	Phospholipid-transporting P-type ATPase	GO:0004012		TCONS_00000152|m.281
PST130.2_000102	284e258a191911732363cb55ad84ef59	431	Pfam	PF12710	haloacid dehalogenase-like hydrolase	24	214	5.1E-7	T	02-09-2014					TCONS_00000152|m.281
PST130.2_000102	284e258a191911732363cb55ad84ef59	431	Phobius	CYTOPLASMIC_DOMAIN	Region of a membrane-bound protein predicted to be outside the membrane, in the cytoplasm.	1	265	-	T	03-09-2014					TCONS_00000152|m.281
PST130.2_000102	284e258a191911732363cb55ad84ef59	431	Phobius	CYTOPLASMIC_DOMAIN	Region of a membrane-bound protein predicted to be outside the membrane, in the cytoplasm.	316	347	-	T	03-09-2014					TCONS_00000152|m.281
PST130.2_000102	284e258a191911732363cb55ad84ef59	431	Phobius	CYTOPLASMIC_DOMAIN	Region of a membrane-bound protein predicted to be outside the membrane, in the cytoplasm.	402	407	-	T	03-09-2014					TCONS_00000152|m.281
PST130.2_000102	284e258a191911732363cb55ad84ef59	431	Phobius	NON_CYTOPLASMIC_DOMAIN	Region of a membrane-bound protein predicted to be outside the membrane, in the extracellular region.	283	293	-	T	03-09-2014					TCONS_00000152|m.281
PST130.2_000102	284e258a191911732363cb55ad84ef59	431	Phobius	NON_CYTOPLASMIC_DOMAIN	Region of a membrane-bound protein predicted to be outside the membrane, in the extracellular region.	369	379	-	T	03-09-2014					TCONS_00000152|m.281
PST130.2_000102	284e258a191911732363cb55ad84ef59	431	Phobius	NON_CYTOPLASMIC_DOMAIN	Region of a membrane-bound protein predicted to be outside the membrane, in the extracellular region.	430	431	-	T	03-09-2014					TCONS_00000152|m.281
PST130.2_000102	284e258a191911732363cb55ad84ef59	431	Phobius	TRANSMEMBRANE	Region of a membrane-bound protein predicted to be embedded in the membrane.	266	282	-	T	03-09-2014					TCONS_00000152|m.281
PST130.2_000102	284e258a191911732363cb55ad84ef59	431	Phobius	TRANSMEMBRANE	Region of a membrane-bound protein predicted to be embedded in the membrane.	294	315	-	T	03-09-2014					TCONS_00000152|m.281
PST130.2_000102	284e258a191911732363cb55ad84ef59	431	Phobius	TRANSMEMBRANE	Region of a membrane-bound protein predicted to be embedded in the membrane.	348	368	-	T	03-09-2014					TCONS_00000152|m.281
PST130.2_000102	284e258a191911732363cb55ad84ef59	431	Phobius	TRANSMEMBRANE	Region of a membrane-bound protein predicted to be embedded in the membrane.	380	401	-	T	03-09-2014					TCONS_00000152|m.281
PST130.2_000102	284e258a191911732363cb55ad84ef59	431	Phobius	TRANSMEMBRANE	Region of a membrane-bound protein predicted to be embedded in the membrane.	408	429	-	T	03-09-2014					TCONS_00000152|m.281
PST130.2_000102	284e258a191911732363cb55ad84ef59	431	SUPERFAMILY	SSF56784		146	251	1.34E-32	T	02-09-2014	IPR023214	HAD-like domain			TCONS_00000152|m.281
PST130.2_000102	284e258a191911732363cb55ad84ef59	431	SUPERFAMILY	SSF56784		8	71	1.34E-32	T	02-09-2014	IPR023214	HAD-like domain			TCONS_00000152|m.281
PST130.2_000102	284e258a191911732363cb55ad84ef59	431	SUPERFAMILY	SSF81665		252	423	6.8E-19	T	02-09-2014					TCONS_00000152|m.281
PST130.2_000102	284e258a191911732363cb55ad84ef59	431	TIGRFAM	TIGR01494	ATPase_P-type: HAD ATPase, P-type, family IC	170	285	2.3E-30	T	02-09-2014	IPR001757	Cation-transporting P-type ATPase	GO:0006812,GO:0016021,GO:0019829		TCONS_00000152|m.281
PST130.2_000102	284e258a191911732363cb55ad84ef59	431	TIGRFAM	TIGR01652	ATPase-Plipid: phospholipid-translocating P-type ATPase, flippase	2	431	5.5E-150	T	02-09-2014	IPR006539	Cation-transporting P-type ATPase, subfamily IV	GO:0000287,GO:0004012,GO:0005524,GO:0015914,GO:0016021		TCONS_00000152|m.281
PST130.2_000102	284e258a191911732363cb55ad84ef59	431	TMHMM	TMhelix	Region of a membrane-bound protein predicted to be embedded in the membrane.	266	283	-	T	03-09-2014					TCONS_00000152|m.281
PST130.2_000102	284e258a191911732363cb55ad84ef59	431	TMHMM	TMhelix	Region of a membrane-bound protein predicted to be embedded in the membrane.	293	315	-	T	03-09-2014					TCONS_00000152|m.281
PST130.2_000102	284e258a191911732363cb55ad84ef59	431	TMHMM	TMhelix	Region of a membrane-bound protein predicted to be embedded in the membrane.	345	367	-	T	03-09-2014					TCONS_00000152|m.281
PST130.2_000102	284e258a191911732363cb55ad84ef59	431	TMHMM	TMhelix	Region of a membrane-bound protein predicted to be embedded in the membrane.	382	401	-	T	03-09-2014					TCONS_00000152|m.281
PST130.2_000102	284e258a191911732363cb55ad84ef59	431	TMHMM	TMhelix	Region of a membrane-bound protein predicted to be embedded in the membrane.	408	430	-	T	03-09-2014					TCONS_00000152|m.281
PST130.2_000102	a03c0533f0612c9577564df7daa9d59f	913	Gene3D	G3DSA:2.70.150.10		252	318	4.4E-33	T	02-09-2014	IPR008250	P-type ATPase, A domain	GO:0000166,GO:0046872		TCONS_00000152|m.280
PST130.2_000102	a03c0533f0612c9577564df7daa9d59f	913	Gene3D	G3DSA:2.70.150.10		438	495	4.4E-33	T	02-09-2014	IPR008250	P-type ATPase, A domain	GO:0000166,GO:0046872		TCONS_00000152|m.280
PST130.2_000102	a03c0533f0612c9577564df7daa9d59f	913	Gene3D	G3DSA:2.70.150.10		555	594	4.4E-33	T	02-09-2014	IPR008250	P-type ATPase, A domain	GO:0000166,GO:0046872		TCONS_00000152|m.280
PST130.2_000102	a03c0533f0612c9577564df7daa9d59f	913	Gene3D	G3DSA:3.40.1110.10		720	764	4.5E-19	T	02-09-2014	IPR023299	P-type ATPase, cytoplasmic domain N	GO:0000166		TCONS_00000152|m.280
PST130.2_000102	a03c0533f0612c9577564df7daa9d59f	913	Gene3D	G3DSA:3.40.1110.10		831	913	4.5E-19	T	02-09-2014	IPR023299	P-type ATPase, cytoplasmic domain N	GO:0000166		TCONS_00000152|m.280
PST130.2_000102	a03c0533f0612c9577564df7daa9d59f	913	PANTHER	PTHR24092		144	913	0.0	T	02-09-2014	IPR006539	Cation-transporting P-type ATPase, subfamily IV	GO:0000287,GO:0004012,GO:0005524,GO:0015914,GO:0016021		TCONS_00000152|m.280
PST130.2_000102	a03c0533f0612c9577564df7daa9d59f	913	PANTHER	PTHR24092:SF7		144	913	0.0	T	02-09-2014	IPR026871	Phospholipid-transporting P-type ATPase	GO:0004012		TCONS_00000152|m.280
PST130.2_000102	a03c0533f0612c9577564df7daa9d59f	913	Pfam	PF00122	E1-E2 ATPase	437	693	1.3E-11	T	02-09-2014	IPR008250	P-type ATPase, A domain	GO:0000166,GO:0046872		TCONS_00000152|m.280
PST130.2_000102	a03c0533f0612c9577564df7daa9d59f	913	Phobius	CYTOPLASMIC_DOMAIN	Region of a membrane-bound protein predicted to be outside the membrane, in the cytoplasm.	1	252	-	T	03-09-2014					TCONS_00000152|m.280
PST130.2_000102	a03c0533f0612c9577564df7daa9d59f	913	Phobius	CYTOPLASMIC_DOMAIN	Region of a membrane-bound protein predicted to be outside the membrane, in the cytoplasm.	296	612	-	T	03-09-2014					TCONS_00000152|m.280
PST130.2_000102	a03c0533f0612c9577564df7daa9d59f	913	Phobius	CYTOPLASMIC_DOMAIN	Region of a membrane-bound protein predicted to be outside the membrane, in the cytoplasm.	688	913	-	T	03-09-2014					TCONS_00000152|m.280
PST130.2_000102	a03c0533f0612c9577564df7daa9d59f	913	Phobius	NON_CYTOPLASMIC_DOMAIN	Region of a membrane-bound protein predicted to be outside the membrane, in the extracellular region.	272	276	-	T	03-09-2014					TCONS_00000152|m.280
PST130.2_000102	a03c0533f0612c9577564df7daa9d59f	913	Phobius	NON_CYTOPLASMIC_DOMAIN	Region of a membrane-bound protein predicted to be outside the membrane, in the extracellular region.	633	661	-	T	03-09-2014					TCONS_00000152|m.280
PST130.2_000102	a03c0533f0612c9577564df7daa9d59f	913	Phobius	TRANSMEMBRANE	Region of a membrane-bound protein predicted to be embedded in the membrane.	253	271	-	T	03-09-2014					TCONS_00000152|m.280
PST130.2_000102	a03c0533f0612c9577564df7daa9d59f	913	Phobius	TRANSMEMBRANE	Region of a membrane-bound protein predicted to be embedded in the membrane.	277	295	-	T	03-09-2014					TCONS_00000152|m.280
PST130.2_000102	a03c0533f0612c9577564df7daa9d59f	913	Phobius	TRANSMEMBRANE	Region of a membrane-bound protein predicted to be embedded in the membrane.	613	632	-	T	03-09-2014					TCONS_00000152|m.280
PST130.2_000102	a03c0533f0612c9577564df7daa9d59f	913	Phobius	TRANSMEMBRANE	Region of a membrane-bound protein predicted to be embedded in the membrane.	662	687	-	T	03-09-2014					TCONS_00000152|m.280
PST130.2_000102	a03c0533f0612c9577564df7daa9d59f	913	ProSitePatterns	PS00154	E1-E2 ATPases phosphorylation site.	730	736	-	T	02-09-2014	IPR018303	P-type ATPase, phosphorylation site			TCONS_00000152|m.280
PST130.2_000102	a03c0533f0612c9577564df7daa9d59f	913	SUPERFAMILY	SSF81653		438	499	8.37E-16	T	02-09-2014					TCONS_00000152|m.280
PST130.2_000102	a03c0533f0612c9577564df7daa9d59f	913	SUPERFAMILY	SSF81653		556	594	8.37E-16	T	02-09-2014					TCONS_00000152|m.280
PST130.2_000102	a03c0533f0612c9577564df7daa9d59f	913	SUPERFAMILY	SSF81665		223	313	3.27E-18	T	02-09-2014					TCONS_00000152|m.280
PST130.2_000102	a03c0533f0612c9577564df7daa9d59f	913	SUPERFAMILY	SSF81665		598	722	3.27E-18	T	02-09-2014					TCONS_00000152|m.280
PST130.2_000102	a03c0533f0612c9577564df7daa9d59f	913	TIGRFAM	TIGR01652	ATPase-Plipid: phospholipid-translocating P-type ATPase, flippase	226	913	1.9E-180	T	02-09-2014	IPR006539	Cation-transporting P-type ATPase, subfamily IV	GO:0000287,GO:0004012,GO:0005524,GO:0015914,GO:0016021		TCONS_00000152|m.280
PST130.2_000102	a03c0533f0612c9577564df7daa9d59f	913	TMHMM	TMhelix	Region of a membrane-bound protein predicted to be embedded in the membrane.	269	291	-	T	03-09-2014					TCONS_00000152|m.280
PST130.2_000102	a03c0533f0612c9577564df7daa9d59f	913	TMHMM	TMhelix	Region of a membrane-bound protein predicted to be embedded in the membrane.	614	636	-	T	03-09-2014					TCONS_00000152|m.280
PST130.2_000102	a03c0533f0612c9577564df7daa9d59f	913	TMHMM	TMhelix	Region of a membrane-bound protein predicted to be embedded in the membrane.	662	684	-	T	03-09-2014					TCONS_00000152|m.280
PST130.2_000105	044344911f134b04c239cdecab1269f1	137	Gene3D	G3DSA:2.40.150.20		9	137	4.9E-47	T	02-09-2014	IPR023571	Ribosomal protein L14 domain	GO:0003735,GO:0005840,GO:0006412		TCONS_00000155|m.288
PST130.2_000105	044344911f134b04c239cdecab1269f1	137	PANTHER	PTHR11761		9	137	1.7E-89	T	02-09-2014	IPR000218	Ribosomal protein L14b/L23e	GO:0003735,GO:0005840,GO:0006412		TCONS_00000155|m.288
PST130.2_000105	044344911f134b04c239cdecab1269f1	137	Pfam	PF00238	Ribosomal protein L14p/L23e	17	137	2.9E-34	T	02-09-2014	IPR000218	Ribosomal protein L14b/L23e	GO:0003735,GO:0005840,GO:0006412		TCONS_00000155|m.288
PST130.2_000105	044344911f134b04c239cdecab1269f1	137	Phobius	NON_CYTOPLASMIC_DOMAIN	Region of a membrane-bound protein predicted to be outside the membrane, in the extracellular region.	26	137	-	T	03-09-2014					TCONS_00000155|m.288
PST130.2_000105	044344911f134b04c239cdecab1269f1	137	Phobius	SIGNAL_PEPTIDE_C_REGION	C-terminal region of a signal peptide.	22	25	-	T	03-09-2014					TCONS_00000155|m.288
PST130.2_000105	044344911f134b04c239cdecab1269f1	137	Phobius	SIGNAL_PEPTIDE_H_REGION	Hydrophobic region of a signal peptide.	14	21	-	T	03-09-2014					TCONS_00000155|m.288
PST130.2_000105	044344911f134b04c239cdecab1269f1	137	Phobius	SIGNAL_PEPTIDE_N_REGION	N-terminal region of a signal peptide.	1	13	-	T	03-09-2014					TCONS_00000155|m.288
PST130.2_000105	044344911f134b04c239cdecab1269f1	137	Phobius	SIGNAL_PEPTIDE	Signal peptide region	1	25	-	T	03-09-2014					TCONS_00000155|m.288
PST130.2_000105	044344911f134b04c239cdecab1269f1	137	ProSitePatterns	PS00049	Ribosomal protein L14 signature.	76	102	-	T	02-09-2014	IPR019972	Ribosomal protein L14 conserved site			TCONS_00000155|m.288
PST130.2_000105	044344911f134b04c239cdecab1269f1	137	SUPERFAMILY	SSF50193		9	137	1.57E-47	T	02-09-2014	IPR023571	Ribosomal protein L14 domain	GO:0003735,GO:0005840,GO:0006412		TCONS_00000155|m.288
PST130.2_000106	317d65a5459cd39704895a3e8620efda	140	Gene3D	G3DSA:2.60.40.420		26	135	1.7E-27	T	02-09-2014	IPR008972	Cupredoxin			TCONS_00000156|m.293
PST130.2_000106	317d65a5459cd39704895a3e8620efda	140	PANTHER	PTHR11709		1	137	5.2E-63	T	02-09-2014					TCONS_00000156|m.293
PST130.2_000106	317d65a5459cd39704895a3e8620efda	140	PANTHER	PTHR11709:SF49		1	137	5.2E-63	T	02-09-2014					TCONS_00000156|m.293
PST130.2_000106	317d65a5459cd39704895a3e8620efda	140	Pfam	PF00394	Multicopper oxidase	30	133	1.8E-20	T	02-09-2014	IPR001117	Multicopper oxidase, type 1	GO:0016491,GO:0055114		TCONS_00000156|m.293
PST130.2_000106	317d65a5459cd39704895a3e8620efda	140	SUPERFAMILY	SSF49503		26	133	2.53E-22	T	02-09-2014	IPR008972	Cupredoxin			TCONS_00000156|m.293
PST130.2_000106	84876c45297cd363c44091a4da7ca4a2	378	Gene3D	G3DSA:2.60.40.420		18	88	1.4E-10	T	02-09-2014	IPR008972	Cupredoxin			TCONS_00000156|m.292
PST130.2_000106	84876c45297cd363c44091a4da7ca4a2	378	Gene3D	G3DSA:2.60.40.420		229	327	7.2E-10	T	02-09-2014	IPR008972	Cupredoxin			TCONS_00000156|m.292
PST130.2_000106	84876c45297cd363c44091a4da7ca4a2	378	PANTHER	PTHR11709		15	325	5.3E-47	T	02-09-2014					TCONS_00000156|m.292
PST130.2_000106	84876c45297cd363c44091a4da7ca4a2	378	PANTHER	PTHR11709:SF49		15	325	5.3E-47	T	02-09-2014					TCONS_00000156|m.292
PST130.2_000106	84876c45297cd363c44091a4da7ca4a2	378	Pfam	PF07731	Multicopper oxidase	266	328	2.6E-7	T	02-09-2014	IPR011706	Multicopper oxidase, type 2	GO:0005507,GO:0016491,GO:0055114		TCONS_00000156|m.292
PST130.2_000106	84876c45297cd363c44091a4da7ca4a2	378	Phobius	CYTOPLASMIC_DOMAIN	Region of a membrane-bound protein predicted to be outside the membrane, in the cytoplasm.	361	378	-	T	03-09-2014					TCONS_00000156|m.292
PST130.2_000106	84876c45297cd363c44091a4da7ca4a2	378	Phobius	NON_CYTOPLASMIC_DOMAIN	Region of a membrane-bound protein predicted to be outside the membrane, in the extracellular region.	1	338	-	T	03-09-2014					TCONS_00000156|m.292
PST130.2_000106	84876c45297cd363c44091a4da7ca4a2	378	Phobius	TRANSMEMBRANE	Region of a membrane-bound protein predicted to be embedded in the membrane.	339	360	-	T	03-09-2014					TCONS_00000156|m.292
PST130.2_000106	84876c45297cd363c44091a4da7ca4a2	378	SUPERFAMILY	SSF49503		228	328	2.35E-10	T	02-09-2014	IPR008972	Cupredoxin			TCONS_00000156|m.292
PST130.2_000106	84876c45297cd363c44091a4da7ca4a2	378	TMHMM	TMhelix	Region of a membrane-bound protein predicted to be embedded in the membrane.	338	360	-	T	03-09-2014					TCONS_00000156|m.292
PST130.2_000106	a3c77c21c36353377250b42e3bbcd183	522	Gene3D	G3DSA:2.60.40.420		23	210	2.2E-43	T	02-09-2014	IPR008972	Cupredoxin			TCONS_00000157|m.295
PST130.2_000106	a3c77c21c36353377250b42e3bbcd183	522	Gene3D	G3DSA:2.60.40.420		351	509	4.6E-32	T	02-09-2014	IPR008972	Cupredoxin			TCONS_00000157|m.295
PST130.2_000106	a3c77c21c36353377250b42e3bbcd183	522	PANTHER	PTHR11709		1	510	3.9E-154	T	02-09-2014					TCONS_00000157|m.295
PST130.2_000106	a3c77c21c36353377250b42e3bbcd183	522	PANTHER	PTHR11709:SF49		1	510	3.9E-154	T	02-09-2014					TCONS_00000157|m.295
PST130.2_000106	a3c77c21c36353377250b42e3bbcd183	522	Pfam	PF00394	Multicopper oxidase	27	173	2.3E-28	T	02-09-2014	IPR001117	Multicopper oxidase, type 1	GO:0016491,GO:0055114		TCONS_00000157|m.295
PST130.2_000106	a3c77c21c36353377250b42e3bbcd183	522	Pfam	PF07731	Multicopper oxidase	388	493	2.3E-27	T	02-09-2014	IPR011706	Multicopper oxidase, type 2	GO:0005507,GO:0016491,GO:0055114		TCONS_00000157|m.295
PST130.2_000106	a3c77c21c36353377250b42e3bbcd183	522	SUPERFAMILY	SSF49503		23	201	6.41E-29	T	02-09-2014	IPR008972	Cupredoxin			TCONS_00000157|m.295
PST130.2_000106	a3c77c21c36353377250b42e3bbcd183	522	SUPERFAMILY	SSF49503		350	496	3.45E-30	T	02-09-2014	IPR008972	Cupredoxin			TCONS_00000157|m.295
PST130.2_000107	d0a437dac8f81cb0e14e354c21565b1b	136	Gene3D	G3DSA:2.60.40.420		52	120	2.7E-19	T	02-09-2014	IPR008972	Cupredoxin			TCONS_00000158|m.286
PST130.2_000107	d0a437dac8f81cb0e14e354c21565b1b	136	PANTHER	PTHR11709		6	123	1.1E-38	T	02-09-2014					TCONS_00000158|m.286
PST130.2_000107	d0a437dac8f81cb0e14e354c21565b1b	136	PANTHER	PTHR11709:SF49		6	123	1.1E-38	T	02-09-2014					TCONS_00000158|m.286
PST130.2_000107	d0a437dac8f81cb0e14e354c21565b1b	136	Pfam	PF07732	Multicopper oxidase	66	124	1.2E-16	T	02-09-2014	IPR011707	Multicopper oxidase, type 3	GO:0005507		TCONS_00000158|m.286
PST130.2_000107	d0a437dac8f81cb0e14e354c21565b1b	136	Phobius	NON_CYTOPLASMIC_DOMAIN	Region of a membrane-bound protein predicted to be outside the membrane, in the extracellular region.	23	136	-	T	03-09-2014					TCONS_00000158|m.286
PST130.2_000107	d0a437dac8f81cb0e14e354c21565b1b	136	Phobius	SIGNAL_PEPTIDE_C_REGION	C-terminal region of a signal peptide.	18	22	-	T	03-09-2014					TCONS_00000158|m.286
PST130.2_000107	d0a437dac8f81cb0e14e354c21565b1b	136	Phobius	SIGNAL_PEPTIDE_H_REGION	Hydrophobic region of a signal peptide.	6	17	-	T	03-09-2014					TCONS_00000158|m.286
PST130.2_000107	d0a437dac8f81cb0e14e354c21565b1b	136	Phobius	SIGNAL_PEPTIDE_N_REGION	N-terminal region of a signal peptide.	1	5	-	T	03-09-2014					TCONS_00000158|m.286
PST130.2_000107	d0a437dac8f81cb0e14e354c21565b1b	136	Phobius	SIGNAL_PEPTIDE	Signal peptide region	1	22	-	T	03-09-2014					TCONS_00000158|m.286
PST130.2_000107	d0a437dac8f81cb0e14e354c21565b1b	136	SignalP_EUK	SignalP-noTM		1	22	-	T	03-09-2014					TCONS_00000158|m.286
PST130.2_000107	d0a437dac8f81cb0e14e354c21565b1b	136	SUPERFAMILY	SSF49503		49	122	8.78E-19	T	02-09-2014	IPR008972	Cupredoxin			TCONS_00000158|m.286
PST130.2_000108	b6c7bd9a698fd235d5805da5983323b3	341	Gene3D	G3DSA:3.40.50.720		33	269	7.8E-44	T	02-09-2014	IPR016040	NAD(P)-binding domain			TCONS_00000159|m.290
PST130.2_000108	b6c7bd9a698fd235d5805da5983323b3	341	PANTHER	PTHR24320		15	327	1.7E-104	T	02-09-2014					TCONS_00000159|m.290
PST130.2_000108	b6c7bd9a698fd235d5805da5983323b3	341	PANTHER	PTHR24320:SF1		15	327	1.7E-104	T	02-09-2014					TCONS_00000159|m.290
PST130.2_000108	b6c7bd9a698fd235d5805da5983323b3	341	Pfam	PF00106	short chain dehydrogenase	44	217	4.4E-19	T	02-09-2014	IPR002198	Short-chain dehydrogenase/reductase SDR	GO:0008152,GO:0016491		TCONS_00000159|m.290
PST130.2_000108	b6c7bd9a698fd235d5805da5983323b3	341	Phobius	CYTOPLASMIC_DOMAIN	Region of a membrane-bound protein predicted to be outside the membrane, in the cytoplasm.	318	341	-	T	03-09-2014					TCONS_00000159|m.290
PST130.2_000108	b6c7bd9a698fd235d5805da5983323b3	341	Phobius	CYTOPLASMIC_DOMAIN	Region of a membrane-bound protein predicted to be outside the membrane, in the cytoplasm.	33	179	-	T	03-09-2014					TCONS_00000159|m.290
PST130.2_000108	b6c7bd9a698fd235d5805da5983323b3	341	Phobius	NON_CYTOPLASMIC_DOMAIN	Region of a membrane-bound protein predicted to be outside the membrane, in the extracellular region.	1	14	-	T	03-09-2014					TCONS_00000159|m.290
PST130.2_000108	b6c7bd9a698fd235d5805da5983323b3	341	Phobius	NON_CYTOPLASMIC_DOMAIN	Region of a membrane-bound protein predicted to be outside the membrane, in the extracellular region.	200	296	-	T	03-09-2014					TCONS_00000159|m.290
PST130.2_000108	b6c7bd9a698fd235d5805da5983323b3	341	Phobius	TRANSMEMBRANE	Region of a membrane-bound protein predicted to be embedded in the membrane.	15	32	-	T	03-09-2014					TCONS_00000159|m.290
PST130.2_000108	b6c7bd9a698fd235d5805da5983323b3	341	Phobius	TRANSMEMBRANE	Region of a membrane-bound protein predicted to be embedded in the membrane.	180	199	-	T	03-09-2014					TCONS_00000159|m.290
PST130.2_000108	b6c7bd9a698fd235d5805da5983323b3	341	Phobius	TRANSMEMBRANE	Region of a membrane-bound protein predicted to be embedded in the membrane.	297	317	-	T	03-09-2014					TCONS_00000159|m.290
PST130.2_000108	b6c7bd9a698fd235d5805da5983323b3	341	PRINTS	PR00081	Glucose/ribitol dehydrogenase family signature	173	189	4.3E-8	T	03-09-2014	IPR002347	Glucose/ribitol dehydrogenase			TCONS_00000159|m.290
PST130.2_000108	b6c7bd9a698fd235d5805da5983323b3	341	PRINTS	PR00081	Glucose/ribitol dehydrogenase family signature	199	218	4.3E-8	T	03-09-2014	IPR002347	Glucose/ribitol dehydrogenase			TCONS_00000159|m.290
PST130.2_000108	b6c7bd9a698fd235d5805da5983323b3	341	PRINTS	PR00081	Glucose/ribitol dehydrogenase family signature	43	60	4.3E-8	T	03-09-2014	IPR002347	Glucose/ribitol dehydrogenase			TCONS_00000159|m.290
PST130.2_000108	b6c7bd9a698fd235d5805da5983323b3	341	SUPERFAMILY	SSF51735		35	292	1.62E-44	T	02-09-2014					TCONS_00000159|m.290
PST130.2_000108	b6c7bd9a698fd235d5805da5983323b3	341	TMHMM	TMhelix	Region of a membrane-bound protein predicted to be embedded in the membrane.	15	32	-	T	03-09-2014					TCONS_00000159|m.290
PST130.2_000108	b6c7bd9a698fd235d5805da5983323b3	341	TMHMM	TMhelix	Region of a membrane-bound protein predicted to be embedded in the membrane.	180	202	-	T	03-09-2014					TCONS_00000159|m.290
PST130.2_000109	c17fb5b1673d1eedecfd89a8ecfe2ac9	346	Gene3D	G3DSA:2.130.10.30		2	343	3.0E-32	T	02-09-2014	IPR009091	Regulator of chromosome condensation 1/beta-lactamase-inhibitor protein II			TCONS_00000160|m.301
PST130.2_000109	c17fb5b1673d1eedecfd89a8ecfe2ac9	346	PANTHER	PTHR22870		1	339	1.9E-66	T	02-09-2014					TCONS_00000160|m.301
PST130.2_000109	c17fb5b1673d1eedecfd89a8ecfe2ac9	346	PANTHER	PTHR22870:SF130		1	339	1.9E-66	T	02-09-2014					TCONS_00000160|m.301
PST130.2_000109	c17fb5b1673d1eedecfd89a8ecfe2ac9	346	ProSiteProfiles	PS50012	Regulator of chromosome condensation (RCC1) repeat profile.	137	193	10.122	T	02-09-2014	IPR000408	Regulator of chromosome condensation, RCC1			TCONS_00000160|m.301
PST130.2_000109	c17fb5b1673d1eedecfd89a8ecfe2ac9	346	ProSiteProfiles	PS50012	Regulator of chromosome condensation (RCC1) repeat profile.	194	235	8.635	T	02-09-2014	IPR000408	Regulator of chromosome condensation, RCC1			TCONS_00000160|m.301
PST130.2_000109	c17fb5b1673d1eedecfd89a8ecfe2ac9	346	SUPERFAMILY	SSF50985		2	22	1.05E-34	T	02-09-2014	IPR009091	Regulator of chromosome condensation 1/beta-lactamase-inhibitor protein II			TCONS_00000160|m.301
PST130.2_000109	c17fb5b1673d1eedecfd89a8ecfe2ac9	346	SUPERFAMILY	SSF50985		53	343	1.05E-34	T	02-09-2014	IPR009091	Regulator of chromosome condensation 1/beta-lactamase-inhibitor protein II			TCONS_00000160|m.301
PST130.2_000113	bc0177ef24ab71407f0ecb9b030ebfda	226	PANTHER	PTHR31938		22	226	2.1E-59	T	02-09-2014					TCONS_00000166|m.315
PST130.2_000113	bc0177ef24ab71407f0ecb9b030ebfda	226	PANTHER	PTHR31938:SF2		22	226	2.1E-59	T	02-09-2014					TCONS_00000166|m.315
PST130.2_000113	bc0177ef24ab71407f0ecb9b030ebfda	226	Pfam	PF09745	Coiled-coil domain-containing protein 55 (DUF2040)	84	202	2.2E-31	T	02-09-2014	IPR018612	Domain of unknown function DUF2040			TCONS_00000166|m.315
PST130.2_000114	5869e7329fb6a5c9dd10ea3f40e6d186	328	Gene3D	G3DSA:3.30.40.10		181	251	2.6E-10	T	02-09-2014	IPR013083	Zinc finger, RING/FYVE/PHD-type			TCONS_00000167|m.316
PST130.2_000114	5869e7329fb6a5c9dd10ea3f40e6d186	328	Gene3D	G3DSA:3.30.40.10		181	251	2.6E-10	T	02-09-2014	IPR013083	Zinc finger, RING/FYVE/PHD-type			TCONS_00000168|m.320
PST130.2_000114	5869e7329fb6a5c9dd10ea3f40e6d186	328	Gene3D	G3DSA:3.30.40.10		181	251	2.6E-10	T	02-09-2014	IPR013083	Zinc finger, RING/FYVE/PHD-type			TCONS_00000169|m.319
PST130.2_000114	5869e7329fb6a5c9dd10ea3f40e6d186	328	Gene3D	G3DSA:3.30.40.10		181	251	2.6E-10	T	02-09-2014	IPR013083	Zinc finger, RING/FYVE/PHD-type			TCONS_00000170|m.317
PST130.2_000114	5869e7329fb6a5c9dd10ea3f40e6d186	328	Gene3D	G3DSA:3.30.40.10		181	251	2.6E-10	T	02-09-2014	IPR013083	Zinc finger, RING/FYVE/PHD-type			TCONS_00000171|m.321
PST130.2_000114	5869e7329fb6a5c9dd10ea3f40e6d186	328	PANTHER	PTHR10629		15	176	1.9E-27	T	02-09-2014	IPR001525	C-5 cytosine methyltransferase	GO:0008168	KEGG: 00270+2.1.1.37	TCONS_00000167|m.316
PST130.2_000114	5869e7329fb6a5c9dd10ea3f40e6d186	328	PANTHER	PTHR10629		15	176	1.9E-27	T	02-09-2014	IPR001525	C-5 cytosine methyltransferase	GO:0008168	KEGG: 00270+2.1.1.37	TCONS_00000168|m.320
PST130.2_000114	5869e7329fb6a5c9dd10ea3f40e6d186	328	PANTHER	PTHR10629		15	176	1.9E-27	T	02-09-2014	IPR001525	C-5 cytosine methyltransferase	GO:0008168	KEGG: 00270+2.1.1.37	TCONS_00000169|m.319
PST130.2_000114	5869e7329fb6a5c9dd10ea3f40e6d186	328	PANTHER	PTHR10629		15	176	1.9E-27	T	02-09-2014	IPR001525	C-5 cytosine methyltransferase	GO:0008168	KEGG: 00270+2.1.1.37	TCONS_00000170|m.317
PST130.2_000114	5869e7329fb6a5c9dd10ea3f40e6d186	328	PANTHER	PTHR10629		15	176	1.9E-27	T	02-09-2014	IPR001525	C-5 cytosine methyltransferase	GO:0008168	KEGG: 00270+2.1.1.37	TCONS_00000171|m.321
PST130.2_000114	5869e7329fb6a5c9dd10ea3f40e6d186	328	PANTHER	PTHR10629:SF25		15	176	1.9E-27	T	02-09-2014	IPR029617	Lid2 complex component Snt2	GO:0048189		TCONS_00000167|m.316
PST130.2_000114	5869e7329fb6a5c9dd10ea3f40e6d186	328	PANTHER	PTHR10629:SF25		15	176	1.9E-27	T	02-09-2014	IPR029617	Lid2 complex component Snt2	GO:0048189		TCONS_00000168|m.320
PST130.2_000114	5869e7329fb6a5c9dd10ea3f40e6d186	328	PANTHER	PTHR10629:SF25		15	176	1.9E-27	T	02-09-2014	IPR029617	Lid2 complex component Snt2	GO:0048189		TCONS_00000169|m.319
PST130.2_000114	5869e7329fb6a5c9dd10ea3f40e6d186	328	PANTHER	PTHR10629:SF25		15	176	1.9E-27	T	02-09-2014	IPR029617	Lid2 complex component Snt2	GO:0048189		TCONS_00000170|m.317
PST130.2_000114	5869e7329fb6a5c9dd10ea3f40e6d186	328	PANTHER	PTHR10629:SF25		15	176	1.9E-27	T	02-09-2014	IPR029617	Lid2 complex component Snt2	GO:0048189		TCONS_00000171|m.321
PST130.2_000114	5869e7329fb6a5c9dd10ea3f40e6d186	328	Pfam	PF00628	PHD-finger	188	242	6.1E-8	T	02-09-2014	IPR019787	Zinc finger, PHD-finger	GO:0005515		TCONS_00000167|m.316
PST130.2_000114	5869e7329fb6a5c9dd10ea3f40e6d186	328	Pfam	PF00628	PHD-finger	188	242	6.1E-8	T	02-09-2014	IPR019787	Zinc finger, PHD-finger	GO:0005515		TCONS_00000168|m.320
PST130.2_000114	5869e7329fb6a5c9dd10ea3f40e6d186	328	Pfam	PF00628	PHD-finger	188	242	6.1E-8	T	02-09-2014	IPR019787	Zinc finger, PHD-finger	GO:0005515		TCONS_00000169|m.319
PST130.2_000114	5869e7329fb6a5c9dd10ea3f40e6d186	328	Pfam	PF00628	PHD-finger	188	242	6.1E-8	T	02-09-2014	IPR019787	Zinc finger, PHD-finger	GO:0005515		TCONS_00000170|m.317
PST130.2_000114	5869e7329fb6a5c9dd10ea3f40e6d186	328	Pfam	PF00628	PHD-finger	188	242	6.1E-8	T	02-09-2014	IPR019787	Zinc finger, PHD-finger	GO:0005515		TCONS_00000171|m.321
PST130.2_000114	5869e7329fb6a5c9dd10ea3f40e6d186	328	ProSitePatterns	PS01359	Zinc finger PHD-type signature.	188	240	-	T	02-09-2014	IPR019786	Zinc finger, PHD-type, conserved site			TCONS_00000167|m.316
PST130.2_000114	5869e7329fb6a5c9dd10ea3f40e6d186	328	ProSitePatterns	PS01359	Zinc finger PHD-type signature.	188	240	-	T	02-09-2014	IPR019786	Zinc finger, PHD-type, conserved site			TCONS_00000168|m.320
PST130.2_000114	5869e7329fb6a5c9dd10ea3f40e6d186	328	ProSitePatterns	PS01359	Zinc finger PHD-type signature.	188	240	-	T	02-09-2014	IPR019786	Zinc finger, PHD-type, conserved site			TCONS_00000169|m.319
PST130.2_000114	5869e7329fb6a5c9dd10ea3f40e6d186	328	ProSitePatterns	PS01359	Zinc finger PHD-type signature.	188	240	-	T	02-09-2014	IPR019786	Zinc finger, PHD-type, conserved site			TCONS_00000170|m.317
PST130.2_000114	5869e7329fb6a5c9dd10ea3f40e6d186	328	ProSitePatterns	PS01359	Zinc finger PHD-type signature.	188	240	-	T	02-09-2014	IPR019786	Zinc finger, PHD-type, conserved site			TCONS_00000171|m.321
PST130.2_000114	5869e7329fb6a5c9dd10ea3f40e6d186	328	ProSiteProfiles	PS51038	BAH domain profile.	17	148	8.607	T	02-09-2014	IPR001025	Bromo adjacent homology (BAH) domain	GO:0003682		TCONS_00000167|m.316
PST130.2_000114	5869e7329fb6a5c9dd10ea3f40e6d186	328	ProSiteProfiles	PS51038	BAH domain profile.	17	148	8.607	T	02-09-2014	IPR001025	Bromo adjacent homology (BAH) domain	GO:0003682		TCONS_00000168|m.320
PST130.2_000114	5869e7329fb6a5c9dd10ea3f40e6d186	328	ProSiteProfiles	PS51038	BAH domain profile.	17	148	8.607	T	02-09-2014	IPR001025	Bromo adjacent homology (BAH) domain	GO:0003682		TCONS_00000169|m.319
PST130.2_000114	5869e7329fb6a5c9dd10ea3f40e6d186	328	ProSiteProfiles	PS51038	BAH domain profile.	17	148	8.607	T	02-09-2014	IPR001025	Bromo adjacent homology (BAH) domain	GO:0003682		TCONS_00000170|m.317
PST130.2_000114	5869e7329fb6a5c9dd10ea3f40e6d186	328	ProSiteProfiles	PS51038	BAH domain profile.	17	148	8.607	T	02-09-2014	IPR001025	Bromo adjacent homology (BAH) domain	GO:0003682		TCONS_00000171|m.321
PST130.2_000114	5869e7329fb6a5c9dd10ea3f40e6d186	328	SMART	SM00249	PHD zinc finger	187	241	1.2E-4	T	02-09-2014	IPR001965	Zinc finger, PHD-type	GO:0005515,GO:0008270		TCONS_00000167|m.316
PST130.2_000114	5869e7329fb6a5c9dd10ea3f40e6d186	328	SMART	SM00249	PHD zinc finger	187	241	1.2E-4	T	02-09-2014	IPR001965	Zinc finger, PHD-type	GO:0005515,GO:0008270		TCONS_00000168|m.320
PST130.2_000114	5869e7329fb6a5c9dd10ea3f40e6d186	328	SMART	SM00249	PHD zinc finger	187	241	1.2E-4	T	02-09-2014	IPR001965	Zinc finger, PHD-type	GO:0005515,GO:0008270		TCONS_00000169|m.319
PST130.2_000114	5869e7329fb6a5c9dd10ea3f40e6d186	328	SMART	SM00249	PHD zinc finger	187	241	1.2E-4	T	02-09-2014	IPR001965	Zinc finger, PHD-type	GO:0005515,GO:0008270		TCONS_00000170|m.317
PST130.2_000114	5869e7329fb6a5c9dd10ea3f40e6d186	328	SMART	SM00249	PHD zinc finger	187	241	1.2E-4	T	02-09-2014	IPR001965	Zinc finger, PHD-type	GO:0005515,GO:0008270		TCONS_00000171|m.321
PST130.2_000114	5869e7329fb6a5c9dd10ea3f40e6d186	328	SUPERFAMILY	SSF57903		173	245	1.35E-11	T	02-09-2014	IPR011011	Zinc finger, FYVE/PHD-type			TCONS_00000167|m.316
PST130.2_000114	5869e7329fb6a5c9dd10ea3f40e6d186	328	SUPERFAMILY	SSF57903		173	245	1.35E-11	T	02-09-2014	IPR011011	Zinc finger, FYVE/PHD-type			TCONS_00000168|m.320
PST130.2_000114	5869e7329fb6a5c9dd10ea3f40e6d186	328	SUPERFAMILY	SSF57903		173	245	1.35E-11	T	02-09-2014	IPR011011	Zinc finger, FYVE/PHD-type			TCONS_00000169|m.319
PST130.2_000114	5869e7329fb6a5c9dd10ea3f40e6d186	328	SUPERFAMILY	SSF57903		173	245	1.35E-11	T	02-09-2014	IPR011011	Zinc finger, FYVE/PHD-type			TCONS_00000170|m.317
PST130.2_000114	5869e7329fb6a5c9dd10ea3f40e6d186	328	SUPERFAMILY	SSF57903		173	245	1.35E-11	T	02-09-2014	IPR011011	Zinc finger, FYVE/PHD-type			TCONS_00000171|m.321
PST130.2_000116	027f78a1a840da60be95196ee22b2fdb	211	Gene3D	G3DSA:3.40.50.1820		165	206	2.2E-8	T	02-09-2014	IPR029058	Alpha/Beta hydrolase fold			TCONS_00000173|m.384
PST130.2_000116	027f78a1a840da60be95196ee22b2fdb	211	Gene3D	G3DSA:3.40.50.1820		165	206	2.2E-8	T	02-09-2014	IPR029058	Alpha/Beta hydrolase fold			TCONS_00000174|m.341
PST130.2_000116	027f78a1a840da60be95196ee22b2fdb	211	Gene3D	G3DSA:3.40.50.1820		165	206	2.2E-8	T	02-09-2014	IPR029058	Alpha/Beta hydrolase fold			TCONS_00000177|m.357
PST130.2_000116	027f78a1a840da60be95196ee22b2fdb	211	Gene3D	G3DSA:3.40.50.1820		165	206	2.2E-8	T	02-09-2014	IPR029058	Alpha/Beta hydrolase fold			TCONS_00000178|m.333
PST130.2_000116	027f78a1a840da60be95196ee22b2fdb	211	Gene3D	G3DSA:3.40.50.1820		165	206	2.2E-8	T	02-09-2014	IPR029058	Alpha/Beta hydrolase fold			TCONS_00000179|m.373
PST130.2_000116	027f78a1a840da60be95196ee22b2fdb	211	Gene3D	G3DSA:3.40.50.1820		79	127	2.2E-8	T	02-09-2014	IPR029058	Alpha/Beta hydrolase fold			TCONS_00000173|m.384
PST130.2_000116	027f78a1a840da60be95196ee22b2fdb	211	Gene3D	G3DSA:3.40.50.1820		79	127	2.2E-8	T	02-09-2014	IPR029058	Alpha/Beta hydrolase fold			TCONS_00000174|m.341
PST130.2_000116	027f78a1a840da60be95196ee22b2fdb	211	Gene3D	G3DSA:3.40.50.1820		79	127	2.2E-8	T	02-09-2014	IPR029058	Alpha/Beta hydrolase fold			TCONS_00000177|m.357
PST130.2_000116	027f78a1a840da60be95196ee22b2fdb	211	Gene3D	G3DSA:3.40.50.1820		79	127	2.2E-8	T	02-09-2014	IPR029058	Alpha/Beta hydrolase fold			TCONS_00000178|m.333
PST130.2_000116	027f78a1a840da60be95196ee22b2fdb	211	Gene3D	G3DSA:3.40.50.1820		79	127	2.2E-8	T	02-09-2014	IPR029058	Alpha/Beta hydrolase fold			TCONS_00000179|m.373
PST130.2_000116	027f78a1a840da60be95196ee22b2fdb	211	PANTHER	PTHR13390		32	207	6.4E-22	T	02-09-2014	IPR019363	Protein of unknown function DUF2305			TCONS_00000173|m.384
PST130.2_000116	027f78a1a840da60be95196ee22b2fdb	211	PANTHER	PTHR13390		32	207	6.4E-22	T	02-09-2014	IPR019363	Protein of unknown function DUF2305			TCONS_00000174|m.341
PST130.2_000116	027f78a1a840da60be95196ee22b2fdb	211	PANTHER	PTHR13390		32	207	6.4E-22	T	02-09-2014	IPR019363	Protein of unknown function DUF2305			TCONS_00000177|m.357
PST130.2_000116	027f78a1a840da60be95196ee22b2fdb	211	PANTHER	PTHR13390		32	207	6.4E-22	T	02-09-2014	IPR019363	Protein of unknown function DUF2305			TCONS_00000178|m.333
PST130.2_000116	027f78a1a840da60be95196ee22b2fdb	211	PANTHER	PTHR13390		32	207	6.4E-22	T	02-09-2014	IPR019363	Protein of unknown function DUF2305			TCONS_00000179|m.373
PST130.2_000116	027f78a1a840da60be95196ee22b2fdb	211	PANTHER	PTHR13390:SF0		32	207	6.4E-22	T	02-09-2014					TCONS_00000173|m.384
PST130.2_000116	027f78a1a840da60be95196ee22b2fdb	211	PANTHER	PTHR13390:SF0		32	207	6.4E-22	T	02-09-2014					TCONS_00000174|m.341
PST130.2_000116	027f78a1a840da60be95196ee22b2fdb	211	PANTHER	PTHR13390:SF0		32	207	6.4E-22	T	02-09-2014					TCONS_00000177|m.357
PST130.2_000116	027f78a1a840da60be95196ee22b2fdb	211	PANTHER	PTHR13390:SF0		32	207	6.4E-22	T	02-09-2014					TCONS_00000178|m.333
PST130.2_000116	027f78a1a840da60be95196ee22b2fdb	211	PANTHER	PTHR13390:SF0		32	207	6.4E-22	T	02-09-2014					TCONS_00000179|m.373
PST130.2_000116	027f78a1a840da60be95196ee22b2fdb	211	Pfam	PF10230	Uncharacterised conserved protein (DUF2305)	81	206	1.9E-17	T	02-09-2014	IPR019363	Protein of unknown function DUF2305			TCONS_00000173|m.384
PST130.2_000116	027f78a1a840da60be95196ee22b2fdb	211	Pfam	PF10230	Uncharacterised conserved protein (DUF2305)	81	206	1.9E-17	T	02-09-2014	IPR019363	Protein of unknown function DUF2305			TCONS_00000174|m.341
PST130.2_000116	027f78a1a840da60be95196ee22b2fdb	211	Pfam	PF10230	Uncharacterised conserved protein (DUF2305)	81	206	1.9E-17	T	02-09-2014	IPR019363	Protein of unknown function DUF2305			TCONS_00000177|m.357
PST130.2_000116	027f78a1a840da60be95196ee22b2fdb	211	Pfam	PF10230	Uncharacterised conserved protein (DUF2305)	81	206	1.9E-17	T	02-09-2014	IPR019363	Protein of unknown function DUF2305			TCONS_00000178|m.333
PST130.2_000116	027f78a1a840da60be95196ee22b2fdb	211	Pfam	PF10230	Uncharacterised conserved protein (DUF2305)	81	206	1.9E-17	T	02-09-2014	IPR019363	Protein of unknown function DUF2305			TCONS_00000179|m.373
PST130.2_000116	027f78a1a840da60be95196ee22b2fdb	211	SUPERFAMILY	SSF53474		158	206	2.15E-8	T	02-09-2014	IPR029058	Alpha/Beta hydrolase fold			TCONS_00000173|m.384
PST130.2_000116	027f78a1a840da60be95196ee22b2fdb	211	SUPERFAMILY	SSF53474		158	206	2.15E-8	T	02-09-2014	IPR029058	Alpha/Beta hydrolase fold			TCONS_00000174|m.341
PST130.2_000116	027f78a1a840da60be95196ee22b2fdb	211	SUPERFAMILY	SSF53474		158	206	2.15E-8	T	02-09-2014	IPR029058	Alpha/Beta hydrolase fold			TCONS_00000177|m.357
PST130.2_000116	027f78a1a840da60be95196ee22b2fdb	211	SUPERFAMILY	SSF53474		158	206	2.15E-8	T	02-09-2014	IPR029058	Alpha/Beta hydrolase fold			TCONS_00000178|m.333
PST130.2_000116	027f78a1a840da60be95196ee22b2fdb	211	SUPERFAMILY	SSF53474		158	206	2.15E-8	T	02-09-2014	IPR029058	Alpha/Beta hydrolase fold			TCONS_00000179|m.373
PST130.2_000116	027f78a1a840da60be95196ee22b2fdb	211	SUPERFAMILY	SSF53474		53	127	2.15E-8	T	02-09-2014	IPR029058	Alpha/Beta hydrolase fold			TCONS_00000173|m.384
PST130.2_000116	027f78a1a840da60be95196ee22b2fdb	211	SUPERFAMILY	SSF53474		53	127	2.15E-8	T	02-09-2014	IPR029058	Alpha/Beta hydrolase fold			TCONS_00000174|m.341
PST130.2_000116	027f78a1a840da60be95196ee22b2fdb	211	SUPERFAMILY	SSF53474		53	127	2.15E-8	T	02-09-2014	IPR029058	Alpha/Beta hydrolase fold			TCONS_00000177|m.357
PST130.2_000116	027f78a1a840da60be95196ee22b2fdb	211	SUPERFAMILY	SSF53474		53	127	2.15E-8	T	02-09-2014	IPR029058	Alpha/Beta hydrolase fold			TCONS_00000178|m.333
PST130.2_000116	027f78a1a840da60be95196ee22b2fdb	211	SUPERFAMILY	SSF53474		53	127	2.15E-8	T	02-09-2014	IPR029058	Alpha/Beta hydrolase fold			TCONS_00000179|m.373
PST130.2_000116	314c5e9b69362e5c6f3f646d383bb9d1	174	PANTHER	PTHR13390		1	174	3.0E-30	T	02-09-2014	IPR019363	Protein of unknown function DUF2305			TCONS_00000174|m.342
PST130.2_000116	314c5e9b69362e5c6f3f646d383bb9d1	174	PANTHER	PTHR13390		1	174	3.0E-30	T	02-09-2014	IPR019363	Protein of unknown function DUF2305			TCONS_00000177|m.359
PST130.2_000116	314c5e9b69362e5c6f3f646d383bb9d1	174	PANTHER	PTHR13390:SF0		1	174	3.0E-30	T	02-09-2014					TCONS_00000174|m.342
PST130.2_000116	314c5e9b69362e5c6f3f646d383bb9d1	174	PANTHER	PTHR13390:SF0		1	174	3.0E-30	T	02-09-2014					TCONS_00000177|m.359
PST130.2_000116	314c5e9b69362e5c6f3f646d383bb9d1	174	Pfam	PF10230	Uncharacterised conserved protein (DUF2305)	3	57	2.6E-7	T	02-09-2014	IPR019363	Protein of unknown function DUF2305			TCONS_00000174|m.342
PST130.2_000116	314c5e9b69362e5c6f3f646d383bb9d1	174	Pfam	PF10230	Uncharacterised conserved protein (DUF2305)	3	57	2.6E-7	T	02-09-2014	IPR019363	Protein of unknown function DUF2305			TCONS_00000177|m.359
PST130.2_000116	314c5e9b69362e5c6f3f646d383bb9d1	174	Phobius	CYTOPLASMIC_DOMAIN	Region of a membrane-bound protein predicted to be outside the membrane, in the cytoplasm.	55	174	-	T	03-09-2014					TCONS_00000174|m.342
PST130.2_000116	314c5e9b69362e5c6f3f646d383bb9d1	174	Phobius	CYTOPLASMIC_DOMAIN	Region of a membrane-bound protein predicted to be outside the membrane, in the cytoplasm.	55	174	-	T	03-09-2014					TCONS_00000177|m.359
PST130.2_000116	314c5e9b69362e5c6f3f646d383bb9d1	174	Phobius	NON_CYTOPLASMIC_DOMAIN	Region of a membrane-bound protein predicted to be outside the membrane, in the extracellular region.	1	28	-	T	03-09-2014					TCONS_00000174|m.342
PST130.2_000116	314c5e9b69362e5c6f3f646d383bb9d1	174	Phobius	NON_CYTOPLASMIC_DOMAIN	Region of a membrane-bound protein predicted to be outside the membrane, in the extracellular region.	1	28	-	T	03-09-2014					TCONS_00000177|m.359
PST130.2_000116	314c5e9b69362e5c6f3f646d383bb9d1	174	Phobius	TRANSMEMBRANE	Region of a membrane-bound protein predicted to be embedded in the membrane.	29	54	-	T	03-09-2014					TCONS_00000174|m.342
PST130.2_000116	314c5e9b69362e5c6f3f646d383bb9d1	174	Phobius	TRANSMEMBRANE	Region of a membrane-bound protein predicted to be embedded in the membrane.	29	54	-	T	03-09-2014					TCONS_00000177|m.359
PST130.2_000116	49d120e929641464177f8a7112dd5f40	545	Pfam	PF09779	Ima1 N-terminal domain	29	150	1.5E-12	T	02-09-2014	IPR018617	Ima1, N-terminal domain			TCONS_00000174|m.340
PST130.2_000116	49d120e929641464177f8a7112dd5f40	545	Phobius	CYTOPLASMIC_DOMAIN	Region of a membrane-bound protein predicted to be outside the membrane, in the cytoplasm.	1	219	-	T	03-09-2014					TCONS_00000174|m.340
PST130.2_000116	49d120e929641464177f8a7112dd5f40	545	Phobius	CYTOPLASMIC_DOMAIN	Region of a membrane-bound protein predicted to be outside the membrane, in the cytoplasm.	280	299	-	T	03-09-2014					TCONS_00000174|m.340
PST130.2_000116	49d120e929641464177f8a7112dd5f40	545	Phobius	CYTOPLASMIC_DOMAIN	Region of a membrane-bound protein predicted to be outside the membrane, in the cytoplasm.	362	545	-	T	03-09-2014					TCONS_00000174|m.340
PST130.2_000116	49d120e929641464177f8a7112dd5f40	545	Phobius	NON_CYTOPLASMIC_DOMAIN	Region of a membrane-bound protein predicted to be outside the membrane, in the extracellular region.	239	257	-	T	03-09-2014					TCONS_00000174|m.340
PST130.2_000116	49d120e929641464177f8a7112dd5f40	545	Phobius	NON_CYTOPLASMIC_DOMAIN	Region of a membrane-bound protein predicted to be outside the membrane, in the extracellular region.	319	337	-	T	03-09-2014					TCONS_00000174|m.340
PST130.2_000116	49d120e929641464177f8a7112dd5f40	545	Phobius	TRANSMEMBRANE	Region of a membrane-bound protein predicted to be embedded in the membrane.	220	238	-	T	03-09-2014					TCONS_00000174|m.340
PST130.2_000116	49d120e929641464177f8a7112dd5f40	545	Phobius	TRANSMEMBRANE	Region of a membrane-bound protein predicted to be embedded in the membrane.	258	279	-	T	03-09-2014					TCONS_00000174|m.340
PST130.2_000116	49d120e929641464177f8a7112dd5f40	545	Phobius	TRANSMEMBRANE	Region of a membrane-bound protein predicted to be embedded in the membrane.	300	318	-	T	03-09-2014					TCONS_00000174|m.340
PST130.2_000116	49d120e929641464177f8a7112dd5f40	545	Phobius	TRANSMEMBRANE	Region of a membrane-bound protein predicted to be embedded in the membrane.	338	361	-	T	03-09-2014					TCONS_00000174|m.340
PST130.2_000116	49d120e929641464177f8a7112dd5f40	545	TMHMM	TMhelix	Region of a membrane-bound protein predicted to be embedded in the membrane.	213	235	-	T	03-09-2014					TCONS_00000174|m.340
PST130.2_000116	49d120e929641464177f8a7112dd5f40	545	TMHMM	TMhelix	Region of a membrane-bound protein predicted to be embedded in the membrane.	257	279	-	T	03-09-2014					TCONS_00000174|m.340
PST130.2_000116	49d120e929641464177f8a7112dd5f40	545	TMHMM	TMhelix	Region of a membrane-bound protein predicted to be embedded in the membrane.	300	319	-	T	03-09-2014					TCONS_00000174|m.340
PST130.2_000116	49d120e929641464177f8a7112dd5f40	545	TMHMM	TMhelix	Region of a membrane-bound protein predicted to be embedded in the membrane.	339	361	-	T	03-09-2014					TCONS_00000174|m.340
PST130.2_000116	5e9ca960800308ce1354b4952f0b2573	225	PANTHER	PTHR13390		1	225	2.0E-44	T	02-09-2014	IPR019363	Protein of unknown function DUF2305			TCONS_00000173|m.383
PST130.2_000116	5e9ca960800308ce1354b4952f0b2573	225	PANTHER	PTHR13390		1	225	2.0E-44	T	02-09-2014	IPR019363	Protein of unknown function DUF2305			TCONS_00000179|m.372
PST130.2_000116	5e9ca960800308ce1354b4952f0b2573	225	PANTHER	PTHR13390:SF0		1	225	2.0E-44	T	02-09-2014					TCONS_00000173|m.383
PST130.2_000116	5e9ca960800308ce1354b4952f0b2573	225	PANTHER	PTHR13390:SF0		1	225	2.0E-44	T	02-09-2014					TCONS_00000179|m.372
PST130.2_000116	5e9ca960800308ce1354b4952f0b2573	225	Pfam	PF10230	Uncharacterised conserved protein (DUF2305)	3	202	5.2E-18	T	02-09-2014	IPR019363	Protein of unknown function DUF2305			TCONS_00000173|m.383
PST130.2_000116	5e9ca960800308ce1354b4952f0b2573	225	Pfam	PF10230	Uncharacterised conserved protein (DUF2305)	3	202	5.2E-18	T	02-09-2014	IPR019363	Protein of unknown function DUF2305			TCONS_00000179|m.372
PST130.2_000116	5e9ca960800308ce1354b4952f0b2573	225	Phobius	CYTOPLASMIC_DOMAIN	Region of a membrane-bound protein predicted to be outside the membrane, in the cytoplasm.	112	225	-	T	03-09-2014					TCONS_00000173|m.383
PST130.2_000116	5e9ca960800308ce1354b4952f0b2573	225	Phobius	CYTOPLASMIC_DOMAIN	Region of a membrane-bound protein predicted to be outside the membrane, in the cytoplasm.	112	225	-	T	03-09-2014					TCONS_00000179|m.372
PST130.2_000116	5e9ca960800308ce1354b4952f0b2573	225	Phobius	CYTOPLASMIC_DOMAIN	Region of a membrane-bound protein predicted to be outside the membrane, in the cytoplasm.	1	28	-	T	03-09-2014					TCONS_00000173|m.383
PST130.2_000116	5e9ca960800308ce1354b4952f0b2573	225	Phobius	CYTOPLASMIC_DOMAIN	Region of a membrane-bound protein predicted to be outside the membrane, in the cytoplasm.	1	28	-	T	03-09-2014					TCONS_00000179|m.372
PST130.2_000116	5e9ca960800308ce1354b4952f0b2573	225	Phobius	NON_CYTOPLASMIC_DOMAIN	Region of a membrane-bound protein predicted to be outside the membrane, in the extracellular region.	56	90	-	T	03-09-2014					TCONS_00000173|m.383
PST130.2_000116	5e9ca960800308ce1354b4952f0b2573	225	Phobius	NON_CYTOPLASMIC_DOMAIN	Region of a membrane-bound protein predicted to be outside the membrane, in the extracellular region.	56	90	-	T	03-09-2014					TCONS_00000179|m.372
PST130.2_000116	5e9ca960800308ce1354b4952f0b2573	225	Phobius	TRANSMEMBRANE	Region of a membrane-bound protein predicted to be embedded in the membrane.	29	55	-	T	03-09-2014					TCONS_00000173|m.383
PST130.2_000116	5e9ca960800308ce1354b4952f0b2573	225	Phobius	TRANSMEMBRANE	Region of a membrane-bound protein predicted to be embedded in the membrane.	29	55	-	T	03-09-2014					TCONS_00000179|m.372
PST130.2_000116	5e9ca960800308ce1354b4952f0b2573	225	Phobius	TRANSMEMBRANE	Region of a membrane-bound protein predicted to be embedded in the membrane.	91	111	-	T	03-09-2014					TCONS_00000173|m.383
PST130.2_000116	5e9ca960800308ce1354b4952f0b2573	225	Phobius	TRANSMEMBRANE	Region of a membrane-bound protein predicted to be embedded in the membrane.	91	111	-	T	03-09-2014					TCONS_00000179|m.372
PST130.2_000116	7ebc7d4669422fe7d47c432bd5537e79	176	Phobius	CYTOPLASMIC_DOMAIN	Region of a membrane-bound protein predicted to be outside the membrane, in the cytoplasm.	130	176	-	T	03-09-2014					TCONS_00000182|m.363
PST130.2_000116	7ebc7d4669422fe7d47c432bd5537e79	176	Phobius	CYTOPLASMIC_DOMAIN	Region of a membrane-bound protein predicted to be outside the membrane, in the cytoplasm.	1	71	-	T	03-09-2014					TCONS_00000182|m.363
PST130.2_000116	7ebc7d4669422fe7d47c432bd5537e79	176	Phobius	NON_CYTOPLASMIC_DOMAIN	Region of a membrane-bound protein predicted to be outside the membrane, in the extracellular region.	91	109	-	T	03-09-2014					TCONS_00000182|m.363
PST130.2_000116	7ebc7d4669422fe7d47c432bd5537e79	176	Phobius	TRANSMEMBRANE	Region of a membrane-bound protein predicted to be embedded in the membrane.	110	129	-	T	03-09-2014					TCONS_00000182|m.363
PST130.2_000116	7ebc7d4669422fe7d47c432bd5537e79	176	Phobius	TRANSMEMBRANE	Region of a membrane-bound protein predicted to be embedded in the membrane.	72	90	-	T	03-09-2014					TCONS_00000182|m.363
PST130.2_000116	7ebc7d4669422fe7d47c432bd5537e79	176	TMHMM	TMhelix	Region of a membrane-bound protein predicted to be embedded in the membrane.	109	131	-	T	03-09-2014					TCONS_00000182|m.363
PST130.2_000116	7ebc7d4669422fe7d47c432bd5537e79	176	TMHMM	TMhelix	Region of a membrane-bound protein predicted to be embedded in the membrane.	65	87	-	T	03-09-2014					TCONS_00000182|m.363
PST130.2_000116	8349c8591bd194ff98b5ac77b4430343	272	Phobius	CYTOPLASMIC_DOMAIN	Region of a membrane-bound protein predicted to be outside the membrane, in the cytoplasm.	1	20	-	T	03-09-2014					TCONS_00000180|m.349
PST130.2_000116	8349c8591bd194ff98b5ac77b4430343	272	Phobius	CYTOPLASMIC_DOMAIN	Region of a membrane-bound protein predicted to be outside the membrane, in the cytoplasm.	1	20	-	T	03-09-2014					TCONS_00000181|m.345
PST130.2_000116	8349c8591bd194ff98b5ac77b4430343	272	Phobius	CYTOPLASMIC_DOMAIN	Region of a membrane-bound protein predicted to be outside the membrane, in the cytoplasm.	89	272	-	T	03-09-2014					TCONS_00000180|m.349
PST130.2_000116	8349c8591bd194ff98b5ac77b4430343	272	Phobius	CYTOPLASMIC_DOMAIN	Region of a membrane-bound protein predicted to be outside the membrane, in the cytoplasm.	89	272	-	T	03-09-2014					TCONS_00000181|m.345
PST130.2_000116	8349c8591bd194ff98b5ac77b4430343	272	Phobius	NON_CYTOPLASMIC_DOMAIN	Region of a membrane-bound protein predicted to be outside the membrane, in the extracellular region.	46	64	-	T	03-09-2014					TCONS_00000180|m.349
PST130.2_000116	8349c8591bd194ff98b5ac77b4430343	272	Phobius	NON_CYTOPLASMIC_DOMAIN	Region of a membrane-bound protein predicted to be outside the membrane, in the extracellular region.	46	64	-	T	03-09-2014					TCONS_00000181|m.345
PST130.2_000116	8349c8591bd194ff98b5ac77b4430343	272	Phobius	TRANSMEMBRANE	Region of a membrane-bound protein predicted to be embedded in the membrane.	21	45	-	T	03-09-2014					TCONS_00000180|m.349
PST130.2_000116	8349c8591bd194ff98b5ac77b4430343	272	Phobius	TRANSMEMBRANE	Region of a membrane-bound protein predicted to be embedded in the membrane.	21	45	-	T	03-09-2014					TCONS_00000181|m.345
PST130.2_000116	8349c8591bd194ff98b5ac77b4430343	272	Phobius	TRANSMEMBRANE	Region of a membrane-bound protein predicted to be embedded in the membrane.	65	88	-	T	03-09-2014					TCONS_00000180|m.349
PST130.2_000116	8349c8591bd194ff98b5ac77b4430343	272	Phobius	TRANSMEMBRANE	Region of a membrane-bound protein predicted to be embedded in the membrane.	65	88	-	T	03-09-2014					TCONS_00000181|m.345
PST130.2_000116	8349c8591bd194ff98b5ac77b4430343	272	TMHMM	TMhelix	Region of a membrane-bound protein predicted to be embedded in the membrane.	27	46	-	T	03-09-2014					TCONS_00000180|m.349
PST130.2_000116	8349c8591bd194ff98b5ac77b4430343	272	TMHMM	TMhelix	Region of a membrane-bound protein predicted to be embedded in the membrane.	27	46	-	T	03-09-2014					TCONS_00000181|m.345
PST130.2_000116	8349c8591bd194ff98b5ac77b4430343	272	TMHMM	TMhelix	Region of a membrane-bound protein predicted to be embedded in the membrane.	66	88	-	T	03-09-2014					TCONS_00000180|m.349
PST130.2_000116	8349c8591bd194ff98b5ac77b4430343	272	TMHMM	TMhelix	Region of a membrane-bound protein predicted to be embedded in the membrane.	66	88	-	T	03-09-2014					TCONS_00000181|m.345
PST130.2_000116	927caa238eaea0f2cca21b799161a587	117	Phobius	CYTOPLASMIC_DOMAIN	Region of a membrane-bound protein predicted to be outside the membrane, in the cytoplasm.	99	117	-	T	03-09-2014					TCONS_00000181|m.347
PST130.2_000116	927caa238eaea0f2cca21b799161a587	117	Phobius	NON_CYTOPLASMIC_DOMAIN	Region of a membrane-bound protein predicted to be outside the membrane, in the extracellular region.	1	71	-	T	03-09-2014					TCONS_00000181|m.347
PST130.2_000116	927caa238eaea0f2cca21b799161a587	117	Phobius	TRANSMEMBRANE	Region of a membrane-bound protein predicted to be embedded in the membrane.	72	98	-	T	03-09-2014					TCONS_00000181|m.347
PST130.2_000116	927caa238eaea0f2cca21b799161a587	117	TMHMM	TMhelix	Region of a membrane-bound protein predicted to be embedded in the membrane.	72	94	-	T	03-09-2014					TCONS_00000181|m.347
PST130.2_000116	bcd00784d6cd3a5e2c4ab1447f85b66a	324	Pfam	PF09779	Ima1 N-terminal domain	29	150	7.0E-13	T	02-09-2014	IPR018617	Ima1, N-terminal domain			TCONS_00000173|m.382
PST130.2_000116	bcd00784d6cd3a5e2c4ab1447f85b66a	324	Pfam	PF09779	Ima1 N-terminal domain	29	150	7.0E-13	T	02-09-2014	IPR018617	Ima1, N-terminal domain			TCONS_00000176|m.368
PST130.2_000116	bcd00784d6cd3a5e2c4ab1447f85b66a	324	Phobius	CYTOPLASMIC_DOMAIN	Region of a membrane-bound protein predicted to be outside the membrane, in the cytoplasm.	1	219	-	T	03-09-2014					TCONS_00000173|m.382
PST130.2_000116	bcd00784d6cd3a5e2c4ab1447f85b66a	324	Phobius	CYTOPLASMIC_DOMAIN	Region of a membrane-bound protein predicted to be outside the membrane, in the cytoplasm.	1	219	-	T	03-09-2014					TCONS_00000176|m.368
PST130.2_000116	bcd00784d6cd3a5e2c4ab1447f85b66a	324	Phobius	CYTOPLASMIC_DOMAIN	Region of a membrane-bound protein predicted to be outside the membrane, in the cytoplasm.	278	324	-	T	03-09-2014					TCONS_00000173|m.382
PST130.2_000116	bcd00784d6cd3a5e2c4ab1447f85b66a	324	Phobius	CYTOPLASMIC_DOMAIN	Region of a membrane-bound protein predicted to be outside the membrane, in the cytoplasm.	278	324	-	T	03-09-2014					TCONS_00000176|m.368
PST130.2_000116	bcd00784d6cd3a5e2c4ab1447f85b66a	324	Phobius	NON_CYTOPLASMIC_DOMAIN	Region of a membrane-bound protein predicted to be outside the membrane, in the extracellular region.	239	257	-	T	03-09-2014					TCONS_00000173|m.382
PST130.2_000116	bcd00784d6cd3a5e2c4ab1447f85b66a	324	Phobius	NON_CYTOPLASMIC_DOMAIN	Region of a membrane-bound protein predicted to be outside the membrane, in the extracellular region.	239	257	-	T	03-09-2014					TCONS_00000176|m.368
PST130.2_000116	bcd00784d6cd3a5e2c4ab1447f85b66a	324	Phobius	TRANSMEMBRANE	Region of a membrane-bound protein predicted to be embedded in the membrane.	220	238	-	T	03-09-2014					TCONS_00000173|m.382
PST130.2_000116	bcd00784d6cd3a5e2c4ab1447f85b66a	324	Phobius	TRANSMEMBRANE	Region of a membrane-bound protein predicted to be embedded in the membrane.	220	238	-	T	03-09-2014					TCONS_00000176|m.368
PST130.2_000116	bcd00784d6cd3a5e2c4ab1447f85b66a	324	Phobius	TRANSMEMBRANE	Region of a membrane-bound protein predicted to be embedded in the membrane.	258	277	-	T	03-09-2014					TCONS_00000173|m.382
PST130.2_000116	bcd00784d6cd3a5e2c4ab1447f85b66a	324	Phobius	TRANSMEMBRANE	Region of a membrane-bound protein predicted to be embedded in the membrane.	258	277	-	T	03-09-2014					TCONS_00000176|m.368
PST130.2_000116	bcd00784d6cd3a5e2c4ab1447f85b66a	324	TMHMM	TMhelix	Region of a membrane-bound protein predicted to be embedded in the membrane.	213	235	-	T	03-09-2014					TCONS_00000173|m.382
PST130.2_000116	bcd00784d6cd3a5e2c4ab1447f85b66a	324	TMHMM	TMhelix	Region of a membrane-bound protein predicted to be embedded in the membrane.	213	235	-	T	03-09-2014					TCONS_00000176|m.368
PST130.2_000116	c81a66a4101e0ff774d962beaeb8108a	397	Phobius	CYTOPLASMIC_DOMAIN	Region of a membrane-bound protein predicted to be outside the membrane, in the cytoplasm.	132	151	-	T	03-09-2014					TCONS_00000179|m.371
PST130.2_000116	c81a66a4101e0ff774d962beaeb8108a	397	Phobius	CYTOPLASMIC_DOMAIN	Region of a membrane-bound protein predicted to be outside the membrane, in the cytoplasm.	132	151	-	T	03-09-2014					TCONS_00000183|m.378
PST130.2_000116	c81a66a4101e0ff774d962beaeb8108a	397	Phobius	CYTOPLASMIC_DOMAIN	Region of a membrane-bound protein predicted to be outside the membrane, in the cytoplasm.	1	71	-	T	03-09-2014					TCONS_00000179|m.371
PST130.2_000116	c81a66a4101e0ff774d962beaeb8108a	397	Phobius	CYTOPLASMIC_DOMAIN	Region of a membrane-bound protein predicted to be outside the membrane, in the cytoplasm.	1	71	-	T	03-09-2014					TCONS_00000183|m.378
PST130.2_000116	c81a66a4101e0ff774d962beaeb8108a	397	Phobius	CYTOPLASMIC_DOMAIN	Region of a membrane-bound protein predicted to be outside the membrane, in the cytoplasm.	214	397	-	T	03-09-2014					TCONS_00000179|m.371
PST130.2_000116	c81a66a4101e0ff774d962beaeb8108a	397	Phobius	CYTOPLASMIC_DOMAIN	Region of a membrane-bound protein predicted to be outside the membrane, in the cytoplasm.	214	397	-	T	03-09-2014					TCONS_00000183|m.378
PST130.2_000116	c81a66a4101e0ff774d962beaeb8108a	397	Phobius	NON_CYTOPLASMIC_DOMAIN	Region of a membrane-bound protein predicted to be outside the membrane, in the extracellular region.	171	189	-	T	03-09-2014					TCONS_00000179|m.371
PST130.2_000116	c81a66a4101e0ff774d962beaeb8108a	397	Phobius	NON_CYTOPLASMIC_DOMAIN	Region of a membrane-bound protein predicted to be outside the membrane, in the extracellular region.	171	189	-	T	03-09-2014					TCONS_00000183|m.378
PST130.2_000116	c81a66a4101e0ff774d962beaeb8108a	397	Phobius	NON_CYTOPLASMIC_DOMAIN	Region of a membrane-bound protein predicted to be outside the membrane, in the extracellular region.	91	109	-	T	03-09-2014					TCONS_00000179|m.371
PST130.2_000116	c81a66a4101e0ff774d962beaeb8108a	397	Phobius	NON_CYTOPLASMIC_DOMAIN	Region of a membrane-bound protein predicted to be outside the membrane, in the extracellular region.	91	109	-	T	03-09-2014					TCONS_00000183|m.378
PST130.2_000116	c81a66a4101e0ff774d962beaeb8108a	397	Phobius	TRANSMEMBRANE	Region of a membrane-bound protein predicted to be embedded in the membrane.	110	131	-	T	03-09-2014					TCONS_00000179|m.371
PST130.2_000116	c81a66a4101e0ff774d962beaeb8108a	397	Phobius	TRANSMEMBRANE	Region of a membrane-bound protein predicted to be embedded in the membrane.	110	131	-	T	03-09-2014					TCONS_00000183|m.378
PST130.2_000116	c81a66a4101e0ff774d962beaeb8108a	397	Phobius	TRANSMEMBRANE	Region of a membrane-bound protein predicted to be embedded in the membrane.	152	170	-	T	03-09-2014					TCONS_00000179|m.371
PST130.2_000116	c81a66a4101e0ff774d962beaeb8108a	397	Phobius	TRANSMEMBRANE	Region of a membrane-bound protein predicted to be embedded in the membrane.	152	170	-	T	03-09-2014					TCONS_00000183|m.378
PST130.2_000116	c81a66a4101e0ff774d962beaeb8108a	397	Phobius	TRANSMEMBRANE	Region of a membrane-bound protein predicted to be embedded in the membrane.	190	213	-	T	03-09-2014					TCONS_00000179|m.371
PST130.2_000116	c81a66a4101e0ff774d962beaeb8108a	397	Phobius	TRANSMEMBRANE	Region of a membrane-bound protein predicted to be embedded in the membrane.	190	213	-	T	03-09-2014					TCONS_00000183|m.378
PST130.2_000116	c81a66a4101e0ff774d962beaeb8108a	397	Phobius	TRANSMEMBRANE	Region of a membrane-bound protein predicted to be embedded in the membrane.	72	90	-	T	03-09-2014					TCONS_00000179|m.371
PST130.2_000116	c81a66a4101e0ff774d962beaeb8108a	397	Phobius	TRANSMEMBRANE	Region of a membrane-bound protein predicted to be embedded in the membrane.	72	90	-	T	03-09-2014					TCONS_00000183|m.378
PST130.2_000116	c81a66a4101e0ff774d962beaeb8108a	397	TMHMM	TMhelix	Region of a membrane-bound protein predicted to be embedded in the membrane.	109	131	-	T	03-09-2014					TCONS_00000179|m.371
PST130.2_000116	c81a66a4101e0ff774d962beaeb8108a	397	TMHMM	TMhelix	Region of a membrane-bound protein predicted to be embedded in the membrane.	109	131	-	T	03-09-2014					TCONS_00000183|m.378
PST130.2_000116	c81a66a4101e0ff774d962beaeb8108a	397	TMHMM	TMhelix	Region of a membrane-bound protein predicted to be embedded in the membrane.	152	171	-	T	03-09-2014					TCONS_00000179|m.371
PST130.2_000116	c81a66a4101e0ff774d962beaeb8108a	397	TMHMM	TMhelix	Region of a membrane-bound protein predicted to be embedded in the membrane.	152	171	-	T	03-09-2014					TCONS_00000183|m.378
PST130.2_000116	c81a66a4101e0ff774d962beaeb8108a	397	TMHMM	TMhelix	Region of a membrane-bound protein predicted to be embedded in the membrane.	191	213	-	T	03-09-2014					TCONS_00000179|m.371
PST130.2_000116	c81a66a4101e0ff774d962beaeb8108a	397	TMHMM	TMhelix	Region of a membrane-bound protein predicted to be embedded in the membrane.	191	213	-	T	03-09-2014					TCONS_00000183|m.378
PST130.2_000116	c81a66a4101e0ff774d962beaeb8108a	397	TMHMM	TMhelix	Region of a membrane-bound protein predicted to be embedded in the membrane.	65	87	-	T	03-09-2014					TCONS_00000179|m.371
PST130.2_000116	c81a66a4101e0ff774d962beaeb8108a	397	TMHMM	TMhelix	Region of a membrane-bound protein predicted to be embedded in the membrane.	65	87	-	T	03-09-2014					TCONS_00000183|m.378
PST130.2_000116	c904b799a7a2d4959fcb77cfe6753dd1	265	Pfam	PF09779	Ima1 N-terminal domain	29	150	4.8E-13	T	02-09-2014	IPR018617	Ima1, N-terminal domain			TCONS_00000180|m.350
PST130.2_000116	c904b799a7a2d4959fcb77cfe6753dd1	265	Phobius	CYTOPLASMIC_DOMAIN	Region of a membrane-bound protein predicted to be outside the membrane, in the cytoplasm.	247	265	-	T	03-09-2014					TCONS_00000180|m.350
PST130.2_000116	c904b799a7a2d4959fcb77cfe6753dd1	265	Phobius	NON_CYTOPLASMIC_DOMAIN	Region of a membrane-bound protein predicted to be outside the membrane, in the extracellular region.	1	219	-	T	03-09-2014					TCONS_00000180|m.350
PST130.2_000116	c904b799a7a2d4959fcb77cfe6753dd1	265	Phobius	TRANSMEMBRANE	Region of a membrane-bound protein predicted to be embedded in the membrane.	220	246	-	T	03-09-2014					TCONS_00000180|m.350
PST130.2_000116	c904b799a7a2d4959fcb77cfe6753dd1	265	TMHMM	TMhelix	Region of a membrane-bound protein predicted to be embedded in the membrane.	220	242	-	T	03-09-2014					TCONS_00000180|m.350
PST130.2_000116	ccf002eac2bc62a29d2cc0acc26310c0	337	Pfam	PF09779	Ima1 N-terminal domain	29	150	7.3E-13	T	02-09-2014	IPR018617	Ima1, N-terminal domain			TCONS_00000178|m.331
PST130.2_000116	ccf002eac2bc62a29d2cc0acc26310c0	337	Pfam	PF09779	Ima1 N-terminal domain	29	150	7.3E-13	T	02-09-2014	IPR018617	Ima1, N-terminal domain			TCONS_00000184|m.337
PST130.2_000116	ccf002eac2bc62a29d2cc0acc26310c0	337	Phobius	CYTOPLASMIC_DOMAIN	Region of a membrane-bound protein predicted to be outside the membrane, in the cytoplasm.	1	219	-	T	03-09-2014					TCONS_00000178|m.331
PST130.2_000116	ccf002eac2bc62a29d2cc0acc26310c0	337	Phobius	CYTOPLASMIC_DOMAIN	Region of a membrane-bound protein predicted to be outside the membrane, in the cytoplasm.	1	219	-	T	03-09-2014					TCONS_00000184|m.337
PST130.2_000116	ccf002eac2bc62a29d2cc0acc26310c0	337	Phobius	CYTOPLASMIC_DOMAIN	Region of a membrane-bound protein predicted to be outside the membrane, in the cytoplasm.	278	337	-	T	03-09-2014					TCONS_00000178|m.331
PST130.2_000116	ccf002eac2bc62a29d2cc0acc26310c0	337	Phobius	CYTOPLASMIC_DOMAIN	Region of a membrane-bound protein predicted to be outside the membrane, in the cytoplasm.	278	337	-	T	03-09-2014					TCONS_00000184|m.337
PST130.2_000116	ccf002eac2bc62a29d2cc0acc26310c0	337	Phobius	NON_CYTOPLASMIC_DOMAIN	Region of a membrane-bound protein predicted to be outside the membrane, in the extracellular region.	239	257	-	T	03-09-2014					TCONS_00000178|m.331
PST130.2_000116	ccf002eac2bc62a29d2cc0acc26310c0	337	Phobius	NON_CYTOPLASMIC_DOMAIN	Region of a membrane-bound protein predicted to be outside the membrane, in the extracellular region.	239	257	-	T	03-09-2014					TCONS_00000184|m.337
PST130.2_000116	ccf002eac2bc62a29d2cc0acc26310c0	337	Phobius	TRANSMEMBRANE	Region of a membrane-bound protein predicted to be embedded in the membrane.	220	238	-	T	03-09-2014					TCONS_00000178|m.331
PST130.2_000116	ccf002eac2bc62a29d2cc0acc26310c0	337	Phobius	TRANSMEMBRANE	Region of a membrane-bound protein predicted to be embedded in the membrane.	220	238	-	T	03-09-2014					TCONS_00000184|m.337
PST130.2_000116	ccf002eac2bc62a29d2cc0acc26310c0	337	Phobius	TRANSMEMBRANE	Region of a membrane-bound protein predicted to be embedded in the membrane.	258	277	-	T	03-09-2014					TCONS_00000178|m.331
PST130.2_000116	ccf002eac2bc62a29d2cc0acc26310c0	337	Phobius	TRANSMEMBRANE	Region of a membrane-bound protein predicted to be embedded in the membrane.	258	277	-	T	03-09-2014					TCONS_00000184|m.337
PST130.2_000116	ccf002eac2bc62a29d2cc0acc26310c0	337	TMHMM	TMhelix	Region of a membrane-bound protein predicted to be embedded in the membrane.	213	235	-	T	03-09-2014					TCONS_00000178|m.331
PST130.2_000116	ccf002eac2bc62a29d2cc0acc26310c0	337	TMHMM	TMhelix	Region of a membrane-bound protein predicted to be embedded in the membrane.	213	235	-	T	03-09-2014					TCONS_00000184|m.337
PST130.2_000116	d472e3dc834f85c72596696e8e3f01f2	441	Gene3D	G3DSA:3.40.50.1820		165	241	5.2E-14	T	02-09-2014	IPR029058	Alpha/Beta hydrolase fold			TCONS_00000175|m.352
PST130.2_000116	d472e3dc834f85c72596696e8e3f01f2	441	Gene3D	G3DSA:3.40.50.1820		165	241	5.2E-14	T	02-09-2014	IPR029058	Alpha/Beta hydrolase fold			TCONS_00000176|m.367
PST130.2_000116	d472e3dc834f85c72596696e8e3f01f2	441	Gene3D	G3DSA:3.40.50.1820		165	241	5.2E-14	T	02-09-2014	IPR029058	Alpha/Beta hydrolase fold			TCONS_00000183|m.377
PST130.2_000116	d472e3dc834f85c72596696e8e3f01f2	441	Gene3D	G3DSA:3.40.50.1820		165	241	5.2E-14	T	02-09-2014	IPR029058	Alpha/Beta hydrolase fold			TCONS_00000184|m.336
PST130.2_000116	d472e3dc834f85c72596696e8e3f01f2	441	Gene3D	G3DSA:3.40.50.1820		165	241	5.2E-14	T	02-09-2014	IPR029058	Alpha/Beta hydrolase fold			TCONS_00000185|m.326
PST130.2_000116	d472e3dc834f85c72596696e8e3f01f2	441	Gene3D	G3DSA:3.40.50.1820		79	127	5.2E-14	T	02-09-2014	IPR029058	Alpha/Beta hydrolase fold			TCONS_00000175|m.352
PST130.2_000116	d472e3dc834f85c72596696e8e3f01f2	441	Gene3D	G3DSA:3.40.50.1820		79	127	5.2E-14	T	02-09-2014	IPR029058	Alpha/Beta hydrolase fold			TCONS_00000176|m.367
PST130.2_000116	d472e3dc834f85c72596696e8e3f01f2	441	Gene3D	G3DSA:3.40.50.1820		79	127	5.2E-14	T	02-09-2014	IPR029058	Alpha/Beta hydrolase fold			TCONS_00000183|m.377
PST130.2_000116	d472e3dc834f85c72596696e8e3f01f2	441	Gene3D	G3DSA:3.40.50.1820		79	127	5.2E-14	T	02-09-2014	IPR029058	Alpha/Beta hydrolase fold			TCONS_00000184|m.336
PST130.2_000116	d472e3dc834f85c72596696e8e3f01f2	441	Gene3D	G3DSA:3.40.50.1820		79	127	5.2E-14	T	02-09-2014	IPR029058	Alpha/Beta hydrolase fold			TCONS_00000185|m.326
PST130.2_000116	d472e3dc834f85c72596696e8e3f01f2	441	PANTHER	PTHR13390		32	441	1.0E-80	T	02-09-2014	IPR019363	Protein of unknown function DUF2305			TCONS_00000175|m.352
PST130.2_000116	d472e3dc834f85c72596696e8e3f01f2	441	PANTHER	PTHR13390		32	441	1.0E-80	T	02-09-2014	IPR019363	Protein of unknown function DUF2305			TCONS_00000176|m.367
PST130.2_000116	d472e3dc834f85c72596696e8e3f01f2	441	PANTHER	PTHR13390		32	441	1.0E-80	T	02-09-2014	IPR019363	Protein of unknown function DUF2305			TCONS_00000183|m.377
PST130.2_000116	d472e3dc834f85c72596696e8e3f01f2	441	PANTHER	PTHR13390		32	441	1.0E-80	T	02-09-2014	IPR019363	Protein of unknown function DUF2305			TCONS_00000184|m.336
PST130.2_000116	d472e3dc834f85c72596696e8e3f01f2	441	PANTHER	PTHR13390		32	441	1.0E-80	T	02-09-2014	IPR019363	Protein of unknown function DUF2305			TCONS_00000185|m.326
PST130.2_000116	d472e3dc834f85c72596696e8e3f01f2	441	PANTHER	PTHR13390:SF0		32	441	1.0E-80	T	02-09-2014					TCONS_00000175|m.352
PST130.2_000116	d472e3dc834f85c72596696e8e3f01f2	441	PANTHER	PTHR13390:SF0		32	441	1.0E-80	T	02-09-2014					TCONS_00000176|m.367
PST130.2_000116	d472e3dc834f85c72596696e8e3f01f2	441	PANTHER	PTHR13390:SF0		32	441	1.0E-80	T	02-09-2014					TCONS_00000183|m.377
PST130.2_000116	d472e3dc834f85c72596696e8e3f01f2	441	PANTHER	PTHR13390:SF0		32	441	1.0E-80	T	02-09-2014					TCONS_00000184|m.336
PST130.2_000116	d472e3dc834f85c72596696e8e3f01f2	441	PANTHER	PTHR13390:SF0		32	441	1.0E-80	T	02-09-2014					TCONS_00000185|m.326
PST130.2_000116	d472e3dc834f85c72596696e8e3f01f2	441	Pfam	PF10230	Uncharacterised conserved protein (DUF2305)	81	418	4.9E-44	T	02-09-2014	IPR019363	Protein of unknown function DUF2305			TCONS_00000175|m.352
PST130.2_000116	d472e3dc834f85c72596696e8e3f01f2	441	Pfam	PF10230	Uncharacterised conserved protein (DUF2305)	81	418	4.9E-44	T	02-09-2014	IPR019363	Protein of unknown function DUF2305			TCONS_00000176|m.367
PST130.2_000116	d472e3dc834f85c72596696e8e3f01f2	441	Pfam	PF10230	Uncharacterised conserved protein (DUF2305)	81	418	4.9E-44	T	02-09-2014	IPR019363	Protein of unknown function DUF2305			TCONS_00000183|m.377
PST130.2_000116	d472e3dc834f85c72596696e8e3f01f2	441	Pfam	PF10230	Uncharacterised conserved protein (DUF2305)	81	418	4.9E-44	T	02-09-2014	IPR019363	Protein of unknown function DUF2305			TCONS_00000184|m.336
PST130.2_000116	d472e3dc834f85c72596696e8e3f01f2	441	Pfam	PF10230	Uncharacterised conserved protein (DUF2305)	81	418	4.9E-44	T	02-09-2014	IPR019363	Protein of unknown function DUF2305			TCONS_00000185|m.326
PST130.2_000116	d472e3dc834f85c72596696e8e3f01f2	441	Phobius	CYTOPLASMIC_DOMAIN	Region of a membrane-bound protein predicted to be outside the membrane, in the cytoplasm.	1	244	-	T	03-09-2014					TCONS_00000175|m.352
PST130.2_000116	d472e3dc834f85c72596696e8e3f01f2	441	Phobius	CYTOPLASMIC_DOMAIN	Region of a membrane-bound protein predicted to be outside the membrane, in the cytoplasm.	1	244	-	T	03-09-2014					TCONS_00000176|m.367
PST130.2_000116	d472e3dc834f85c72596696e8e3f01f2	441	Phobius	CYTOPLASMIC_DOMAIN	Region of a membrane-bound protein predicted to be outside the membrane, in the cytoplasm.	1	244	-	T	03-09-2014					TCONS_00000183|m.377
PST130.2_000116	d472e3dc834f85c72596696e8e3f01f2	441	Phobius	CYTOPLASMIC_DOMAIN	Region of a membrane-bound protein predicted to be outside the membrane, in the cytoplasm.	1	244	-	T	03-09-2014					TCONS_00000184|m.336
PST130.2_000116	d472e3dc834f85c72596696e8e3f01f2	441	Phobius	CYTOPLASMIC_DOMAIN	Region of a membrane-bound protein predicted to be outside the membrane, in the cytoplasm.	1	244	-	T	03-09-2014					TCONS_00000185|m.326
PST130.2_000116	d472e3dc834f85c72596696e8e3f01f2	441	Phobius	CYTOPLASMIC_DOMAIN	Region of a membrane-bound protein predicted to be outside the membrane, in the cytoplasm.	328	441	-	T	03-09-2014					TCONS_00000175|m.352
PST130.2_000116	d472e3dc834f85c72596696e8e3f01f2	441	Phobius	CYTOPLASMIC_DOMAIN	Region of a membrane-bound protein predicted to be outside the membrane, in the cytoplasm.	328	441	-	T	03-09-2014					TCONS_00000176|m.367
PST130.2_000116	d472e3dc834f85c72596696e8e3f01f2	441	Phobius	CYTOPLASMIC_DOMAIN	Region of a membrane-bound protein predicted to be outside the membrane, in the cytoplasm.	328	441	-	T	03-09-2014					TCONS_00000183|m.377
PST130.2_000116	d472e3dc834f85c72596696e8e3f01f2	441	Phobius	CYTOPLASMIC_DOMAIN	Region of a membrane-bound protein predicted to be outside the membrane, in the cytoplasm.	328	441	-	T	03-09-2014					TCONS_00000184|m.336
PST130.2_000116	d472e3dc834f85c72596696e8e3f01f2	441	Phobius	CYTOPLASMIC_DOMAIN	Region of a membrane-bound protein predicted to be outside the membrane, in the cytoplasm.	328	441	-	T	03-09-2014					TCONS_00000185|m.326
PST130.2_000116	d472e3dc834f85c72596696e8e3f01f2	441	Phobius	NON_CYTOPLASMIC_DOMAIN	Region of a membrane-bound protein predicted to be outside the membrane, in the extracellular region.	272	306	-	T	03-09-2014					TCONS_00000175|m.352
PST130.2_000116	d472e3dc834f85c72596696e8e3f01f2	441	Phobius	NON_CYTOPLASMIC_DOMAIN	Region of a membrane-bound protein predicted to be outside the membrane, in the extracellular region.	272	306	-	T	03-09-2014					TCONS_00000176|m.367
PST130.2_000116	d472e3dc834f85c72596696e8e3f01f2	441	Phobius	NON_CYTOPLASMIC_DOMAIN	Region of a membrane-bound protein predicted to be outside the membrane, in the extracellular region.	272	306	-	T	03-09-2014					TCONS_00000183|m.377
PST130.2_000116	d472e3dc834f85c72596696e8e3f01f2	441	Phobius	NON_CYTOPLASMIC_DOMAIN	Region of a membrane-bound protein predicted to be outside the membrane, in the extracellular region.	272	306	-	T	03-09-2014					TCONS_00000184|m.336
PST130.2_000116	d472e3dc834f85c72596696e8e3f01f2	441	Phobius	NON_CYTOPLASMIC_DOMAIN	Region of a membrane-bound protein predicted to be outside the membrane, in the extracellular region.	272	306	-	T	03-09-2014					TCONS_00000185|m.326
PST130.2_000116	d472e3dc834f85c72596696e8e3f01f2	441	Phobius	TRANSMEMBRANE	Region of a membrane-bound protein predicted to be embedded in the membrane.	245	271	-	T	03-09-2014					TCONS_00000175|m.352
PST130.2_000116	d472e3dc834f85c72596696e8e3f01f2	441	Phobius	TRANSMEMBRANE	Region of a membrane-bound protein predicted to be embedded in the membrane.	245	271	-	T	03-09-2014					TCONS_00000176|m.367
PST130.2_000116	d472e3dc834f85c72596696e8e3f01f2	441	Phobius	TRANSMEMBRANE	Region of a membrane-bound protein predicted to be embedded in the membrane.	245	271	-	T	03-09-2014					TCONS_00000183|m.377
PST130.2_000116	d472e3dc834f85c72596696e8e3f01f2	441	Phobius	TRANSMEMBRANE	Region of a membrane-bound protein predicted to be embedded in the membrane.	245	271	-	T	03-09-2014					TCONS_00000184|m.336
PST130.2_000116	d472e3dc834f85c72596696e8e3f01f2	441	Phobius	TRANSMEMBRANE	Region of a membrane-bound protein predicted to be embedded in the membrane.	245	271	-	T	03-09-2014					TCONS_00000185|m.326
PST130.2_000116	d472e3dc834f85c72596696e8e3f01f2	441	Phobius	TRANSMEMBRANE	Region of a membrane-bound protein predicted to be embedded in the membrane.	307	327	-	T	03-09-2014					TCONS_00000175|m.352
PST130.2_000116	d472e3dc834f85c72596696e8e3f01f2	441	Phobius	TRANSMEMBRANE	Region of a membrane-bound protein predicted to be embedded in the membrane.	307	327	-	T	03-09-2014					TCONS_00000176|m.367
PST130.2_000116	d472e3dc834f85c72596696e8e3f01f2	441	Phobius	TRANSMEMBRANE	Region of a membrane-bound protein predicted to be embedded in the membrane.	307	327	-	T	03-09-2014					TCONS_00000183|m.377
PST130.2_000116	d472e3dc834f85c72596696e8e3f01f2	441	Phobius	TRANSMEMBRANE	Region of a membrane-bound protein predicted to be embedded in the membrane.	307	327	-	T	03-09-2014					TCONS_00000184|m.336
PST130.2_000116	d472e3dc834f85c72596696e8e3f01f2	441	Phobius	TRANSMEMBRANE	Region of a membrane-bound protein predicted to be embedded in the membrane.	307	327	-	T	03-09-2014					TCONS_00000185|m.326
PST130.2_000116	d472e3dc834f85c72596696e8e3f01f2	441	SUPERFAMILY	SSF53474		158	242	5.59E-14	T	02-09-2014	IPR029058	Alpha/Beta hydrolase fold			TCONS_00000175|m.352
PST130.2_000116	d472e3dc834f85c72596696e8e3f01f2	441	SUPERFAMILY	SSF53474		158	242	5.59E-14	T	02-09-2014	IPR029058	Alpha/Beta hydrolase fold			TCONS_00000176|m.367
PST130.2_000116	d472e3dc834f85c72596696e8e3f01f2	441	SUPERFAMILY	SSF53474		158	242	5.59E-14	T	02-09-2014	IPR029058	Alpha/Beta hydrolase fold			TCONS_00000183|m.377
PST130.2_000116	d472e3dc834f85c72596696e8e3f01f2	441	SUPERFAMILY	SSF53474		158	242	5.59E-14	T	02-09-2014	IPR029058	Alpha/Beta hydrolase fold			TCONS_00000184|m.336
PST130.2_000116	d472e3dc834f85c72596696e8e3f01f2	441	SUPERFAMILY	SSF53474		158	242	5.59E-14	T	02-09-2014	IPR029058	Alpha/Beta hydrolase fold			TCONS_00000185|m.326
PST130.2_000116	d472e3dc834f85c72596696e8e3f01f2	441	SUPERFAMILY	SSF53474		78	127	5.59E-14	T	02-09-2014	IPR029058	Alpha/Beta hydrolase fold			TCONS_00000175|m.352
PST130.2_000116	d472e3dc834f85c72596696e8e3f01f2	441	SUPERFAMILY	SSF53474		78	127	5.59E-14	T	02-09-2014	IPR029058	Alpha/Beta hydrolase fold			TCONS_00000176|m.367
PST130.2_000116	d472e3dc834f85c72596696e8e3f01f2	441	SUPERFAMILY	SSF53474		78	127	5.59E-14	T	02-09-2014	IPR029058	Alpha/Beta hydrolase fold			TCONS_00000183|m.377
PST130.2_000116	d472e3dc834f85c72596696e8e3f01f2	441	SUPERFAMILY	SSF53474		78	127	5.59E-14	T	02-09-2014	IPR029058	Alpha/Beta hydrolase fold			TCONS_00000184|m.336
PST130.2_000116	d472e3dc834f85c72596696e8e3f01f2	441	SUPERFAMILY	SSF53474		78	127	5.59E-14	T	02-09-2014	IPR029058	Alpha/Beta hydrolase fold			TCONS_00000185|m.326
PST130.2_000116	e1cebecaff79702ccdefcf083d272f56	225	PANTHER	PTHR13390		1	208	1.1E-36	T	02-09-2014	IPR019363	Protein of unknown function DUF2305			TCONS_00000178|m.332
PST130.2_000116	e1cebecaff79702ccdefcf083d272f56	225	PANTHER	PTHR13390:SF0		1	208	1.1E-36	T	02-09-2014					TCONS_00000178|m.332
PST130.2_000116	e1cebecaff79702ccdefcf083d272f56	225	Pfam	PF10230	Uncharacterised conserved protein (DUF2305)	3	202	5.2E-18	T	02-09-2014	IPR019363	Protein of unknown function DUF2305			TCONS_00000178|m.332
PST130.2_000116	e1cebecaff79702ccdefcf083d272f56	225	Phobius	CYTOPLASMIC_DOMAIN	Region of a membrane-bound protein predicted to be outside the membrane, in the cytoplasm.	112	225	-	T	03-09-2014					TCONS_00000178|m.332
PST130.2_000116	e1cebecaff79702ccdefcf083d272f56	225	Phobius	CYTOPLASMIC_DOMAIN	Region of a membrane-bound protein predicted to be outside the membrane, in the cytoplasm.	1	28	-	T	03-09-2014					TCONS_00000178|m.332
PST130.2_000116	e1cebecaff79702ccdefcf083d272f56	225	Phobius	NON_CYTOPLASMIC_DOMAIN	Region of a membrane-bound protein predicted to be outside the membrane, in the extracellular region.	56	90	-	T	03-09-2014					TCONS_00000178|m.332
PST130.2_000116	e1cebecaff79702ccdefcf083d272f56	225	Phobius	TRANSMEMBRANE	Region of a membrane-bound protein predicted to be embedded in the membrane.	29	55	-	T	03-09-2014					TCONS_00000178|m.332
PST130.2_000116	e1cebecaff79702ccdefcf083d272f56	225	Phobius	TRANSMEMBRANE	Region of a membrane-bound protein predicted to be embedded in the membrane.	91	111	-	T	03-09-2014					TCONS_00000178|m.332
PST130.2_000116	f4896262bb1aa6409c2e42e5da2f7ba6	348	Phobius	CYTOPLASMIC_DOMAIN	Region of a membrane-bound protein predicted to be outside the membrane, in the cytoplasm.	125	144	-	T	03-09-2014					TCONS_00000185|m.327
PST130.2_000116	f4896262bb1aa6409c2e42e5da2f7ba6	348	Phobius	CYTOPLASMIC_DOMAIN	Region of a membrane-bound protein predicted to be outside the membrane, in the cytoplasm.	1	64	-	T	03-09-2014					TCONS_00000185|m.327
PST130.2_000116	f4896262bb1aa6409c2e42e5da2f7ba6	348	Phobius	NON_CYTOPLASMIC_DOMAIN	Region of a membrane-bound protein predicted to be outside the membrane, in the extracellular region.	165	348	-	T	03-09-2014					TCONS_00000185|m.327
PST130.2_000116	f4896262bb1aa6409c2e42e5da2f7ba6	348	Phobius	NON_CYTOPLASMIC_DOMAIN	Region of a membrane-bound protein predicted to be outside the membrane, in the extracellular region.	87	105	-	T	03-09-2014					TCONS_00000185|m.327
PST130.2_000116	f4896262bb1aa6409c2e42e5da2f7ba6	348	Phobius	TRANSMEMBRANE	Region of a membrane-bound protein predicted to be embedded in the membrane.	106	124	-	T	03-09-2014					TCONS_00000185|m.327
PST130.2_000116	f4896262bb1aa6409c2e42e5da2f7ba6	348	Phobius	TRANSMEMBRANE	Region of a membrane-bound protein predicted to be embedded in the membrane.	145	164	-	T	03-09-2014					TCONS_00000185|m.327
PST130.2_000116	f4896262bb1aa6409c2e42e5da2f7ba6	348	Phobius	TRANSMEMBRANE	Region of a membrane-bound protein predicted to be embedded in the membrane.	65	86	-	T	03-09-2014					TCONS_00000185|m.327
PST130.2_000116	f4896262bb1aa6409c2e42e5da2f7ba6	348	TMHMM	TMhelix	Region of a membrane-bound protein predicted to be embedded in the membrane.	145	164	-	T	03-09-2014					TCONS_00000185|m.327
PST130.2_000116	f4896262bb1aa6409c2e42e5da2f7ba6	348	TMHMM	TMhelix	Region of a membrane-bound protein predicted to be embedded in the membrane.	65	87	-	T	03-09-2014					TCONS_00000185|m.327
PST130.2_000116	f4d098cda41618c9f4d300ce7deb5341	142	Pfam	PF09779	Ima1 N-terminal domain	29	117	2.0E-8	T	02-09-2014	IPR018617	Ima1, N-terminal domain			TCONS_00000175|m.354
PST130.2_000116	f4d098cda41618c9f4d300ce7deb5341	142	Pfam	PF09779	Ima1 N-terminal domain	29	117	2.0E-8	T	02-09-2014	IPR018617	Ima1, N-terminal domain			TCONS_00000177|m.360
PST130.2_000116	f4d098cda41618c9f4d300ce7deb5341	142	Pfam	PF09779	Ima1 N-terminal domain	29	117	2.0E-8	T	02-09-2014	IPR018617	Ima1, N-terminal domain			TCONS_00000179|m.374
PST130.2_000116	f4d098cda41618c9f4d300ce7deb5341	142	Pfam	PF09779	Ima1 N-terminal domain	29	117	2.0E-8	T	02-09-2014	IPR018617	Ima1, N-terminal domain			TCONS_00000181|m.346
PST130.2_000116	f4d098cda41618c9f4d300ce7deb5341	142	Pfam	PF09779	Ima1 N-terminal domain	29	117	2.0E-8	T	02-09-2014	IPR018617	Ima1, N-terminal domain			TCONS_00000182|m.364
PST130.2_000116	f4d098cda41618c9f4d300ce7deb5341	142	Pfam	PF09779	Ima1 N-terminal domain	29	117	2.0E-8	T	02-09-2014	IPR018617	Ima1, N-terminal domain			TCONS_00000183|m.379
PST130.2_000116	f4d098cda41618c9f4d300ce7deb5341	142	Pfam	PF09779	Ima1 N-terminal domain	29	117	2.0E-8	T	02-09-2014	IPR018617	Ima1, N-terminal domain			TCONS_00000185|m.328
PST130.2_000116	f5edbde08f127ff3f6a38771d82f4737	189	Phobius	CYTOPLASMIC_DOMAIN	Region of a membrane-bound protein predicted to be outside the membrane, in the cytoplasm.	130	189	-	T	03-09-2014					TCONS_00000175|m.353
PST130.2_000116	f5edbde08f127ff3f6a38771d82f4737	189	Phobius	CYTOPLASMIC_DOMAIN	Region of a membrane-bound protein predicted to be outside the membrane, in the cytoplasm.	130	189	-	T	03-09-2014					TCONS_00000177|m.358
PST130.2_000116	f5edbde08f127ff3f6a38771d82f4737	189	Phobius	CYTOPLASMIC_DOMAIN	Region of a membrane-bound protein predicted to be outside the membrane, in the cytoplasm.	1	71	-	T	03-09-2014					TCONS_00000175|m.353
PST130.2_000116	f5edbde08f127ff3f6a38771d82f4737	189	Phobius	CYTOPLASMIC_DOMAIN	Region of a membrane-bound protein predicted to be outside the membrane, in the cytoplasm.	1	71	-	T	03-09-2014					TCONS_00000177|m.358
PST130.2_000116	f5edbde08f127ff3f6a38771d82f4737	189	Phobius	NON_CYTOPLASMIC_DOMAIN	Region of a membrane-bound protein predicted to be outside the membrane, in the extracellular region.	91	109	-	T	03-09-2014					TCONS_00000175|m.353
PST130.2_000116	f5edbde08f127ff3f6a38771d82f4737	189	Phobius	NON_CYTOPLASMIC_DOMAIN	Region of a membrane-bound protein predicted to be outside the membrane, in the extracellular region.	91	109	-	T	03-09-2014					TCONS_00000177|m.358
PST130.2_000116	f5edbde08f127ff3f6a38771d82f4737	189	Phobius	TRANSMEMBRANE	Region of a membrane-bound protein predicted to be embedded in the membrane.	110	129	-	T	03-09-2014					TCONS_00000175|m.353
PST130.2_000116	f5edbde08f127ff3f6a38771d82f4737	189	Phobius	TRANSMEMBRANE	Region of a membrane-bound protein predicted to be embedded in the membrane.	110	129	-	T	03-09-2014					TCONS_00000177|m.358
PST130.2_000116	f5edbde08f127ff3f6a38771d82f4737	189	Phobius	TRANSMEMBRANE	Region of a membrane-bound protein predicted to be embedded in the membrane.	72	90	-	T	03-09-2014					TCONS_00000175|m.353
PST130.2_000116	f5edbde08f127ff3f6a38771d82f4737	189	Phobius	TRANSMEMBRANE	Region of a membrane-bound protein predicted to be embedded in the membrane.	72	90	-	T	03-09-2014					TCONS_00000177|m.358
PST130.2_000116	f5edbde08f127ff3f6a38771d82f4737	189	TMHMM	TMhelix	Region of a membrane-bound protein predicted to be embedded in the membrane.	109	131	-	T	03-09-2014					TCONS_00000175|m.353
PST130.2_000116	f5edbde08f127ff3f6a38771d82f4737	189	TMHMM	TMhelix	Region of a membrane-bound protein predicted to be embedded in the membrane.	109	131	-	T	03-09-2014					TCONS_00000177|m.358
PST130.2_000116	f5edbde08f127ff3f6a38771d82f4737	189	TMHMM	TMhelix	Region of a membrane-bound protein predicted to be embedded in the membrane.	65	87	-	T	03-09-2014					TCONS_00000175|m.353
PST130.2_000116	f5edbde08f127ff3f6a38771d82f4737	189	TMHMM	TMhelix	Region of a membrane-bound protein predicted to be embedded in the membrane.	65	87	-	T	03-09-2014					TCONS_00000177|m.358
PST130.2_000117	1aabe1b78433bc1e2b33e9a76f08e43d	395	Pfam	PF08457	Sfi1 spindle body protein	17	259	2.9E-9	T	02-09-2014	IPR013665	Sfi1 spindle body			TCONS_00000187|m.394
PST130.2_000117	1aabe1b78433bc1e2b33e9a76f08e43d	395	Pfam	PF08457	Sfi1 spindle body protein	17	259	2.9E-9	T	02-09-2014	IPR013665	Sfi1 spindle body			TCONS_00000188|m.387
PST130.2_000117	2d69b6c0f56b185297626ac9908658d7	560	Pfam	PF08457	Sfi1 spindle body protein	4	424	4.4E-18	T	02-09-2014	IPR013665	Sfi1 spindle body			TCONS_00000186|m.391
PST130.2_000117	6c526d97b42c9dbd45729ed6bad11134	255	Pfam	PF08457	Sfi1 spindle body protein	4	171	6.9E-7	T	02-09-2014	IPR013665	Sfi1 spindle body			TCONS_00000187|m.396
PST130.2_000117	6c526d97b42c9dbd45729ed6bad11134	255	Pfam	PF08457	Sfi1 spindle body protein	4	171	6.9E-7	T	02-09-2014	IPR013665	Sfi1 spindle body			TCONS_00000188|m.389
PST130.2_000119	b8e5f05837cc10c07cc9762b29798a7b	244	Gene3D	G3DSA:3.40.250.10		106	204	9.4E-11	T	02-09-2014	IPR001763	Rhodanese-like domain			TCONS_00000190|m.324
PST130.2_000119	b8e5f05837cc10c07cc9762b29798a7b	244	PANTHER	PTHR10953		29	244	6.1E-27	T	02-09-2014					TCONS_00000190|m.324
PST130.2_000119	b8e5f05837cc10c07cc9762b29798a7b	244	PANTHER	PTHR10953:SF102		29	244	6.1E-27	T	02-09-2014					TCONS_00000190|m.324
PST130.2_000119	b8e5f05837cc10c07cc9762b29798a7b	244	Pfam	PF00581	Rhodanese-like domain	116	202	8.7E-7	T	02-09-2014	IPR001763	Rhodanese-like domain			TCONS_00000190|m.324
PST130.2_000119	b8e5f05837cc10c07cc9762b29798a7b	244	ProSiteProfiles	PS50206	Rhodanese domain profile.	120	242	11.394	T	02-09-2014	IPR001763	Rhodanese-like domain			TCONS_00000190|m.324
PST130.2_000119	b8e5f05837cc10c07cc9762b29798a7b	244	SMART	SM00450	Rhodanese Homology Domain	110	239	3.9E-7	T	02-09-2014	IPR001763	Rhodanese-like domain			TCONS_00000190|m.324
PST130.2_000119	b8e5f05837cc10c07cc9762b29798a7b	244	SUPERFAMILY	SSF52821		107	206	9.04E-11	T	02-09-2014	IPR001763	Rhodanese-like domain			TCONS_00000190|m.324
PST130.2_000122	3bd79c30ce0eb2e2849be57e485c843f	1285	Gene3D	G3DSA:3.20.20.70		613	884	1.2E-5	T	02-09-2014	IPR013785	Aldolase-type TIM barrel	GO:0003824		TCONS_00000193|m.399
PST130.2_000122	3bd79c30ce0eb2e2849be57e485c843f	1285	Gene3D	G3DSA:3.40.366.10		176	344	2.7E-14	T	02-09-2014	IPR001227	Acyl transferase domain	GO:0008152,GO:0016740		TCONS_00000193|m.399
PST130.2_000122	3bd79c30ce0eb2e2849be57e485c843f	1285	Gene3D	G3DSA:3.40.366.10		460	575	2.7E-14	T	02-09-2014	IPR001227	Acyl transferase domain	GO:0008152,GO:0016740		TCONS_00000193|m.399
PST130.2_000122	3bd79c30ce0eb2e2849be57e485c843f	1285	PANTHER	PTHR10982		86	1268	0.0	T	02-09-2014					TCONS_00000193|m.399
PST130.2_000122	3bd79c30ce0eb2e2849be57e485c843f	1285	PANTHER	PTHR10982:SF12		86	1268	0.0	T	02-09-2014					TCONS_00000193|m.399
PST130.2_000122	3bd79c30ce0eb2e2849be57e485c843f	1285	Pfam	PF08354	Domain of unknown function (DUF1729)	1069	1125	7.4E-27	T	02-09-2014	IPR013565	Domain of unknown function DUF1729	GO:0004318,GO:0055114	KEGG: 00061+4.2.1.59+2.3.1.39+1.3.1.9+3.1.2.14,KEGG: 00780+4.2.1.59,MetaCyc: PWY-4381,MetaCyc: PWY-5142,MetaCyc: PWY-5147,MetaCyc: PWY-5366,MetaCyc: PWY-5367,MetaCyc: PWY-5966,MetaCyc: PWY-5971,MetaCyc: PWY-5973,MetaCyc: PWY-5989,MetaCyc: PWY-5994,MetaCyc: PWY-6282,MetaCyc: PWY-6519,MetaCyc: PWY-6799,MetaCyc: PWY-7096,MetaCyc: PWY-7388	TCONS_00000193|m.399
PST130.2_000122	3bd79c30ce0eb2e2849be57e485c843f	1285	Phobius	CYTOPLASMIC_DOMAIN	Region of a membrane-bound protein predicted to be outside the membrane, in the cytoplasm.	1	255	-	T	03-09-2014					TCONS_00000193|m.399
PST130.2_000122	3bd79c30ce0eb2e2849be57e485c843f	1285	Phobius	CYTOPLASMIC_DOMAIN	Region of a membrane-bound protein predicted to be outside the membrane, in the cytoplasm.	318	328	-	T	03-09-2014					TCONS_00000193|m.399
PST130.2_000122	3bd79c30ce0eb2e2849be57e485c843f	1285	Phobius	NON_CYTOPLASMIC_DOMAIN	Region of a membrane-bound protein predicted to be outside the membrane, in the extracellular region.	279	297	-	T	03-09-2014					TCONS_00000193|m.399
PST130.2_000122	3bd79c30ce0eb2e2849be57e485c843f	1285	Phobius	NON_CYTOPLASMIC_DOMAIN	Region of a membrane-bound protein predicted to be outside the membrane, in the extracellular region.	350	1285	-	T	03-09-2014					TCONS_00000193|m.399
PST130.2_000122	3bd79c30ce0eb2e2849be57e485c843f	1285	Phobius	TRANSMEMBRANE	Region of a membrane-bound protein predicted to be embedded in the membrane.	256	278	-	T	03-09-2014					TCONS_00000193|m.399
PST130.2_000122	3bd79c30ce0eb2e2849be57e485c843f	1285	Phobius	TRANSMEMBRANE	Region of a membrane-bound protein predicted to be embedded in the membrane.	298	317	-	T	03-09-2014					TCONS_00000193|m.399
PST130.2_000122	3bd79c30ce0eb2e2849be57e485c843f	1285	Phobius	TRANSMEMBRANE	Region of a membrane-bound protein predicted to be embedded in the membrane.	329	349	-	T	03-09-2014					TCONS_00000193|m.399
PST130.2_000122	3bd79c30ce0eb2e2849be57e485c843f	1285	PRINTS	PR01483	Fatty acid synthase signature	1063	1087	1.2E-61	T	03-09-2014	IPR003965	Fatty acid synthase	GO:0004312,GO:0005835,GO:0006633,GO:0055114		TCONS_00000193|m.399
PST130.2_000122	3bd79c30ce0eb2e2849be57e485c843f	1285	PRINTS	PR01483	Fatty acid synthase signature	624	644	1.2E-61	T	03-09-2014	IPR003965	Fatty acid synthase	GO:0004312,GO:0005835,GO:0006633,GO:0055114		TCONS_00000193|m.399
PST130.2_000122	3bd79c30ce0eb2e2849be57e485c843f	1285	PRINTS	PR01483	Fatty acid synthase signature	650	668	1.2E-61	T	03-09-2014	IPR003965	Fatty acid synthase	GO:0004312,GO:0005835,GO:0006633,GO:0055114		TCONS_00000193|m.399
PST130.2_000122	3bd79c30ce0eb2e2849be57e485c843f	1285	PRINTS	PR01483	Fatty acid synthase signature	753	771	1.2E-61	T	03-09-2014	IPR003965	Fatty acid synthase	GO:0004312,GO:0005835,GO:0006633,GO:0055114		TCONS_00000193|m.399
PST130.2_000122	3bd79c30ce0eb2e2849be57e485c843f	1285	PRINTS	PR01483	Fatty acid synthase signature	773	792	1.2E-61	T	03-09-2014	IPR003965	Fatty acid synthase	GO:0004312,GO:0005835,GO:0006633,GO:0055114		TCONS_00000193|m.399
PST130.2_000122	3bd79c30ce0eb2e2849be57e485c843f	1285	PRINTS	PR01483	Fatty acid synthase signature	961	979	1.2E-61	T	03-09-2014	IPR003965	Fatty acid synthase	GO:0004312,GO:0005835,GO:0006633,GO:0055114		TCONS_00000193|m.399
PST130.2_000122	3bd79c30ce0eb2e2849be57e485c843f	1285	SUPERFAMILY	SSF51412		626	872	6.41E-7	T	02-09-2014					TCONS_00000193|m.399
PST130.2_000122	3bd79c30ce0eb2e2849be57e485c843f	1285	SUPERFAMILY	SSF52151		180	350	1.26E-12	T	02-09-2014	IPR016035	Acyl transferase/acyl hydrolase/lysophospholipase	GO:0008152		TCONS_00000193|m.399
PST130.2_000122	3bd79c30ce0eb2e2849be57e485c843f	1285	SUPERFAMILY	SSF52151		462	567	1.26E-12	T	02-09-2014	IPR016035	Acyl transferase/acyl hydrolase/lysophospholipase	GO:0008152		TCONS_00000193|m.399
PST130.2_000124	5de9bcee5edd53ad71c62ecda28adf46	218	Gene3D	G3DSA:1.10.540.10		109	218	1.5E-24	T	02-09-2014	IPR013786	Acyl-CoA dehydrogenase/oxidase, N-terminal	GO:0008152,GO:0016627,GO:0050660,GO:0055114		TCONS_00000199|m.409
PST130.2_000124	5de9bcee5edd53ad71c62ecda28adf46	218	PANTHER	PTHR10909		74	218	1.0E-21	T	02-09-2014					TCONS_00000199|m.409
PST130.2_000124	5de9bcee5edd53ad71c62ecda28adf46	218	PANTHER	PTHR10909:SF250		74	218	1.0E-21	T	02-09-2014					TCONS_00000199|m.409
PST130.2_000124	5de9bcee5edd53ad71c62ecda28adf46	218	Pfam	PF14749	Acyl-coenzyme A oxidase N-terminal	108	217	4.9E-22	T	02-09-2014	IPR029320	Acyl-coenzyme A oxidase, N-terminal		KEGG: 00071+1.3.3.6,KEGG: 00592+1.3.3.6,MetaCyc: PWY-5136,MetaCyc: PWY-6837,MetaCyc: PWY-6920,MetaCyc: PWY-7007,MetaCyc: PWY-7288,MetaCyc: PWY-7291,MetaCyc: PWY-7337,MetaCyc: PWY-7338,MetaCyc: PWY-7340,MetaCyc: PWY-735	TCONS_00000199|m.409
PST130.2_000125	e75f23069f50be52b34c5ad27f8ab625	110	Gene3D	G3DSA:3.40.50.1820		28	109	5.3E-6	T	02-09-2014	IPR029058	Alpha/Beta hydrolase fold			TCONS_00000200|m.415
PST130.2_000125	e75f23069f50be52b34c5ad27f8ab625	110	PANTHER	PTHR17630		3	110	4.5E-30	T	02-09-2014					TCONS_00000200|m.415
PST130.2_000125	e75f23069f50be52b34c5ad27f8ab625	110	PANTHER	PTHR17630:SF44		3	110	4.5E-30	T	02-09-2014					TCONS_00000200|m.415
PST130.2_000125	e75f23069f50be52b34c5ad27f8ab625	110	Pfam	PF01738	Dienelactone hydrolase family	23	110	3.3E-5	T	02-09-2014	IPR002925	Dienelactone hydrolase	GO:0016787		TCONS_00000200|m.415
PST130.2_000127	577951b1a8f15aef10c140ddb1a16a36	297	PANTHER	PTHR11785		1	297	1.3E-151	T	02-09-2014	IPR002293	Amino acid/polyamine transporter I	GO:0003333,GO:0015171,GO:0016020		TCONS_00000202|m.410
PST130.2_000127	577951b1a8f15aef10c140ddb1a16a36	297	PANTHER	PTHR11785:SF199		1	297	1.3E-151	T	02-09-2014					TCONS_00000202|m.410
PST130.2_000127	577951b1a8f15aef10c140ddb1a16a36	297	Pfam	PF00324	Amino acid permease	1	256	5.3E-66	T	02-09-2014	IPR004841	Amino acid permease/ SLC12A domain	GO:0006810,GO:0016020,GO:0055085		TCONS_00000202|m.410
PST130.2_000127	577951b1a8f15aef10c140ddb1a16a36	297	Phobius	CYTOPLASMIC_DOMAIN	Region of a membrane-bound protein predicted to be outside the membrane, in the cytoplasm.	100	119	-	T	03-09-2014					TCONS_00000202|m.410
PST130.2_000127	577951b1a8f15aef10c140ddb1a16a36	297	Phobius	CYTOPLASMIC_DOMAIN	Region of a membrane-bound protein predicted to be outside the membrane, in the cytoplasm.	1	26	-	T	03-09-2014					TCONS_00000202|m.410
PST130.2_000127	577951b1a8f15aef10c140ddb1a16a36	297	Phobius	CYTOPLASMIC_DOMAIN	Region of a membrane-bound protein predicted to be outside the membrane, in the cytoplasm.	180	199	-	T	03-09-2014					TCONS_00000202|m.410
PST130.2_000127	577951b1a8f15aef10c140ddb1a16a36	297	Phobius	CYTOPLASMIC_DOMAIN	Region of a membrane-bound protein predicted to be outside the membrane, in the cytoplasm.	249	297	-	T	03-09-2014					TCONS_00000202|m.410
PST130.2_000127	577951b1a8f15aef10c140ddb1a16a36	297	Phobius	NON_CYTOPLASMIC_DOMAIN	Region of a membrane-bound protein predicted to be outside the membrane, in the extracellular region.	143	153	-	T	03-09-2014					TCONS_00000202|m.410
PST130.2_000127	577951b1a8f15aef10c140ddb1a16a36	297	Phobius	NON_CYTOPLASMIC_DOMAIN	Region of a membrane-bound protein predicted to be outside the membrane, in the extracellular region.	223	227	-	T	03-09-2014					TCONS_00000202|m.410
PST130.2_000127	577951b1a8f15aef10c140ddb1a16a36	297	Phobius	NON_CYTOPLASMIC_DOMAIN	Region of a membrane-bound protein predicted to be outside the membrane, in the extracellular region.	47	79	-	T	03-09-2014					TCONS_00000202|m.410
PST130.2_000127	577951b1a8f15aef10c140ddb1a16a36	297	Phobius	TRANSMEMBRANE	Region of a membrane-bound protein predicted to be embedded in the membrane.	120	142	-	T	03-09-2014					TCONS_00000202|m.410
PST130.2_000127	577951b1a8f15aef10c140ddb1a16a36	297	Phobius	TRANSMEMBRANE	Region of a membrane-bound protein predicted to be embedded in the membrane.	154	179	-	T	03-09-2014					TCONS_00000202|m.410
PST130.2_000127	577951b1a8f15aef10c140ddb1a16a36	297	Phobius	TRANSMEMBRANE	Region of a membrane-bound protein predicted to be embedded in the membrane.	200	222	-	T	03-09-2014					TCONS_00000202|m.410
PST130.2_000127	577951b1a8f15aef10c140ddb1a16a36	297	Phobius	TRANSMEMBRANE	Region of a membrane-bound protein predicted to be embedded in the membrane.	228	248	-	T	03-09-2014					TCONS_00000202|m.410
PST130.2_000127	577951b1a8f15aef10c140ddb1a16a36	297	Phobius	TRANSMEMBRANE	Region of a membrane-bound protein predicted to be embedded in the membrane.	27	46	-	T	03-09-2014					TCONS_00000202|m.410
PST130.2_000127	577951b1a8f15aef10c140ddb1a16a36	297	Phobius	TRANSMEMBRANE	Region of a membrane-bound protein predicted to be embedded in the membrane.	80	99	-	T	03-09-2014					TCONS_00000202|m.410
PST130.2_000127	577951b1a8f15aef10c140ddb1a16a36	297	TMHMM	TMhelix	Region of a membrane-bound protein predicted to be embedded in the membrane.	122	144	-	T	03-09-2014					TCONS_00000202|m.410
PST130.2_000127	577951b1a8f15aef10c140ddb1a16a36	297	TMHMM	TMhelix	Region of a membrane-bound protein predicted to be embedded in the membrane.	159	178	-	T	03-09-2014					TCONS_00000202|m.410
PST130.2_000127	577951b1a8f15aef10c140ddb1a16a36	297	TMHMM	TMhelix	Region of a membrane-bound protein predicted to be embedded in the membrane.	199	221	-	T	03-09-2014					TCONS_00000202|m.410
PST130.2_000127	577951b1a8f15aef10c140ddb1a16a36	297	TMHMM	TMhelix	Region of a membrane-bound protein predicted to be embedded in the membrane.	231	248	-	T	03-09-2014					TCONS_00000202|m.410
PST130.2_000127	577951b1a8f15aef10c140ddb1a16a36	297	TMHMM	TMhelix	Region of a membrane-bound protein predicted to be embedded in the membrane.	27	49	-	T	03-09-2014					TCONS_00000202|m.410
PST130.2_000127	577951b1a8f15aef10c140ddb1a16a36	297	TMHMM	TMhelix	Region of a membrane-bound protein predicted to be embedded in the membrane.	64	86	-	T	03-09-2014					TCONS_00000202|m.410
PST130.2_000127	7e0a20e49e45c7c90e17f3552442e031	239	PANTHER	PTHR11785		1	200	2.4E-95	T	02-09-2014	IPR002293	Amino acid/polyamine transporter I	GO:0003333,GO:0015171,GO:0016020		TCONS_00000202|m.411
PST130.2_000127	7e0a20e49e45c7c90e17f3552442e031	239	PANTHER	PTHR11785:SF199		1	200	2.4E-95	T	02-09-2014					TCONS_00000202|m.411
PST130.2_000127	7e0a20e49e45c7c90e17f3552442e031	239	Pfam	PF00324	Amino acid permease	59	205	6.9E-41	T	02-09-2014	IPR004841	Amino acid permease/ SLC12A domain	GO:0006810,GO:0016020,GO:0055085		TCONS_00000202|m.411
PST130.2_000127	7e0a20e49e45c7c90e17f3552442e031	239	Phobius	CYTOPLASMIC_DOMAIN	Region of a membrane-bound protein predicted to be outside the membrane, in the cytoplasm.	163	168	-	T	03-09-2014					TCONS_00000202|m.411
PST130.2_000127	7e0a20e49e45c7c90e17f3552442e031	239	Phobius	CYTOPLASMIC_DOMAIN	Region of a membrane-bound protein predicted to be outside the membrane, in the cytoplasm.	217	239	-	T	03-09-2014					TCONS_00000202|m.411
PST130.2_000127	7e0a20e49e45c7c90e17f3552442e031	239	Phobius	CYTOPLASMIC_DOMAIN	Region of a membrane-bound protein predicted to be outside the membrane, in the cytoplasm.	78	88	-	T	03-09-2014					TCONS_00000202|m.411
PST130.2_000127	7e0a20e49e45c7c90e17f3552442e031	239	Phobius	NON_CYTOPLASMIC_DOMAIN	Region of a membrane-bound protein predicted to be outside the membrane, in the extracellular region.	109	139	-	T	03-09-2014					TCONS_00000202|m.411
PST130.2_000127	7e0a20e49e45c7c90e17f3552442e031	239	Phobius	NON_CYTOPLASMIC_DOMAIN	Region of a membrane-bound protein predicted to be outside the membrane, in the extracellular region.	1	58	-	T	03-09-2014					TCONS_00000202|m.411
PST130.2_000127	7e0a20e49e45c7c90e17f3552442e031	239	Phobius	NON_CYTOPLASMIC_DOMAIN	Region of a membrane-bound protein predicted to be outside the membrane, in the extracellular region.	191	195	-	T	03-09-2014					TCONS_00000202|m.411
PST130.2_000127	7e0a20e49e45c7c90e17f3552442e031	239	Phobius	TRANSMEMBRANE	Region of a membrane-bound protein predicted to be embedded in the membrane.	140	162	-	T	03-09-2014					TCONS_00000202|m.411
PST130.2_000127	7e0a20e49e45c7c90e17f3552442e031	239	Phobius	TRANSMEMBRANE	Region of a membrane-bound protein predicted to be embedded in the membrane.	169	190	-	T	03-09-2014					TCONS_00000202|m.411
PST130.2_000127	7e0a20e49e45c7c90e17f3552442e031	239	Phobius	TRANSMEMBRANE	Region of a membrane-bound protein predicted to be embedded in the membrane.	196	216	-	T	03-09-2014					TCONS_00000202|m.411
PST130.2_000127	7e0a20e49e45c7c90e17f3552442e031	239	Phobius	TRANSMEMBRANE	Region of a membrane-bound protein predicted to be embedded in the membrane.	59	77	-	T	03-09-2014					TCONS_00000202|m.411
PST130.2_000127	7e0a20e49e45c7c90e17f3552442e031	239	Phobius	TRANSMEMBRANE	Region of a membrane-bound protein predicted to be embedded in the membrane.	89	108	-	T	03-09-2014					TCONS_00000202|m.411
PST130.2_000127	7e0a20e49e45c7c90e17f3552442e031	239	ProSitePatterns	PS00218	Amino acid permeases signature.	84	115	-	T	02-09-2014	IPR004840	Amino acid permease, conserved site	GO:0006865,GO:0016021,GO:0055085		TCONS_00000202|m.411
PST130.2_000127	7e0a20e49e45c7c90e17f3552442e031	239	TMHMM	TMhelix	Region of a membrane-bound protein predicted to be embedded in the membrane.	140	162	-	T	03-09-2014					TCONS_00000202|m.411
PST130.2_000127	7e0a20e49e45c7c90e17f3552442e031	239	TMHMM	TMhelix	Region of a membrane-bound protein predicted to be embedded in the membrane.	169	191	-	T	03-09-2014					TCONS_00000202|m.411
PST130.2_000127	7e0a20e49e45c7c90e17f3552442e031	239	TMHMM	TMhelix	Region of a membrane-bound protein predicted to be embedded in the membrane.	60	82	-	T	03-09-2014					TCONS_00000202|m.411
PST130.2_000127	7e0a20e49e45c7c90e17f3552442e031	239	TMHMM	TMhelix	Region of a membrane-bound protein predicted to be embedded in the membrane.	89	111	-	T	03-09-2014					TCONS_00000202|m.411
PST130.2_000128	b4c6cf3df5ab55ea9a2c6d5b6faa8c8a	380	Gene3D	G3DSA:3.40.718.10		5	376	7.0E-112	T	02-09-2014	IPR024084	Isopropylmalate dehydrogenase-like domain	GO:0016616,GO:0055114		TCONS_00000203|m.420
PST130.2_000128	b4c6cf3df5ab55ea9a2c6d5b6faa8c8a	380	PANTHER	PTHR11835		5	380	6.3E-195	T	02-09-2014	IPR001804	Isocitrate and isopropylmalate dehydrogenases family	GO:0000287,GO:0016616,GO:0051287,GO:0055114	Reactome: REACT_1046	TCONS_00000203|m.420
PST130.2_000128	b4c6cf3df5ab55ea9a2c6d5b6faa8c8a	380	PANTHER	PTHR11835:SF35		5	380	6.3E-195	T	02-09-2014					TCONS_00000203|m.420
PST130.2_000128	b4c6cf3df5ab55ea9a2c6d5b6faa8c8a	380	Pfam	PF00180	Isocitrate/isopropylmalate dehydrogenase	7	370	1.3E-121	T	02-09-2014	IPR024084	Isopropylmalate dehydrogenase-like domain	GO:0016616,GO:0055114		TCONS_00000203|m.420
PST130.2_000128	b4c6cf3df5ab55ea9a2c6d5b6faa8c8a	380	ProSitePatterns	PS00470	Isocitrate and isopropylmalate dehydrogenases signature.	253	272	-	T	02-09-2014	IPR019818	Isocitrate/isopropylmalate dehydrogenase, conserved site	GO:0000287,GO:0016616,GO:0051287,GO:0055114	Reactome: REACT_1046	TCONS_00000203|m.420
PST130.2_000128	b4c6cf3df5ab55ea9a2c6d5b6faa8c8a	380	SUPERFAMILY	SSF53659		4	374	4.5E-97	T	02-09-2014					TCONS_00000203|m.420
PST130.2_000128	b4c6cf3df5ab55ea9a2c6d5b6faa8c8a	380	TIGRFAM	TIGR00169	leuB: 3-isopropylmalate dehydrogenase	7	373	3.7E-136	T	02-09-2014	IPR004429	Isopropylmalate dehydrogenase	GO:0003862,GO:0005737,GO:0009098,GO:0055114	KEGG: 00290+1.1.1.85,KEGG: 00660+1.1.1.85,MetaCyc: PWY-7396,UniPathway: UPA00048	TCONS_00000203|m.420
PST130.2_000129	b64a2bf615e6f1c0929b11d2a983a441	460	Gene3D	G3DSA:3.20.20.80		267	457	2.2E-20	T	02-09-2014	IPR013781	Glycoside hydrolase, catalytic domain	GO:0005975		TCONS_00000205|m.416
PST130.2_000129	b64a2bf615e6f1c0929b11d2a983a441	460	Phobius	NON_CYTOPLASMIC_DOMAIN	Region of a membrane-bound protein predicted to be outside the membrane, in the extracellular region.	20	460	-	T	03-09-2014					TCONS_00000205|m.416
PST130.2_000129	b64a2bf615e6f1c0929b11d2a983a441	460	Phobius	SIGNAL_PEPTIDE_C_REGION	C-terminal region of a signal peptide.	16	19	-	T	03-09-2014					TCONS_00000205|m.416
PST130.2_000129	b64a2bf615e6f1c0929b11d2a983a441	460	Phobius	SIGNAL_PEPTIDE_H_REGION	Hydrophobic region of a signal peptide.	3	15	-	T	03-09-2014					TCONS_00000205|m.416
PST130.2_000129	b64a2bf615e6f1c0929b11d2a983a441	460	Phobius	SIGNAL_PEPTIDE_N_REGION	N-terminal region of a signal peptide.	1	2	-	T	03-09-2014					TCONS_00000205|m.416
PST130.2_000129	b64a2bf615e6f1c0929b11d2a983a441	460	Phobius	SIGNAL_PEPTIDE	Signal peptide region	1	19	-	T	03-09-2014					TCONS_00000205|m.416
PST130.2_000129	b64a2bf615e6f1c0929b11d2a983a441	460	SignalP_EUK	SignalP-noTM		1	19	-	T	03-09-2014					TCONS_00000205|m.416
PST130.2_000129	b64a2bf615e6f1c0929b11d2a983a441	460	SUPERFAMILY	SSF51445		190	443	2.61E-29	T	02-09-2014	IPR017853	Glycoside hydrolase, superfamily			TCONS_00000205|m.416
PST130.2_000129	eb50dd691b39b68df02e794b9a5ff96b	127	Gene3D	G3DSA:3.20.20.80		2	124	1.0E-9	T	02-09-2014	IPR013781	Glycoside hydrolase, catalytic domain	GO:0005975		TCONS_00000204|m.419
PST130.2_000129	eb50dd691b39b68df02e794b9a5ff96b	127	SUPERFAMILY	SSF51445		2	111	2.57E-11	T	02-09-2014	IPR017853	Glycoside hydrolase, superfamily			TCONS_00000204|m.419
PST130.2_000131	07b4a46afb88b7442be757e400e3e5d3	162	Gene3D	G3DSA:1.25.40.10		12	135	1.2E-27	T	02-09-2014	IPR011990	Tetratricopeptide-like helical domain	GO:0005515		TCONS_00000207|m.428
PST130.2_000131	07b4a46afb88b7442be757e400e3e5d3	162	PANTHER	PTHR13247		7	162	7.5E-62	T	02-09-2014	IPR016543	Mitochondria fission 1 protein	GO:0000266		TCONS_00000207|m.428
PST130.2_000131	07b4a46afb88b7442be757e400e3e5d3	162	PANTHER	PTHR13247:SF0		7	162	7.5E-62	T	02-09-2014					TCONS_00000207|m.428
PST130.2_000131	07b4a46afb88b7442be757e400e3e5d3	162	Pfam	PF14852	Fis1 N-terminal tetratricopeptide repeat	45	80	2.3E-14	T	02-09-2014	IPR028058	Fis1, N-terminal tetratricopeptide repeat			TCONS_00000207|m.428
PST130.2_000131	07b4a46afb88b7442be757e400e3e5d3	162	Pfam	PF14853	Fis1 C-terminal tetratricopeptide repeat	84	136	1.4E-25	T	02-09-2014	IPR028061	Fis1, C-terminal tetratricopeptide repeat			TCONS_00000207|m.428
PST130.2_000131	07b4a46afb88b7442be757e400e3e5d3	162	Phobius	CYTOPLASMIC_DOMAIN	Region of a membrane-bound protein predicted to be outside the membrane, in the cytoplasm.	158	162	-	T	03-09-2014					TCONS_00000207|m.428
PST130.2_000131	07b4a46afb88b7442be757e400e3e5d3	162	Phobius	NON_CYTOPLASMIC_DOMAIN	Region of a membrane-bound protein predicted to be outside the membrane, in the extracellular region.	1	135	-	T	03-09-2014					TCONS_00000207|m.428
PST130.2_000131	07b4a46afb88b7442be757e400e3e5d3	162	Phobius	TRANSMEMBRANE	Region of a membrane-bound protein predicted to be embedded in the membrane.	136	157	-	T	03-09-2014					TCONS_00000207|m.428
PST130.2_000131	07b4a46afb88b7442be757e400e3e5d3	162	PIRSF	PIRSF008835		7	162	8.5E-70	T	02-09-2014	IPR016543	Mitochondria fission 1 protein	GO:0000266		TCONS_00000207|m.428
PST130.2_000131	07b4a46afb88b7442be757e400e3e5d3	162	SUPERFAMILY	SSF48452		15	159	1.04E-37	T	02-09-2014					TCONS_00000207|m.428
PST130.2_000131	07b4a46afb88b7442be757e400e3e5d3	162	TMHMM	TMhelix	Region of a membrane-bound protein predicted to be embedded in the membrane.	135	157	-	T	03-09-2014					TCONS_00000207|m.428
PST130.2_000132	13170fd08a13d43780dbde55fb0527d3	127	PANTHER	PTHR12732		1	78	3.2E-20	T	02-09-2014					TCONS_00000208|m.426
PST130.2_000132	13170fd08a13d43780dbde55fb0527d3	127	PANTHER	PTHR12732:SF1		1	78	3.2E-20	T	02-09-2014					TCONS_00000208|m.426
PST130.2_000132	abf833f0121dcdc031e0cb84f8be8910	228	PANTHER	PTHR12732		15	220	8.1E-23	T	02-09-2014					TCONS_00000208|m.425
PST130.2_000132	abf833f0121dcdc031e0cb84f8be8910	228	PANTHER	PTHR12732:SF1		15	220	8.1E-23	T	02-09-2014					TCONS_00000208|m.425
PST130.2_000132	abf833f0121dcdc031e0cb84f8be8910	228	Phobius	CYTOPLASMIC_DOMAIN	Region of a membrane-bound protein predicted to be outside the membrane, in the cytoplasm.	1	204	-	T	03-09-2014					TCONS_00000208|m.425
PST130.2_000132	abf833f0121dcdc031e0cb84f8be8910	228	Phobius	NON_CYTOPLASMIC_DOMAIN	Region of a membrane-bound protein predicted to be outside the membrane, in the extracellular region.	228	228	-	T	03-09-2014					TCONS_00000208|m.425
PST130.2_000132	abf833f0121dcdc031e0cb84f8be8910	228	Phobius	TRANSMEMBRANE	Region of a membrane-bound protein predicted to be embedded in the membrane.	205	227	-	T	03-09-2014					TCONS_00000208|m.425
PST130.2_000132	abf833f0121dcdc031e0cb84f8be8910	228	TMHMM	TMhelix	Region of a membrane-bound protein predicted to be embedded in the membrane.	205	227	-	T	03-09-2014					TCONS_00000208|m.425
PST130.2_000132	c1f644aa9d66e42bc88419a6a6cc30c7	112	Gene3D	G3DSA:1.25.40.10		24	77	1.9E-4	T	02-09-2014	IPR011990	Tetratricopeptide-like helical domain	GO:0005515		TCONS_00000208|m.427
PST130.2_000132	c1f644aa9d66e42bc88419a6a6cc30c7	112	PANTHER	PTHR12732		1	107	2.4E-37	T	02-09-2014					TCONS_00000208|m.427
PST130.2_000132	c1f644aa9d66e42bc88419a6a6cc30c7	112	PANTHER	PTHR12732:SF1		1	107	2.4E-37	T	02-09-2014					TCONS_00000208|m.427
PST130.2_000132	c1f644aa9d66e42bc88419a6a6cc30c7	112	Phobius	CYTOPLASMIC_DOMAIN	Region of a membrane-bound protein predicted to be outside the membrane, in the cytoplasm.	1	68	-	T	03-09-2014					TCONS_00000208|m.427
PST130.2_000132	c1f644aa9d66e42bc88419a6a6cc30c7	112	Phobius	NON_CYTOPLASMIC_DOMAIN	Region of a membrane-bound protein predicted to be outside the membrane, in the extracellular region.	89	112	-	T	03-09-2014					TCONS_00000208|m.427
PST130.2_000132	c1f644aa9d66e42bc88419a6a6cc30c7	112	Phobius	TRANSMEMBRANE	Region of a membrane-bound protein predicted to be embedded in the membrane.	69	88	-	T	03-09-2014					TCONS_00000208|m.427
PST130.2_000132	c1f644aa9d66e42bc88419a6a6cc30c7	112	TMHMM	TMhelix	Region of a membrane-bound protein predicted to be embedded in the membrane.	68	89	-	T	03-09-2014					TCONS_00000208|m.427
PST130.2_000132	d9b45249a8950bc03277efdd1880deb0	497	Gene3D	G3DSA:1.25.40.10		215	300	4.0E-4	T	02-09-2014	IPR011990	Tetratricopeptide-like helical domain	GO:0005515		TCONS_00000210|m.424
PST130.2_000132	d9b45249a8950bc03277efdd1880deb0	497	PANTHER	PTHR12732		15	448	1.9E-122	T	02-09-2014					TCONS_00000210|m.424
PST130.2_000132	d9b45249a8950bc03277efdd1880deb0	497	PANTHER	PTHR12732:SF1		15	448	1.9E-122	T	02-09-2014					TCONS_00000210|m.424
PST130.2_000132	d9b45249a8950bc03277efdd1880deb0	497	Phobius	CYTOPLASMIC_DOMAIN	Region of a membrane-bound protein predicted to be outside the membrane, in the cytoplasm.	1	290	-	T	03-09-2014					TCONS_00000210|m.424
PST130.2_000132	d9b45249a8950bc03277efdd1880deb0	497	Phobius	NON_CYTOPLASMIC_DOMAIN	Region of a membrane-bound protein predicted to be outside the membrane, in the extracellular region.	311	497	-	T	03-09-2014					TCONS_00000210|m.424
PST130.2_000132	d9b45249a8950bc03277efdd1880deb0	497	Phobius	TRANSMEMBRANE	Region of a membrane-bound protein predicted to be embedded in the membrane.	291	310	-	T	03-09-2014					TCONS_00000210|m.424
PST130.2_000132	d9b45249a8950bc03277efdd1880deb0	497	SMART	SM00753	PCI/PINT associated module	182	353	7.0E-22	T	02-09-2014	IPR013143	PCI/PINT associated module			TCONS_00000210|m.424
PST130.2_000132	f6133c2aecb9d14314b72552cd031e82	314	Gene3D	G3DSA:1.25.40.10		45	116	6.7E-4	T	02-09-2014	IPR011990	Tetratricopeptide-like helical domain	GO:0005515		TCONS_00000209|m.422
PST130.2_000132	f6133c2aecb9d14314b72552cd031e82	314	PANTHER	PTHR12732		1	265	6.5E-105	T	02-09-2014					TCONS_00000209|m.422
PST130.2_000132	f6133c2aecb9d14314b72552cd031e82	314	PANTHER	PTHR12732:SF1		1	265	6.5E-105	T	02-09-2014					TCONS_00000209|m.422
PST130.2_000132	f6133c2aecb9d14314b72552cd031e82	314	Phobius	CYTOPLASMIC_DOMAIN	Region of a membrane-bound protein predicted to be outside the membrane, in the cytoplasm.	1	107	-	T	03-09-2014					TCONS_00000209|m.422
PST130.2_000132	f6133c2aecb9d14314b72552cd031e82	314	Phobius	NON_CYTOPLASMIC_DOMAIN	Region of a membrane-bound protein predicted to be outside the membrane, in the extracellular region.	128	314	-	T	03-09-2014					TCONS_00000209|m.422
PST130.2_000132	f6133c2aecb9d14314b72552cd031e82	314	Phobius	TRANSMEMBRANE	Region of a membrane-bound protein predicted to be embedded in the membrane.	108	127	-	T	03-09-2014					TCONS_00000209|m.422
PST130.2_000132	f6133c2aecb9d14314b72552cd031e82	314	SMART	SM00753	PCI/PINT associated module	1	170	6.7E-19	T	02-09-2014	IPR013143	PCI/PINT associated module			TCONS_00000209|m.422
PST130.2_000133	3a96d42623720daba885a0f8c53c1dc3	140	Phobius	NON_CYTOPLASMIC_DOMAIN	Region of a membrane-bound protein predicted to be outside the membrane, in the extracellular region.	25	140	-	T	03-09-2014					TCONS_00000211|m.429
PST130.2_000133	3a96d42623720daba885a0f8c53c1dc3	140	Phobius	SIGNAL_PEPTIDE_C_REGION	C-terminal region of a signal peptide.	20	24	-	T	03-09-2014					TCONS_00000211|m.429
PST130.2_000133	3a96d42623720daba885a0f8c53c1dc3	140	Phobius	SIGNAL_PEPTIDE_H_REGION	Hydrophobic region of a signal peptide.	9	19	-	T	03-09-2014					TCONS_00000211|m.429
PST130.2_000133	3a96d42623720daba885a0f8c53c1dc3	140	Phobius	SIGNAL_PEPTIDE_N_REGION	N-terminal region of a signal peptide.	1	8	-	T	03-09-2014					TCONS_00000211|m.429
PST130.2_000133	3a96d42623720daba885a0f8c53c1dc3	140	Phobius	SIGNAL_PEPTIDE	Signal peptide region	1	24	-	T	03-09-2014					TCONS_00000211|m.429
PST130.2_000133	3a96d42623720daba885a0f8c53c1dc3	140	SignalP_EUK	SignalP-noTM		1	24	-	T	03-09-2014					TCONS_00000211|m.429
PST130.2_000135	b5b6346354c79c0caee048951c117c3d	635	Gene3D	G3DSA:1.20.1270.10		566	630	5.7E-6	T	02-09-2014	IPR029048	Heat shock protein 70kD, C-terminal domain			TCONS_00000213|m.431
PST130.2_000135	b5b6346354c79c0caee048951c117c3d	635	Gene3D	G3DSA:2.60.34.10		393	565	9.3E-68	T	02-09-2014	IPR029047	Heat shock protein 70kD, peptide-binding domain			TCONS_00000213|m.431
PST130.2_000135	b5b6346354c79c0caee048951c117c3d	635	Gene3D	G3DSA:3.30.30.30		75	135	4.3E-35	T	02-09-2014					TCONS_00000213|m.431
PST130.2_000135	b5b6346354c79c0caee048951c117c3d	635	Gene3D	G3DSA:3.30.420.40		143	224	6.4E-67	T	02-09-2014					TCONS_00000213|m.431
PST130.2_000135	b5b6346354c79c0caee048951c117c3d	635	Gene3D	G3DSA:3.30.420.40		225	254	9.3E-38	T	02-09-2014					TCONS_00000213|m.431
PST130.2_000135	b5b6346354c79c0caee048951c117c3d	635	Gene3D	G3DSA:3.30.420.40		26	74	6.4E-67	T	02-09-2014					TCONS_00000213|m.431
PST130.2_000135	b5b6346354c79c0caee048951c117c3d	635	Gene3D	G3DSA:3.30.420.40		340	383	9.3E-38	T	02-09-2014					TCONS_00000213|m.431
PST130.2_000135	b5b6346354c79c0caee048951c117c3d	635	Gene3D	G3DSA:3.90.640.10		255	334	3.0E-32	T	02-09-2014					TCONS_00000213|m.431
PST130.2_000135	b5b6346354c79c0caee048951c117c3d	635	PANTHER	PTHR19375		26	631	0.0	T	02-09-2014					TCONS_00000213|m.431
PST130.2_000135	b5b6346354c79c0caee048951c117c3d	635	Pfam	PF00012	Hsp70 protein	26	630	3.7E-238	T	02-09-2014	IPR013126	Heat shock protein 70 family			TCONS_00000213|m.431
PST130.2_000135	b5b6346354c79c0caee048951c117c3d	635	PRINTS	PR00301	70kDa heat shock protein signature	162	182	2.8E-75	T	03-09-2014	IPR013126	Heat shock protein 70 family			TCONS_00000213|m.431
PST130.2_000135	b5b6346354c79c0caee048951c117c3d	635	PRINTS	PR00301	70kDa heat shock protein signature	227	237	2.8E-75	T	03-09-2014	IPR013126	Heat shock protein 70 family			TCONS_00000213|m.431
PST130.2_000135	b5b6346354c79c0caee048951c117c3d	635	PRINTS	PR00301	70kDa heat shock protein signature	25	38	2.8E-75	T	03-09-2014	IPR013126	Heat shock protein 70 family			TCONS_00000213|m.431
PST130.2_000135	b5b6346354c79c0caee048951c117c3d	635	PRINTS	PR00301	70kDa heat shock protein signature	355	371	2.8E-75	T	03-09-2014	IPR013126	Heat shock protein 70 family			TCONS_00000213|m.431
PST130.2_000135	b5b6346354c79c0caee048951c117c3d	635	PRINTS	PR00301	70kDa heat shock protein signature	387	407	2.8E-75	T	03-09-2014	IPR013126	Heat shock protein 70 family			TCONS_00000213|m.431
PST130.2_000135	b5b6346354c79c0caee048951c117c3d	635	PRINTS	PR00301	70kDa heat shock protein signature	414	433	2.8E-75	T	03-09-2014	IPR013126	Heat shock protein 70 family			TCONS_00000213|m.431
PST130.2_000135	b5b6346354c79c0caee048951c117c3d	635	PRINTS	PR00301	70kDa heat shock protein signature	495	511	2.8E-75	T	03-09-2014	IPR013126	Heat shock protein 70 family			TCONS_00000213|m.431
PST130.2_000135	b5b6346354c79c0caee048951c117c3d	635	PRINTS	PR00301	70kDa heat shock protein signature	53	65	2.8E-75	T	03-09-2014	IPR013126	Heat shock protein 70 family			TCONS_00000213|m.431
PST130.2_000135	b5b6346354c79c0caee048951c117c3d	635	PRINTS	PR00301	70kDa heat shock protein signature	75	83	2.8E-75	T	03-09-2014	IPR013126	Heat shock protein 70 family			TCONS_00000213|m.431
PST130.2_000135	b5b6346354c79c0caee048951c117c3d	635	ProSitePatterns	PS00297	Heat shock hsp70 proteins family signature 1.	29	36	-	T	02-09-2014	IPR018181	Heat shock protein 70, conserved site			TCONS_00000213|m.431
PST130.2_000135	b5b6346354c79c0caee048951c117c3d	635	ProSitePatterns	PS00329	Heat shock hsp70 proteins family signature 2.	221	234	-	T	02-09-2014	IPR018181	Heat shock protein 70, conserved site			TCONS_00000213|m.431
PST130.2_000135	b5b6346354c79c0caee048951c117c3d	635	ProSitePatterns	PS01036	Heat shock hsp70 proteins family signature 3.	358	372	-	T	02-09-2014	IPR018181	Heat shock protein 70, conserved site			TCONS_00000213|m.431
PST130.2_000135	b5b6346354c79c0caee048951c117c3d	635	SUPERFAMILY	SSF100920		410	567	1.31E-51	T	02-09-2014	IPR029047	Heat shock protein 70kD, peptide-binding domain			TCONS_00000213|m.431
PST130.2_000135	b5b6346354c79c0caee048951c117c3d	635	SUPERFAMILY	SSF100934		561	617	2.75E-5	T	02-09-2014	IPR029048	Heat shock protein 70kD, C-terminal domain			TCONS_00000213|m.431
PST130.2_000135	b5b6346354c79c0caee048951c117c3d	635	SUPERFAMILY	SSF53067		214	406	9.43E-65	T	02-09-2014					TCONS_00000213|m.431
PST130.2_000135	b5b6346354c79c0caee048951c117c3d	635	SUPERFAMILY	SSF53067		26	205	2.62E-69	T	02-09-2014					TCONS_00000213|m.431
PST130.2_000137	1b8c745ac961b46ce0db5baaa891fe09	669	PANTHER	PTHR14905		6	624	3.8E-258	T	02-09-2014					TCONS_00000215|m.438
PST130.2_000137	1b8c745ac961b46ce0db5baaa891fe09	669	PANTHER	PTHR14905:SF7		6	624	3.8E-258	T	02-09-2014					TCONS_00000215|m.438
PST130.2_000137	1b8c745ac961b46ce0db5baaa891fe09	669	Pfam	PF07217	Heterokaryon incompatibility protein Het-C	12	322	2.0E-138	T	02-09-2014	IPR010816	Heterokaryon incompatibility Het-C			TCONS_00000215|m.438
PST130.2_000137	1b8c745ac961b46ce0db5baaa891fe09	669	Pfam	PF07217	Heterokaryon incompatibility protein Het-C	343	561	5.7E-69	T	02-09-2014	IPR010816	Heterokaryon incompatibility Het-C			TCONS_00000215|m.438
PST130.2_000137	1b8c745ac961b46ce0db5baaa891fe09	669	Phobius	NON_CYTOPLASMIC_DOMAIN	Region of a membrane-bound protein predicted to be outside the membrane, in the extracellular region.	35	669	-	T	03-09-2014					TCONS_00000215|m.438
PST130.2_000137	1b8c745ac961b46ce0db5baaa891fe09	669	Phobius	SIGNAL_PEPTIDE_C_REGION	C-terminal region of a signal peptide.	27	34	-	T	03-09-2014					TCONS_00000215|m.438
PST130.2_000137	1b8c745ac961b46ce0db5baaa891fe09	669	Phobius	SIGNAL_PEPTIDE_H_REGION	Hydrophobic region of a signal peptide.	13	26	-	T	03-09-2014					TCONS_00000215|m.438
PST130.2_000137	1b8c745ac961b46ce0db5baaa891fe09	669	Phobius	SIGNAL_PEPTIDE_N_REGION	N-terminal region of a signal peptide.	1	12	-	T	03-09-2014					TCONS_00000215|m.438
PST130.2_000137	1b8c745ac961b46ce0db5baaa891fe09	669	Phobius	SIGNAL_PEPTIDE	Signal peptide region	1	34	-	T	03-09-2014					TCONS_00000215|m.438
PST130.2_000137	1b8c745ac961b46ce0db5baaa891fe09	669	TMHMM	TMhelix	Region of a membrane-bound protein predicted to be embedded in the membrane.	12	34	-	T	03-09-2014					TCONS_00000215|m.438
PST130.2_000137	375b6f4e875c68d1c4dc281c242d78a5	567	PANTHER	PTHR14905		1	522	2.3E-192	T	02-09-2014					TCONS_00000216|m.437
PST130.2_000137	375b6f4e875c68d1c4dc281c242d78a5	567	PANTHER	PTHR14905:SF7		1	522	2.3E-192	T	02-09-2014					TCONS_00000216|m.437
PST130.2_000137	375b6f4e875c68d1c4dc281c242d78a5	567	Pfam	PF07217	Heterokaryon incompatibility protein Het-C	1	369	1.4E-140	T	02-09-2014	IPR010816	Heterokaryon incompatibility Het-C			TCONS_00000216|m.437
PST130.2_000137	375b6f4e875c68d1c4dc281c242d78a5	567	Pfam	PF07217	Heterokaryon incompatibility protein Het-C	370	459	2.8E-13	T	02-09-2014	IPR010816	Heterokaryon incompatibility Het-C			TCONS_00000216|m.437
PST130.2_000137	375b6f4e875c68d1c4dc281c242d78a5	567	SignalP_EUK	SignalP-noTM		1	29	-	T	03-09-2014					TCONS_00000216|m.437
PST130.2_000138	3c16ceb0eba9f01b127b2cb0cdca6d3d	337	Gene3D	G3DSA:3.40.1350.10		244	336	4.5E-25	T	02-09-2014	IPR011856	tRNA endonuclease-like domain	GO:0003676,GO:0004518		TCONS_00000217|m.440
PST130.2_000138	3c16ceb0eba9f01b127b2cb0cdca6d3d	337	PANTHER	PTHR13070		11	337	3.2E-90	T	02-09-2014					TCONS_00000217|m.440
PST130.2_000138	3c16ceb0eba9f01b127b2cb0cdca6d3d	337	Pfam	PF01974	tRNA intron endonuclease, catalytic C-terminal domain	245	323	2.5E-14	T	02-09-2014	IPR006677	tRNA intron endonuclease, catalytic domain-like	GO:0000213,GO:0006388		TCONS_00000217|m.440
PST130.2_000138	3c16ceb0eba9f01b127b2cb0cdca6d3d	337	SUPERFAMILY	SSF53032		245	324	4.53E-20	T	02-09-2014	IPR006677	tRNA intron endonuclease, catalytic domain-like	GO:0000213,GO:0006388		TCONS_00000217|m.440
PST130.2_000141	0bd2401188f400b925b87a13dfa15773	501	Gene3D	G3DSA:3.80.10.10		53	287	2.7E-11	T	02-09-2014					TCONS_00000221|m.442
PST130.2_000141	0bd2401188f400b925b87a13dfa15773	501	SUPERFAMILY	SSF52047		154	317	4.51E-16	T	02-09-2014					TCONS_00000221|m.442
PST130.2_000141	0bd2401188f400b925b87a13dfa15773	501	SUPERFAMILY	SSF52047		32	126	4.51E-16	T	02-09-2014					TCONS_00000221|m.442
PST130.2_000141	612a138159dd576a85276a81c2862b46	330	Gene3D	G3DSA:1.20.1280.50		103	148	8.8E-4	T	02-09-2014					TCONS_00000221|m.443
PST130.2_000141	612a138159dd576a85276a81c2862b46	330	SUPERFAMILY	SSF81383		102	154	8.28E-7	T	02-09-2014	IPR001810	F-box domain	GO:0005515		TCONS_00000221|m.443
PST130.2_000141	a3362104dd6a03ae5a488e3dbf289760	840	Gene3D	G3DSA:3.80.10.10		110	168	8.7E-12	T	02-09-2014					TCONS_00000220|m.445
PST130.2_000141	a3362104dd6a03ae5a488e3dbf289760	840	Gene3D	G3DSA:3.80.10.10		311	312	8.7E-12	T	02-09-2014					TCONS_00000220|m.445
PST130.2_000141	a3362104dd6a03ae5a488e3dbf289760	840	Gene3D	G3DSA:3.80.10.10		382	454	8.7E-12	T	02-09-2014					TCONS_00000220|m.445
PST130.2_000141	a3362104dd6a03ae5a488e3dbf289760	840	Gene3D	G3DSA:3.80.10.10		542	626	8.7E-12	T	02-09-2014					TCONS_00000220|m.445
PST130.2_000141	a3362104dd6a03ae5a488e3dbf289760	840	PANTHER	PTHR23125		6	617	2.4E-12	T	02-09-2014					TCONS_00000220|m.445
PST130.2_000141	a3362104dd6a03ae5a488e3dbf289760	840	SUPERFAMILY	SSF52047		366	465	1.24E-14	T	02-09-2014					TCONS_00000220|m.445
PST130.2_000141	a3362104dd6a03ae5a488e3dbf289760	840	SUPERFAMILY	SSF52047		493	656	1.24E-14	T	02-09-2014					TCONS_00000220|m.445
PST130.2_000141	a3362104dd6a03ae5a488e3dbf289760	840	SUPERFAMILY	SSF81383		109	160	2.4E-5	T	02-09-2014	IPR001810	F-box domain	GO:0005515		TCONS_00000220|m.445
PST130.2_000142	34d25ed8645a75d42ac77332339ab4ba	592	Gene3D	G3DSA:4.10.280.10		143	181	2.9E-17	T	02-09-2014	IPR011598	Myc-type, basic helix-loop-helix (bHLH) domain	GO:0046983		TCONS_00000224|m.460
PST130.2_000142	34d25ed8645a75d42ac77332339ab4ba	592	Gene3D	G3DSA:4.10.280.10		78	104	2.9E-17	T	02-09-2014	IPR011598	Myc-type, basic helix-loop-helix (bHLH) domain	GO:0046983		TCONS_00000224|m.460
PST130.2_000142	34d25ed8645a75d42ac77332339ab4ba	592	PANTHER	PTHR12565		32	376	2.4E-93	T	02-09-2014					TCONS_00000224|m.460
PST130.2_000142	34d25ed8645a75d42ac77332339ab4ba	592	PANTHER	PTHR12565:SF53		32	376	2.4E-93	T	02-09-2014					TCONS_00000224|m.460
PST130.2_000142	34d25ed8645a75d42ac77332339ab4ba	592	Pfam	PF00010	Helix-loop-helix DNA-binding domain	78	163	1.8E-12	T	02-09-2014	IPR011598	Myc-type, basic helix-loop-helix (bHLH) domain	GO:0046983		TCONS_00000224|m.460
PST130.2_000142	34d25ed8645a75d42ac77332339ab4ba	592	Phobius	CYTOPLASMIC_DOMAIN	Region of a membrane-bound protein predicted to be outside the membrane, in the cytoplasm.	411	477	-	T	03-09-2014					TCONS_00000224|m.460
PST130.2_000142	34d25ed8645a75d42ac77332339ab4ba	592	Phobius	NON_CYTOPLASMIC_DOMAIN	Region of a membrane-bound protein predicted to be outside the membrane, in the extracellular region.	20	391	-	T	03-09-2014					TCONS_00000224|m.460
PST130.2_000142	34d25ed8645a75d42ac77332339ab4ba	592	Phobius	NON_CYTOPLASMIC_DOMAIN	Region of a membrane-bound protein predicted to be outside the membrane, in the extracellular region.	497	592	-	T	03-09-2014					TCONS_00000224|m.460
PST130.2_000142	34d25ed8645a75d42ac77332339ab4ba	592	Phobius	SIGNAL_PEPTIDE_C_REGION	C-terminal region of a signal peptide.	14	19	-	T	03-09-2014					TCONS_00000224|m.460
PST130.2_000142	34d25ed8645a75d42ac77332339ab4ba	592	Phobius	SIGNAL_PEPTIDE_H_REGION	Hydrophobic region of a signal peptide.	3	13	-	T	03-09-2014					TCONS_00000224|m.460
PST130.2_000142	34d25ed8645a75d42ac77332339ab4ba	592	Phobius	SIGNAL_PEPTIDE_N_REGION	N-terminal region of a signal peptide.	1	2	-	T	03-09-2014					TCONS_00000224|m.460
PST130.2_000142	34d25ed8645a75d42ac77332339ab4ba	592	Phobius	SIGNAL_PEPTIDE	Signal peptide region	1	19	-	T	03-09-2014					TCONS_00000224|m.460
PST130.2_000142	34d25ed8645a75d42ac77332339ab4ba	592	Phobius	TRANSMEMBRANE	Region of a membrane-bound protein predicted to be embedded in the membrane.	392	410	-	T	03-09-2014					TCONS_00000224|m.460
PST130.2_000142	34d25ed8645a75d42ac77332339ab4ba	592	Phobius	TRANSMEMBRANE	Region of a membrane-bound protein predicted to be embedded in the membrane.	478	496	-	T	03-09-2014					TCONS_00000224|m.460
PST130.2_000142	34d25ed8645a75d42ac77332339ab4ba	592	ProSiteProfiles	PS50888	Myc-type, basic helix-loop-helix (bHLH) domain profile.	74	163	11.052	T	02-09-2014	IPR011598	Myc-type, basic helix-loop-helix (bHLH) domain	GO:0046983		TCONS_00000224|m.460
PST130.2_000142	34d25ed8645a75d42ac77332339ab4ba	592	SignalP_EUK	SignalP-noTM		1	19	-	T	03-09-2014					TCONS_00000224|m.460
PST130.2_000142	34d25ed8645a75d42ac77332339ab4ba	592	SMART	SM00353	helix loop helix domain	80	169	1.9E-8	T	02-09-2014	IPR011598	Myc-type, basic helix-loop-helix (bHLH) domain	GO:0046983		TCONS_00000224|m.460
PST130.2_000142	34d25ed8645a75d42ac77332339ab4ba	592	SUPERFAMILY	SSF47459		142	178	2.72E-11	T	02-09-2014	IPR011598	Myc-type, basic helix-loop-helix (bHLH) domain	GO:0046983		TCONS_00000224|m.460
PST130.2_000142	34d25ed8645a75d42ac77332339ab4ba	592	SUPERFAMILY	SSF47459		76	104	2.72E-11	T	02-09-2014	IPR011598	Myc-type, basic helix-loop-helix (bHLH) domain	GO:0046983		TCONS_00000224|m.460
PST130.2_000142	5d239fe55dffe327c8b46ae5e2a183ab	302	PANTHER	PTHR12565		12	81	3.8E-31	T	02-09-2014					TCONS_00000222|m.454
PST130.2_000142	5d239fe55dffe327c8b46ae5e2a183ab	302	PANTHER	PTHR12565:SF53		12	81	3.8E-31	T	02-09-2014					TCONS_00000222|m.454
PST130.2_000142	5d239fe55dffe327c8b46ae5e2a183ab	302	Phobius	CYTOPLASMIC_DOMAIN	Region of a membrane-bound protein predicted to be outside the membrane, in the cytoplasm.	1	97	-	T	03-09-2014					TCONS_00000222|m.454
PST130.2_000142	5d239fe55dffe327c8b46ae5e2a183ab	302	Phobius	CYTOPLASMIC_DOMAIN	Region of a membrane-bound protein predicted to be outside the membrane, in the cytoplasm.	202	302	-	T	03-09-2014					TCONS_00000222|m.454
PST130.2_000142	5d239fe55dffe327c8b46ae5e2a183ab	302	Phobius	NON_CYTOPLASMIC_DOMAIN	Region of a membrane-bound protein predicted to be outside the membrane, in the extracellular region.	116	182	-	T	03-09-2014					TCONS_00000222|m.454
PST130.2_000142	5d239fe55dffe327c8b46ae5e2a183ab	302	Phobius	TRANSMEMBRANE	Region of a membrane-bound protein predicted to be embedded in the membrane.	183	201	-	T	03-09-2014					TCONS_00000222|m.454
PST130.2_000142	5d239fe55dffe327c8b46ae5e2a183ab	302	Phobius	TRANSMEMBRANE	Region of a membrane-bound protein predicted to be embedded in the membrane.	98	115	-	T	03-09-2014					TCONS_00000222|m.454
PST130.2_000142	667a347b45b2973d757b2b49c1a61e34	597	Gene3D	G3DSA:4.10.280.10		143	181	2.9E-17	T	02-09-2014	IPR011598	Myc-type, basic helix-loop-helix (bHLH) domain	GO:0046983		TCONS_00000223|m.466
PST130.2_000142	667a347b45b2973d757b2b49c1a61e34	597	Gene3D	G3DSA:4.10.280.10		143	181	2.9E-17	T	02-09-2014	IPR011598	Myc-type, basic helix-loop-helix (bHLH) domain	GO:0046983		TCONS_00000225|m.448
PST130.2_000142	667a347b45b2973d757b2b49c1a61e34	597	Gene3D	G3DSA:4.10.280.10		78	104	2.9E-17	T	02-09-2014	IPR011598	Myc-type, basic helix-loop-helix (bHLH) domain	GO:0046983		TCONS_00000223|m.466
PST130.2_000142	667a347b45b2973d757b2b49c1a61e34	597	Gene3D	G3DSA:4.10.280.10		78	104	2.9E-17	T	02-09-2014	IPR011598	Myc-type, basic helix-loop-helix (bHLH) domain	GO:0046983		TCONS_00000225|m.448
PST130.2_000142	667a347b45b2973d757b2b49c1a61e34	597	PANTHER	PTHR12565		32	376	2.4E-93	T	02-09-2014					TCONS_00000223|m.466
PST130.2_000142	667a347b45b2973d757b2b49c1a61e34	597	PANTHER	PTHR12565		32	376	2.4E-93	T	02-09-2014					TCONS_00000225|m.448
PST130.2_000142	667a347b45b2973d757b2b49c1a61e34	597	PANTHER	PTHR12565:SF53		32	376	2.4E-93	T	02-09-2014					TCONS_00000223|m.466
PST130.2_000142	667a347b45b2973d757b2b49c1a61e34	597	PANTHER	PTHR12565:SF53		32	376	2.4E-93	T	02-09-2014					TCONS_00000225|m.448
PST130.2_000142	667a347b45b2973d757b2b49c1a61e34	597	Pfam	PF00010	Helix-loop-helix DNA-binding domain	78	163	1.8E-12	T	02-09-2014	IPR011598	Myc-type, basic helix-loop-helix (bHLH) domain	GO:0046983		TCONS_00000223|m.466
PST130.2_000142	667a347b45b2973d757b2b49c1a61e34	597	Pfam	PF00010	Helix-loop-helix DNA-binding domain	78	163	1.8E-12	T	02-09-2014	IPR011598	Myc-type, basic helix-loop-helix (bHLH) domain	GO:0046983		TCONS_00000225|m.448
PST130.2_000142	667a347b45b2973d757b2b49c1a61e34	597	Phobius	CYTOPLASMIC_DOMAIN	Region of a membrane-bound protein predicted to be outside the membrane, in the cytoplasm.	411	477	-	T	03-09-2014					TCONS_00000223|m.466
PST130.2_000142	667a347b45b2973d757b2b49c1a61e34	597	Phobius	CYTOPLASMIC_DOMAIN	Region of a membrane-bound protein predicted to be outside the membrane, in the cytoplasm.	411	477	-	T	03-09-2014					TCONS_00000225|m.448
PST130.2_000142	667a347b45b2973d757b2b49c1a61e34	597	Phobius	CYTOPLASMIC_DOMAIN	Region of a membrane-bound protein predicted to be outside the membrane, in the cytoplasm.	579	597	-	T	03-09-2014					TCONS_00000223|m.466
PST130.2_000142	667a347b45b2973d757b2b49c1a61e34	597	Phobius	CYTOPLASMIC_DOMAIN	Region of a membrane-bound protein predicted to be outside the membrane, in the cytoplasm.	579	597	-	T	03-09-2014					TCONS_00000225|m.448
PST130.2_000142	667a347b45b2973d757b2b49c1a61e34	597	Phobius	NON_CYTOPLASMIC_DOMAIN	Region of a membrane-bound protein predicted to be outside the membrane, in the extracellular region.	20	391	-	T	03-09-2014					TCONS_00000223|m.466
PST130.2_000142	667a347b45b2973d757b2b49c1a61e34	597	Phobius	NON_CYTOPLASMIC_DOMAIN	Region of a membrane-bound protein predicted to be outside the membrane, in the extracellular region.	20	391	-	T	03-09-2014					TCONS_00000225|m.448
PST130.2_000142	667a347b45b2973d757b2b49c1a61e34	597	Phobius	NON_CYTOPLASMIC_DOMAIN	Region of a membrane-bound protein predicted to be outside the membrane, in the extracellular region.	497	558	-	T	03-09-2014					TCONS_00000223|m.466
PST130.2_000142	667a347b45b2973d757b2b49c1a61e34	597	Phobius	NON_CYTOPLASMIC_DOMAIN	Region of a membrane-bound protein predicted to be outside the membrane, in the extracellular region.	497	558	-	T	03-09-2014					TCONS_00000225|m.448
PST130.2_000142	667a347b45b2973d757b2b49c1a61e34	597	Phobius	SIGNAL_PEPTIDE_C_REGION	C-terminal region of a signal peptide.	14	19	-	T	03-09-2014					TCONS_00000223|m.466
PST130.2_000142	667a347b45b2973d757b2b49c1a61e34	597	Phobius	SIGNAL_PEPTIDE_C_REGION	C-terminal region of a signal peptide.	14	19	-	T	03-09-2014					TCONS_00000225|m.448
PST130.2_000142	667a347b45b2973d757b2b49c1a61e34	597	Phobius	SIGNAL_PEPTIDE_H_REGION	Hydrophobic region of a signal peptide.	3	13	-	T	03-09-2014					TCONS_00000223|m.466
PST130.2_000142	667a347b45b2973d757b2b49c1a61e34	597	Phobius	SIGNAL_PEPTIDE_H_REGION	Hydrophobic region of a signal peptide.	3	13	-	T	03-09-2014					TCONS_00000225|m.448
PST130.2_000142	667a347b45b2973d757b2b49c1a61e34	597	Phobius	SIGNAL_PEPTIDE_N_REGION	N-terminal region of a signal peptide.	1	2	-	T	03-09-2014					TCONS_00000223|m.466
PST130.2_000142	667a347b45b2973d757b2b49c1a61e34	597	Phobius	SIGNAL_PEPTIDE_N_REGION	N-terminal region of a signal peptide.	1	2	-	T	03-09-2014					TCONS_00000225|m.448
PST130.2_000142	667a347b45b2973d757b2b49c1a61e34	597	Phobius	SIGNAL_PEPTIDE	Signal peptide region	1	19	-	T	03-09-2014					TCONS_00000223|m.466
PST130.2_000142	667a347b45b2973d757b2b49c1a61e34	597	Phobius	SIGNAL_PEPTIDE	Signal peptide region	1	19	-	T	03-09-2014					TCONS_00000225|m.448
PST130.2_000142	667a347b45b2973d757b2b49c1a61e34	597	Phobius	TRANSMEMBRANE	Region of a membrane-bound protein predicted to be embedded in the membrane.	392	410	-	T	03-09-2014					TCONS_00000223|m.466
PST130.2_000142	667a347b45b2973d757b2b49c1a61e34	597	Phobius	TRANSMEMBRANE	Region of a membrane-bound protein predicted to be embedded in the membrane.	392	410	-	T	03-09-2014					TCONS_00000225|m.448
PST130.2_000142	667a347b45b2973d757b2b49c1a61e34	597	Phobius	TRANSMEMBRANE	Region of a membrane-bound protein predicted to be embedded in the membrane.	478	496	-	T	03-09-2014					TCONS_00000223|m.466
PST130.2_000142	667a347b45b2973d757b2b49c1a61e34	597	Phobius	TRANSMEMBRANE	Region of a membrane-bound protein predicted to be embedded in the membrane.	478	496	-	T	03-09-2014					TCONS_00000225|m.448
PST130.2_000142	667a347b45b2973d757b2b49c1a61e34	597	Phobius	TRANSMEMBRANE	Region of a membrane-bound protein predicted to be embedded in the membrane.	559	578	-	T	03-09-2014					TCONS_00000223|m.466
PST130.2_000142	667a347b45b2973d757b2b49c1a61e34	597	Phobius	TRANSMEMBRANE	Region of a membrane-bound protein predicted to be embedded in the membrane.	559	578	-	T	03-09-2014					TCONS_00000225|m.448
PST130.2_000142	667a347b45b2973d757b2b49c1a61e34	597	ProSiteProfiles	PS50888	Myc-type, basic helix-loop-helix (bHLH) domain profile.	74	163	11.052	T	02-09-2014	IPR011598	Myc-type, basic helix-loop-helix (bHLH) domain	GO:0046983		TCONS_00000223|m.466
PST130.2_000142	667a347b45b2973d757b2b49c1a61e34	597	ProSiteProfiles	PS50888	Myc-type, basic helix-loop-helix (bHLH) domain profile.	74	163	11.052	T	02-09-2014	IPR011598	Myc-type, basic helix-loop-helix (bHLH) domain	GO:0046983		TCONS_00000225|m.448
PST130.2_000142	667a347b45b2973d757b2b49c1a61e34	597	SignalP_EUK	SignalP-noTM		1	19	-	T	03-09-2014					TCONS_00000223|m.466
PST130.2_000142	667a347b45b2973d757b2b49c1a61e34	597	SignalP_EUK	SignalP-noTM		1	19	-	T	03-09-2014					TCONS_00000225|m.448
PST130.2_000142	667a347b45b2973d757b2b49c1a61e34	597	SMART	SM00353	helix loop helix domain	80	169	1.9E-8	T	02-09-2014	IPR011598	Myc-type, basic helix-loop-helix (bHLH) domain	GO:0046983		TCONS_00000223|m.466
PST130.2_000142	667a347b45b2973d757b2b49c1a61e34	597	SMART	SM00353	helix loop helix domain	80	169	1.9E-8	T	02-09-2014	IPR011598	Myc-type, basic helix-loop-helix (bHLH) domain	GO:0046983		TCONS_00000225|m.448
PST130.2_000142	667a347b45b2973d757b2b49c1a61e34	597	SUPERFAMILY	SSF47459		142	178	2.72E-11	T	02-09-2014	IPR011598	Myc-type, basic helix-loop-helix (bHLH) domain	GO:0046983		TCONS_00000223|m.466
PST130.2_000142	667a347b45b2973d757b2b49c1a61e34	597	SUPERFAMILY	SSF47459		142	178	2.72E-11	T	02-09-2014	IPR011598	Myc-type, basic helix-loop-helix (bHLH) domain	GO:0046983		TCONS_00000225|m.448
PST130.2_000142	667a347b45b2973d757b2b49c1a61e34	597	SUPERFAMILY	SSF47459		76	104	2.72E-11	T	02-09-2014	IPR011598	Myc-type, basic helix-loop-helix (bHLH) domain	GO:0046983		TCONS_00000223|m.466
PST130.2_000142	667a347b45b2973d757b2b49c1a61e34	597	SUPERFAMILY	SSF47459		76	104	2.72E-11	T	02-09-2014	IPR011598	Myc-type, basic helix-loop-helix (bHLH) domain	GO:0046983		TCONS_00000225|m.448
PST130.2_000142	769ef4335fe3a0504ab77b9a5ff5f315	233	Gene3D	G3DSA:4.10.280.10		155	193	4.6E-18	T	02-09-2014	IPR011598	Myc-type, basic helix-loop-helix (bHLH) domain	GO:0046983		TCONS_00000222|m.455
PST130.2_000142	769ef4335fe3a0504ab77b9a5ff5f315	233	Gene3D	G3DSA:4.10.280.10		90	116	4.6E-18	T	02-09-2014	IPR011598	Myc-type, basic helix-loop-helix (bHLH) domain	GO:0046983		TCONS_00000222|m.455
PST130.2_000142	769ef4335fe3a0504ab77b9a5ff5f315	233	PANTHER	PTHR12565		44	218	2.7E-44	T	02-09-2014					TCONS_00000222|m.455
PST130.2_000142	769ef4335fe3a0504ab77b9a5ff5f315	233	PANTHER	PTHR12565:SF53		44	218	2.7E-44	T	02-09-2014					TCONS_00000222|m.455
PST130.2_000142	769ef4335fe3a0504ab77b9a5ff5f315	233	Pfam	PF00010	Helix-loop-helix DNA-binding domain	90	175	3.5E-13	T	02-09-2014	IPR011598	Myc-type, basic helix-loop-helix (bHLH) domain	GO:0046983		TCONS_00000222|m.455
PST130.2_000142	769ef4335fe3a0504ab77b9a5ff5f315	233	ProSiteProfiles	PS50888	Myc-type, basic helix-loop-helix (bHLH) domain profile.	86	175	11.052	T	02-09-2014	IPR011598	Myc-type, basic helix-loop-helix (bHLH) domain	GO:0046983		TCONS_00000222|m.455
PST130.2_000142	769ef4335fe3a0504ab77b9a5ff5f315	233	SMART	SM00353	helix loop helix domain	92	181	1.9E-8	T	02-09-2014	IPR011598	Myc-type, basic helix-loop-helix (bHLH) domain	GO:0046983		TCONS_00000222|m.455
PST130.2_000142	769ef4335fe3a0504ab77b9a5ff5f315	233	SUPERFAMILY	SSF47459		154	190	4.84E-12	T	02-09-2014	IPR011598	Myc-type, basic helix-loop-helix (bHLH) domain	GO:0046983		TCONS_00000222|m.455
PST130.2_000142	769ef4335fe3a0504ab77b9a5ff5f315	233	SUPERFAMILY	SSF47459		87	116	4.84E-12	T	02-09-2014	IPR011598	Myc-type, basic helix-loop-helix (bHLH) domain	GO:0046983		TCONS_00000222|m.455
PST130.2_000142	8c82b504cda54ca080ce3ddcebb84375	104	PANTHER	PTHR12984		1	84	1.5E-19	T	02-09-2014					TCONS_00000223|m.472
PST130.2_000142	8c82b504cda54ca080ce3ddcebb84375	104	PANTHER	PTHR12984:SF3		1	84	1.5E-19	T	02-09-2014					TCONS_00000223|m.472
PST130.2_000144	7311632d633196250fd113f686be470b	764	PANTHER	PTHR14859		1	764	1.9E-201	T	02-09-2014					TCONS_00000227|m.477
PST130.2_000144	7311632d633196250fd113f686be470b	764	PANTHER	PTHR14859		1	764	1.9E-201	T	02-09-2014					TCONS_00000228|m.480
PST130.2_000144	7311632d633196250fd113f686be470b	764	PANTHER	PTHR14859		1	764	1.9E-201	T	02-09-2014					TCONS_00000229|m.474
PST130.2_000144	7311632d633196250fd113f686be470b	764	PANTHER	PTHR14859:SF0		1	764	1.9E-201	T	02-09-2014	IPR027317	PGAP2-interacting protein	GO:0006506		TCONS_00000227|m.477
PST130.2_000144	7311632d633196250fd113f686be470b	764	PANTHER	PTHR14859:SF0		1	764	1.9E-201	T	02-09-2014	IPR027317	PGAP2-interacting protein	GO:0006506		TCONS_00000228|m.480
PST130.2_000144	7311632d633196250fd113f686be470b	764	PANTHER	PTHR14859:SF0		1	764	1.9E-201	T	02-09-2014	IPR027317	PGAP2-interacting protein	GO:0006506		TCONS_00000229|m.474
PST130.2_000144	7311632d633196250fd113f686be470b	764	Phobius	CYTOPLASMIC_DOMAIN	Region of a membrane-bound protein predicted to be outside the membrane, in the cytoplasm.	1	19	-	T	03-09-2014					TCONS_00000227|m.477
PST130.2_000144	7311632d633196250fd113f686be470b	764	Phobius	CYTOPLASMIC_DOMAIN	Region of a membrane-bound protein predicted to be outside the membrane, in the cytoplasm.	1	19	-	T	03-09-2014					TCONS_00000228|m.480
PST130.2_000144	7311632d633196250fd113f686be470b	764	Phobius	CYTOPLASMIC_DOMAIN	Region of a membrane-bound protein predicted to be outside the membrane, in the cytoplasm.	1	19	-	T	03-09-2014					TCONS_00000229|m.474
PST130.2_000144	7311632d633196250fd113f686be470b	764	Phobius	CYTOPLASMIC_DOMAIN	Region of a membrane-bound protein predicted to be outside the membrane, in the cytoplasm.	125	135	-	T	03-09-2014					TCONS_00000227|m.477
PST130.2_000144	7311632d633196250fd113f686be470b	764	Phobius	CYTOPLASMIC_DOMAIN	Region of a membrane-bound protein predicted to be outside the membrane, in the cytoplasm.	125	135	-	T	03-09-2014					TCONS_00000228|m.480
PST130.2_000144	7311632d633196250fd113f686be470b	764	Phobius	CYTOPLASMIC_DOMAIN	Region of a membrane-bound protein predicted to be outside the membrane, in the cytoplasm.	125	135	-	T	03-09-2014					TCONS_00000229|m.474
PST130.2_000144	7311632d633196250fd113f686be470b	764	Phobius	CYTOPLASMIC_DOMAIN	Region of a membrane-bound protein predicted to be outside the membrane, in the cytoplasm.	188	241	-	T	03-09-2014					TCONS_00000227|m.477
PST130.2_000144	7311632d633196250fd113f686be470b	764	Phobius	CYTOPLASMIC_DOMAIN	Region of a membrane-bound protein predicted to be outside the membrane, in the cytoplasm.	188	241	-	T	03-09-2014					TCONS_00000228|m.480
PST130.2_000144	7311632d633196250fd113f686be470b	764	Phobius	CYTOPLASMIC_DOMAIN	Region of a membrane-bound protein predicted to be outside the membrane, in the cytoplasm.	188	241	-	T	03-09-2014					TCONS_00000229|m.474
PST130.2_000144	7311632d633196250fd113f686be470b	764	Phobius	CYTOPLASMIC_DOMAIN	Region of a membrane-bound protein predicted to be outside the membrane, in the cytoplasm.	303	313	-	T	03-09-2014					TCONS_00000227|m.477
PST130.2_000144	7311632d633196250fd113f686be470b	764	Phobius	CYTOPLASMIC_DOMAIN	Region of a membrane-bound protein predicted to be outside the membrane, in the cytoplasm.	303	313	-	T	03-09-2014					TCONS_00000228|m.480
PST130.2_000144	7311632d633196250fd113f686be470b	764	Phobius	CYTOPLASMIC_DOMAIN	Region of a membrane-bound protein predicted to be outside the membrane, in the cytoplasm.	303	313	-	T	03-09-2014					TCONS_00000229|m.474
PST130.2_000144	7311632d633196250fd113f686be470b	764	Phobius	CYTOPLASMIC_DOMAIN	Region of a membrane-bound protein predicted to be outside the membrane, in the cytoplasm.	394	404	-	T	03-09-2014					TCONS_00000227|m.477
PST130.2_000144	7311632d633196250fd113f686be470b	764	Phobius	CYTOPLASMIC_DOMAIN	Region of a membrane-bound protein predicted to be outside the membrane, in the cytoplasm.	394	404	-	T	03-09-2014					TCONS_00000228|m.480
PST130.2_000144	7311632d633196250fd113f686be470b	764	Phobius	CYTOPLASMIC_DOMAIN	Region of a membrane-bound protein predicted to be outside the membrane, in the cytoplasm.	394	404	-	T	03-09-2014					TCONS_00000229|m.474
PST130.2_000144	7311632d633196250fd113f686be470b	764	Phobius	CYTOPLASMIC_DOMAIN	Region of a membrane-bound protein predicted to be outside the membrane, in the cytoplasm.	461	764	-	T	03-09-2014					TCONS_00000227|m.477
PST130.2_000144	7311632d633196250fd113f686be470b	764	Phobius	CYTOPLASMIC_DOMAIN	Region of a membrane-bound protein predicted to be outside the membrane, in the cytoplasm.	461	764	-	T	03-09-2014					TCONS_00000228|m.480
PST130.2_000144	7311632d633196250fd113f686be470b	764	Phobius	CYTOPLASMIC_DOMAIN	Region of a membrane-bound protein predicted to be outside the membrane, in the cytoplasm.	461	764	-	T	03-09-2014					TCONS_00000229|m.474
PST130.2_000144	7311632d633196250fd113f686be470b	764	Phobius	CYTOPLASMIC_DOMAIN	Region of a membrane-bound protein predicted to be outside the membrane, in the cytoplasm.	69	74	-	T	03-09-2014					TCONS_00000227|m.477
PST130.2_000144	7311632d633196250fd113f686be470b	764	Phobius	CYTOPLASMIC_DOMAIN	Region of a membrane-bound protein predicted to be outside the membrane, in the cytoplasm.	69	74	-	T	03-09-2014					TCONS_00000228|m.480
PST130.2_000144	7311632d633196250fd113f686be470b	764	Phobius	CYTOPLASMIC_DOMAIN	Region of a membrane-bound protein predicted to be outside the membrane, in the cytoplasm.	69	74	-	T	03-09-2014					TCONS_00000229|m.474
PST130.2_000144	7311632d633196250fd113f686be470b	764	Phobius	NON_CYTOPLASMIC_DOMAIN	Region of a membrane-bound protein predicted to be outside the membrane, in the extracellular region.	157	170	-	T	03-09-2014					TCONS_00000227|m.477
PST130.2_000144	7311632d633196250fd113f686be470b	764	Phobius	NON_CYTOPLASMIC_DOMAIN	Region of a membrane-bound protein predicted to be outside the membrane, in the extracellular region.	157	170	-	T	03-09-2014					TCONS_00000228|m.480
PST130.2_000144	7311632d633196250fd113f686be470b	764	Phobius	NON_CYTOPLASMIC_DOMAIN	Region of a membrane-bound protein predicted to be outside the membrane, in the extracellular region.	157	170	-	T	03-09-2014					TCONS_00000229|m.474
PST130.2_000144	7311632d633196250fd113f686be470b	764	Phobius	NON_CYTOPLASMIC_DOMAIN	Region of a membrane-bound protein predicted to be outside the membrane, in the extracellular region.	262	280	-	T	03-09-2014					TCONS_00000227|m.477
PST130.2_000144	7311632d633196250fd113f686be470b	764	Phobius	NON_CYTOPLASMIC_DOMAIN	Region of a membrane-bound protein predicted to be outside the membrane, in the extracellular region.	262	280	-	T	03-09-2014					TCONS_00000228|m.480
PST130.2_000144	7311632d633196250fd113f686be470b	764	Phobius	NON_CYTOPLASMIC_DOMAIN	Region of a membrane-bound protein predicted to be outside the membrane, in the extracellular region.	262	280	-	T	03-09-2014					TCONS_00000229|m.474
PST130.2_000144	7311632d633196250fd113f686be470b	764	Phobius	NON_CYTOPLASMIC_DOMAIN	Region of a membrane-bound protein predicted to be outside the membrane, in the extracellular region.	348	366	-	T	03-09-2014					TCONS_00000227|m.477
PST130.2_000144	7311632d633196250fd113f686be470b	764	Phobius	NON_CYTOPLASMIC_DOMAIN	Region of a membrane-bound protein predicted to be outside the membrane, in the extracellular region.	348	366	-	T	03-09-2014					TCONS_00000228|m.480
PST130.2_000144	7311632d633196250fd113f686be470b	764	Phobius	NON_CYTOPLASMIC_DOMAIN	Region of a membrane-bound protein predicted to be outside the membrane, in the extracellular region.	348	366	-	T	03-09-2014					TCONS_00000229|m.474
PST130.2_000144	7311632d633196250fd113f686be470b	764	Phobius	NON_CYTOPLASMIC_DOMAIN	Region of a membrane-bound protein predicted to be outside the membrane, in the extracellular region.	41	51	-	T	03-09-2014					TCONS_00000227|m.477
PST130.2_000144	7311632d633196250fd113f686be470b	764	Phobius	NON_CYTOPLASMIC_DOMAIN	Region of a membrane-bound protein predicted to be outside the membrane, in the extracellular region.	41	51	-	T	03-09-2014					TCONS_00000228|m.480
PST130.2_000144	7311632d633196250fd113f686be470b	764	Phobius	NON_CYTOPLASMIC_DOMAIN	Region of a membrane-bound protein predicted to be outside the membrane, in the extracellular region.	41	51	-	T	03-09-2014					TCONS_00000229|m.474
PST130.2_000144	7311632d633196250fd113f686be470b	764	Phobius	NON_CYTOPLASMIC_DOMAIN	Region of a membrane-bound protein predicted to be outside the membrane, in the extracellular region.	422	440	-	T	03-09-2014					TCONS_00000227|m.477
PST130.2_000144	7311632d633196250fd113f686be470b	764	Phobius	NON_CYTOPLASMIC_DOMAIN	Region of a membrane-bound protein predicted to be outside the membrane, in the extracellular region.	422	440	-	T	03-09-2014					TCONS_00000228|m.480
PST130.2_000144	7311632d633196250fd113f686be470b	764	Phobius	NON_CYTOPLASMIC_DOMAIN	Region of a membrane-bound protein predicted to be outside the membrane, in the extracellular region.	422	440	-	T	03-09-2014					TCONS_00000229|m.474
PST130.2_000144	7311632d633196250fd113f686be470b	764	Phobius	NON_CYTOPLASMIC_DOMAIN	Region of a membrane-bound protein predicted to be outside the membrane, in the extracellular region.	93	103	-	T	03-09-2014					TCONS_00000227|m.477
PST130.2_000144	7311632d633196250fd113f686be470b	764	Phobius	NON_CYTOPLASMIC_DOMAIN	Region of a membrane-bound protein predicted to be outside the membrane, in the extracellular region.	93	103	-	T	03-09-2014					TCONS_00000228|m.480
PST130.2_000144	7311632d633196250fd113f686be470b	764	Phobius	NON_CYTOPLASMIC_DOMAIN	Region of a membrane-bound protein predicted to be outside the membrane, in the extracellular region.	93	103	-	T	03-09-2014					TCONS_00000229|m.474
PST130.2_000144	7311632d633196250fd113f686be470b	764	Phobius	TRANSMEMBRANE	Region of a membrane-bound protein predicted to be embedded in the membrane.	104	124	-	T	03-09-2014					TCONS_00000227|m.477
PST130.2_000144	7311632d633196250fd113f686be470b	764	Phobius	TRANSMEMBRANE	Region of a membrane-bound protein predicted to be embedded in the membrane.	104	124	-	T	03-09-2014					TCONS_00000228|m.480
PST130.2_000144	7311632d633196250fd113f686be470b	764	Phobius	TRANSMEMBRANE	Region of a membrane-bound protein predicted to be embedded in the membrane.	104	124	-	T	03-09-2014					TCONS_00000229|m.474
PST130.2_000144	7311632d633196250fd113f686be470b	764	Phobius	TRANSMEMBRANE	Region of a membrane-bound protein predicted to be embedded in the membrane.	136	156	-	T	03-09-2014					TCONS_00000227|m.477
PST130.2_000144	7311632d633196250fd113f686be470b	764	Phobius	TRANSMEMBRANE	Region of a membrane-bound protein predicted to be embedded in the membrane.	136	156	-	T	03-09-2014					TCONS_00000228|m.480
PST130.2_000144	7311632d633196250fd113f686be470b	764	Phobius	TRANSMEMBRANE	Region of a membrane-bound protein predicted to be embedded in the membrane.	136	156	-	T	03-09-2014					TCONS_00000229|m.474
PST130.2_000144	7311632d633196250fd113f686be470b	764	Phobius	TRANSMEMBRANE	Region of a membrane-bound protein predicted to be embedded in the membrane.	171	187	-	T	03-09-2014					TCONS_00000227|m.477
PST130.2_000144	7311632d633196250fd113f686be470b	764	Phobius	TRANSMEMBRANE	Region of a membrane-bound protein predicted to be embedded in the membrane.	171	187	-	T	03-09-2014					TCONS_00000228|m.480
PST130.2_000144	7311632d633196250fd113f686be470b	764	Phobius	TRANSMEMBRANE	Region of a membrane-bound protein predicted to be embedded in the membrane.	171	187	-	T	03-09-2014					TCONS_00000229|m.474
PST130.2_000144	7311632d633196250fd113f686be470b	764	Phobius	TRANSMEMBRANE	Region of a membrane-bound protein predicted to be embedded in the membrane.	20	40	-	T	03-09-2014					TCONS_00000227|m.477
PST130.2_000144	7311632d633196250fd113f686be470b	764	Phobius	TRANSMEMBRANE	Region of a membrane-bound protein predicted to be embedded in the membrane.	20	40	-	T	03-09-2014					TCONS_00000228|m.480
PST130.2_000144	7311632d633196250fd113f686be470b	764	Phobius	TRANSMEMBRANE	Region of a membrane-bound protein predicted to be embedded in the membrane.	20	40	-	T	03-09-2014					TCONS_00000229|m.474
PST130.2_000144	7311632d633196250fd113f686be470b	764	Phobius	TRANSMEMBRANE	Region of a membrane-bound protein predicted to be embedded in the membrane.	242	261	-	T	03-09-2014					TCONS_00000227|m.477
PST130.2_000144	7311632d633196250fd113f686be470b	764	Phobius	TRANSMEMBRANE	Region of a membrane-bound protein predicted to be embedded in the membrane.	242	261	-	T	03-09-2014					TCONS_00000228|m.480
PST130.2_000144	7311632d633196250fd113f686be470b	764	Phobius	TRANSMEMBRANE	Region of a membrane-bound protein predicted to be embedded in the membrane.	242	261	-	T	03-09-2014					TCONS_00000229|m.474
PST130.2_000144	7311632d633196250fd113f686be470b	764	Phobius	TRANSMEMBRANE	Region of a membrane-bound protein predicted to be embedded in the membrane.	281	302	-	T	03-09-2014					TCONS_00000227|m.477
PST130.2_000144	7311632d633196250fd113f686be470b	764	Phobius	TRANSMEMBRANE	Region of a membrane-bound protein predicted to be embedded in the membrane.	281	302	-	T	03-09-2014					TCONS_00000228|m.480
PST130.2_000144	7311632d633196250fd113f686be470b	764	Phobius	TRANSMEMBRANE	Region of a membrane-bound protein predicted to be embedded in the membrane.	281	302	-	T	03-09-2014					TCONS_00000229|m.474
PST130.2_000144	7311632d633196250fd113f686be470b	764	Phobius	TRANSMEMBRANE	Region of a membrane-bound protein predicted to be embedded in the membrane.	314	347	-	T	03-09-2014					TCONS_00000227|m.477
PST130.2_000144	7311632d633196250fd113f686be470b	764	Phobius	TRANSMEMBRANE	Region of a membrane-bound protein predicted to be embedded in the membrane.	314	347	-	T	03-09-2014					TCONS_00000228|m.480
PST130.2_000144	7311632d633196250fd113f686be470b	764	Phobius	TRANSMEMBRANE	Region of a membrane-bound protein predicted to be embedded in the membrane.	314	347	-	T	03-09-2014					TCONS_00000229|m.474
PST130.2_000144	7311632d633196250fd113f686be470b	764	Phobius	TRANSMEMBRANE	Region of a membrane-bound protein predicted to be embedded in the membrane.	367	393	-	T	03-09-2014					TCONS_00000227|m.477
PST130.2_000144	7311632d633196250fd113f686be470b	764	Phobius	TRANSMEMBRANE	Region of a membrane-bound protein predicted to be embedded in the membrane.	367	393	-	T	03-09-2014					TCONS_00000228|m.480
PST130.2_000144	7311632d633196250fd113f686be470b	764	Phobius	TRANSMEMBRANE	Region of a membrane-bound protein predicted to be embedded in the membrane.	367	393	-	T	03-09-2014					TCONS_00000229|m.474
PST130.2_000144	7311632d633196250fd113f686be470b	764	Phobius	TRANSMEMBRANE	Region of a membrane-bound protein predicted to be embedded in the membrane.	405	421	-	T	03-09-2014					TCONS_00000227|m.477
PST130.2_000144	7311632d633196250fd113f686be470b	764	Phobius	TRANSMEMBRANE	Region of a membrane-bound protein predicted to be embedded in the membrane.	405	421	-	T	03-09-2014					TCONS_00000228|m.480
PST130.2_000144	7311632d633196250fd113f686be470b	764	Phobius	TRANSMEMBRANE	Region of a membrane-bound protein predicted to be embedded in the membrane.	405	421	-	T	03-09-2014					TCONS_00000229|m.474
PST130.2_000144	7311632d633196250fd113f686be470b	764	Phobius	TRANSMEMBRANE	Region of a membrane-bound protein predicted to be embedded in the membrane.	441	460	-	T	03-09-2014					TCONS_00000227|m.477
PST130.2_000144	7311632d633196250fd113f686be470b	764	Phobius	TRANSMEMBRANE	Region of a membrane-bound protein predicted to be embedded in the membrane.	441	460	-	T	03-09-2014					TCONS_00000228|m.480
PST130.2_000144	7311632d633196250fd113f686be470b	764	Phobius	TRANSMEMBRANE	Region of a membrane-bound protein predicted to be embedded in the membrane.	441	460	-	T	03-09-2014					TCONS_00000229|m.474
PST130.2_000144	7311632d633196250fd113f686be470b	764	Phobius	TRANSMEMBRANE	Region of a membrane-bound protein predicted to be embedded in the membrane.	52	68	-	T	03-09-2014					TCONS_00000227|m.477
PST130.2_000144	7311632d633196250fd113f686be470b	764	Phobius	TRANSMEMBRANE	Region of a membrane-bound protein predicted to be embedded in the membrane.	52	68	-	T	03-09-2014					TCONS_00000228|m.480
PST130.2_000144	7311632d633196250fd113f686be470b	764	Phobius	TRANSMEMBRANE	Region of a membrane-bound protein predicted to be embedded in the membrane.	52	68	-	T	03-09-2014					TCONS_00000229|m.474
PST130.2_000144	7311632d633196250fd113f686be470b	764	Phobius	TRANSMEMBRANE	Region of a membrane-bound protein predicted to be embedded in the membrane.	75	92	-	T	03-09-2014					TCONS_00000227|m.477
PST130.2_000144	7311632d633196250fd113f686be470b	764	Phobius	TRANSMEMBRANE	Region of a membrane-bound protein predicted to be embedded in the membrane.	75	92	-	T	03-09-2014					TCONS_00000228|m.480
PST130.2_000144	7311632d633196250fd113f686be470b	764	Phobius	TRANSMEMBRANE	Region of a membrane-bound protein predicted to be embedded in the membrane.	75	92	-	T	03-09-2014					TCONS_00000229|m.474
PST130.2_000144	7311632d633196250fd113f686be470b	764	SUPERFAMILY	SSF56219		483	689	2.24E-15	T	02-09-2014	IPR005135	Endonuclease/exonuclease/phosphatase			TCONS_00000227|m.477
PST130.2_000144	7311632d633196250fd113f686be470b	764	SUPERFAMILY	SSF56219		483	689	2.24E-15	T	02-09-2014	IPR005135	Endonuclease/exonuclease/phosphatase			TCONS_00000228|m.480
PST130.2_000144	7311632d633196250fd113f686be470b	764	SUPERFAMILY	SSF56219		483	689	2.24E-15	T	02-09-2014	IPR005135	Endonuclease/exonuclease/phosphatase			TCONS_00000229|m.474
PST130.2_000144	7311632d633196250fd113f686be470b	764	TMHMM	TMhelix	Region of a membrane-bound protein predicted to be embedded in the membrane.	102	124	-	T	03-09-2014					TCONS_00000227|m.477
PST130.2_000144	7311632d633196250fd113f686be470b	764	TMHMM	TMhelix	Region of a membrane-bound protein predicted to be embedded in the membrane.	102	124	-	T	03-09-2014					TCONS_00000228|m.480
PST130.2_000144	7311632d633196250fd113f686be470b	764	TMHMM	TMhelix	Region of a membrane-bound protein predicted to be embedded in the membrane.	102	124	-	T	03-09-2014					TCONS_00000229|m.474
PST130.2_000144	7311632d633196250fd113f686be470b	764	TMHMM	TMhelix	Region of a membrane-bound protein predicted to be embedded in the membrane.	139	158	-	T	03-09-2014					TCONS_00000227|m.477
PST130.2_000144	7311632d633196250fd113f686be470b	764	TMHMM	TMhelix	Region of a membrane-bound protein predicted to be embedded in the membrane.	139	158	-	T	03-09-2014					TCONS_00000228|m.480
PST130.2_000144	7311632d633196250fd113f686be470b	764	TMHMM	TMhelix	Region of a membrane-bound protein predicted to be embedded in the membrane.	139	158	-	T	03-09-2014					TCONS_00000229|m.474
PST130.2_000144	7311632d633196250fd113f686be470b	764	TMHMM	TMhelix	Region of a membrane-bound protein predicted to be embedded in the membrane.	21	43	-	T	03-09-2014					TCONS_00000227|m.477
PST130.2_000144	7311632d633196250fd113f686be470b	764	TMHMM	TMhelix	Region of a membrane-bound protein predicted to be embedded in the membrane.	21	43	-	T	03-09-2014					TCONS_00000228|m.480
PST130.2_000144	7311632d633196250fd113f686be470b	764	TMHMM	TMhelix	Region of a membrane-bound protein predicted to be embedded in the membrane.	21	43	-	T	03-09-2014					TCONS_00000229|m.474
PST130.2_000144	7311632d633196250fd113f686be470b	764	TMHMM	TMhelix	Region of a membrane-bound protein predicted to be embedded in the membrane.	242	261	-	T	03-09-2014					TCONS_00000227|m.477
PST130.2_000144	7311632d633196250fd113f686be470b	764	TMHMM	TMhelix	Region of a membrane-bound protein predicted to be embedded in the membrane.	242	261	-	T	03-09-2014					TCONS_00000228|m.480
PST130.2_000144	7311632d633196250fd113f686be470b	764	TMHMM	TMhelix	Region of a membrane-bound protein predicted to be embedded in the membrane.	242	261	-	T	03-09-2014					TCONS_00000229|m.474
PST130.2_000144	7311632d633196250fd113f686be470b	764	TMHMM	TMhelix	Region of a membrane-bound protein predicted to be embedded in the membrane.	281	303	-	T	03-09-2014					TCONS_00000227|m.477
PST130.2_000144	7311632d633196250fd113f686be470b	764	TMHMM	TMhelix	Region of a membrane-bound protein predicted to be embedded in the membrane.	281	303	-	T	03-09-2014					TCONS_00000228|m.480
PST130.2_000144	7311632d633196250fd113f686be470b	764	TMHMM	TMhelix	Region of a membrane-bound protein predicted to be embedded in the membrane.	281	303	-	T	03-09-2014					TCONS_00000229|m.474
PST130.2_000144	7311632d633196250fd113f686be470b	764	TMHMM	TMhelix	Region of a membrane-bound protein predicted to be embedded in the membrane.	324	346	-	T	03-09-2014					TCONS_00000227|m.477
PST130.2_000144	7311632d633196250fd113f686be470b	764	TMHMM	TMhelix	Region of a membrane-bound protein predicted to be embedded in the membrane.	324	346	-	T	03-09-2014					TCONS_00000228|m.480
PST130.2_000144	7311632d633196250fd113f686be470b	764	TMHMM	TMhelix	Region of a membrane-bound protein predicted to be embedded in the membrane.	324	346	-	T	03-09-2014					TCONS_00000229|m.474
PST130.2_000144	7311632d633196250fd113f686be470b	764	TMHMM	TMhelix	Region of a membrane-bound protein predicted to be embedded in the membrane.	361	383	-	T	03-09-2014					TCONS_00000227|m.477
PST130.2_000144	7311632d633196250fd113f686be470b	764	TMHMM	TMhelix	Region of a membrane-bound protein predicted to be embedded in the membrane.	361	383	-	T	03-09-2014					TCONS_00000228|m.480
PST130.2_000144	7311632d633196250fd113f686be470b	764	TMHMM	TMhelix	Region of a membrane-bound protein predicted to be embedded in the membrane.	361	383	-	T	03-09-2014					TCONS_00000229|m.474
PST130.2_000144	7311632d633196250fd113f686be470b	764	TMHMM	TMhelix	Region of a membrane-bound protein predicted to be embedded in the membrane.	446	465	-	T	03-09-2014					TCONS_00000227|m.477
PST130.2_000144	7311632d633196250fd113f686be470b	764	TMHMM	TMhelix	Region of a membrane-bound protein predicted to be embedded in the membrane.	446	465	-	T	03-09-2014					TCONS_00000228|m.480
PST130.2_000144	7311632d633196250fd113f686be470b	764	TMHMM	TMhelix	Region of a membrane-bound protein predicted to be embedded in the membrane.	446	465	-	T	03-09-2014					TCONS_00000229|m.474
PST130.2_000144	7311632d633196250fd113f686be470b	764	TMHMM	TMhelix	Region of a membrane-bound protein predicted to be embedded in the membrane.	53	72	-	T	03-09-2014					TCONS_00000227|m.477
PST130.2_000144	7311632d633196250fd113f686be470b	764	TMHMM	TMhelix	Region of a membrane-bound protein predicted to be embedded in the membrane.	53	72	-	T	03-09-2014					TCONS_00000228|m.480
PST130.2_000144	7311632d633196250fd113f686be470b	764	TMHMM	TMhelix	Region of a membrane-bound protein predicted to be embedded in the membrane.	53	72	-	T	03-09-2014					TCONS_00000229|m.474
PST130.2_000145	0b9046fa2f1129b238351caf693996b2	503	Phobius	CYTOPLASMIC_DOMAIN	Region of a membrane-bound protein predicted to be outside the membrane, in the cytoplasm.	1	381	-	T	03-09-2014					TCONS_00000232|m.492
PST130.2_000145	0b9046fa2f1129b238351caf693996b2	503	Phobius	NON_CYTOPLASMIC_DOMAIN	Region of a membrane-bound protein predicted to be outside the membrane, in the extracellular region.	406	503	-	T	03-09-2014					TCONS_00000232|m.492
PST130.2_000145	0b9046fa2f1129b238351caf693996b2	503	Phobius	TRANSMEMBRANE	Region of a membrane-bound protein predicted to be embedded in the membrane.	382	405	-	T	03-09-2014					TCONS_00000232|m.492
PST130.2_000145	0b9046fa2f1129b238351caf693996b2	503	TMHMM	TMhelix	Region of a membrane-bound protein predicted to be embedded in the membrane.	383	405	-	T	03-09-2014					TCONS_00000232|m.492
PST130.2_000145	7db3fd189d1913a998376ed3435f3b13	760	Gene3D	G3DSA:3.40.50.1110		463	757	5.5E-39	T	02-09-2014	IPR013831	SGNH hydrolase-type esterase domain	GO:0016787		TCONS_00000230|m.494
PST130.2_000145	7db3fd189d1913a998376ed3435f3b13	760	Gene3D	G3DSA:3.40.50.1110		463	757	5.5E-39	T	02-09-2014	IPR013831	SGNH hydrolase-type esterase domain	GO:0016787		TCONS_00000231|m.488
PST130.2_000145	7db3fd189d1913a998376ed3435f3b13	760	Gene3D	G3DSA:3.40.50.1110		463	757	5.5E-39	T	02-09-2014	IPR013831	SGNH hydrolase-type esterase domain	GO:0016787		TCONS_00000233|m.484
PST130.2_000145	7db3fd189d1913a998376ed3435f3b13	760	Gene3D	G3DSA:3.40.50.1110		463	757	5.5E-39	T	02-09-2014	IPR013831	SGNH hydrolase-type esterase domain	GO:0016787		TCONS_00000234|m.490
PST130.2_000145	7db3fd189d1913a998376ed3435f3b13	760	Gene3D	G3DSA:3.40.50.1110		463	757	5.5E-39	T	02-09-2014	IPR013831	SGNH hydrolase-type esterase domain	GO:0016787		TCONS_00000235|m.486
PST130.2_000145	7db3fd189d1913a998376ed3435f3b13	760	Pfam	PF00657	GDSL-like Lipase/Acylhydrolase	466	751	4.6E-8	T	02-09-2014	IPR001087	Lipase, GDSL	GO:0006629,GO:0016788		TCONS_00000230|m.494
PST130.2_000145	7db3fd189d1913a998376ed3435f3b13	760	Pfam	PF00657	GDSL-like Lipase/Acylhydrolase	466	751	4.6E-8	T	02-09-2014	IPR001087	Lipase, GDSL	GO:0006629,GO:0016788		TCONS_00000231|m.488
PST130.2_000145	7db3fd189d1913a998376ed3435f3b13	760	Pfam	PF00657	GDSL-like Lipase/Acylhydrolase	466	751	4.6E-8	T	02-09-2014	IPR001087	Lipase, GDSL	GO:0006629,GO:0016788		TCONS_00000233|m.484
PST130.2_000145	7db3fd189d1913a998376ed3435f3b13	760	Pfam	PF00657	GDSL-like Lipase/Acylhydrolase	466	751	4.6E-8	T	02-09-2014	IPR001087	Lipase, GDSL	GO:0006629,GO:0016788		TCONS_00000234|m.490
PST130.2_000145	7db3fd189d1913a998376ed3435f3b13	760	Pfam	PF00657	GDSL-like Lipase/Acylhydrolase	466	751	4.6E-8	T	02-09-2014	IPR001087	Lipase, GDSL	GO:0006629,GO:0016788		TCONS_00000235|m.486
PST130.2_000145	7db3fd189d1913a998376ed3435f3b13	760	Phobius	CYTOPLASMIC_DOMAIN	Region of a membrane-bound protein predicted to be outside the membrane, in the cytoplasm.	1	381	-	T	03-09-2014					TCONS_00000230|m.494
PST130.2_000145	7db3fd189d1913a998376ed3435f3b13	760	Phobius	CYTOPLASMIC_DOMAIN	Region of a membrane-bound protein predicted to be outside the membrane, in the cytoplasm.	1	381	-	T	03-09-2014					TCONS_00000231|m.488
PST130.2_000145	7db3fd189d1913a998376ed3435f3b13	760	Phobius	CYTOPLASMIC_DOMAIN	Region of a membrane-bound protein predicted to be outside the membrane, in the cytoplasm.	1	381	-	T	03-09-2014					TCONS_00000233|m.484
PST130.2_000145	7db3fd189d1913a998376ed3435f3b13	760	Phobius	CYTOPLASMIC_DOMAIN	Region of a membrane-bound protein predicted to be outside the membrane, in the cytoplasm.	1	381	-	T	03-09-2014					TCONS_00000234|m.490
PST130.2_000145	7db3fd189d1913a998376ed3435f3b13	760	Phobius	CYTOPLASMIC_DOMAIN	Region of a membrane-bound protein predicted to be outside the membrane, in the cytoplasm.	1	381	-	T	03-09-2014					TCONS_00000235|m.486
PST130.2_000145	7db3fd189d1913a998376ed3435f3b13	760	Phobius	NON_CYTOPLASMIC_DOMAIN	Region of a membrane-bound protein predicted to be outside the membrane, in the extracellular region.	406	760	-	T	03-09-2014					TCONS_00000230|m.494
PST130.2_000145	7db3fd189d1913a998376ed3435f3b13	760	Phobius	NON_CYTOPLASMIC_DOMAIN	Region of a membrane-bound protein predicted to be outside the membrane, in the extracellular region.	406	760	-	T	03-09-2014					TCONS_00000231|m.488
PST130.2_000145	7db3fd189d1913a998376ed3435f3b13	760	Phobius	NON_CYTOPLASMIC_DOMAIN	Region of a membrane-bound protein predicted to be outside the membrane, in the extracellular region.	406	760	-	T	03-09-2014					TCONS_00000233|m.484
PST130.2_000145	7db3fd189d1913a998376ed3435f3b13	760	Phobius	NON_CYTOPLASMIC_DOMAIN	Region of a membrane-bound protein predicted to be outside the membrane, in the extracellular region.	406	760	-	T	03-09-2014					TCONS_00000234|m.490
PST130.2_000145	7db3fd189d1913a998376ed3435f3b13	760	Phobius	NON_CYTOPLASMIC_DOMAIN	Region of a membrane-bound protein predicted to be outside the membrane, in the extracellular region.	406	760	-	T	03-09-2014					TCONS_00000235|m.486
PST130.2_000145	7db3fd189d1913a998376ed3435f3b13	760	Phobius	TRANSMEMBRANE	Region of a membrane-bound protein predicted to be embedded in the membrane.	382	405	-	T	03-09-2014					TCONS_00000230|m.494
PST130.2_000145	7db3fd189d1913a998376ed3435f3b13	760	Phobius	TRANSMEMBRANE	Region of a membrane-bound protein predicted to be embedded in the membrane.	382	405	-	T	03-09-2014					TCONS_00000231|m.488
PST130.2_000145	7db3fd189d1913a998376ed3435f3b13	760	Phobius	TRANSMEMBRANE	Region of a membrane-bound protein predicted to be embedded in the membrane.	382	405	-	T	03-09-2014					TCONS_00000233|m.484
PST130.2_000145	7db3fd189d1913a998376ed3435f3b13	760	Phobius	TRANSMEMBRANE	Region of a membrane-bound protein predicted to be embedded in the membrane.	382	405	-	T	03-09-2014					TCONS_00000234|m.490
PST130.2_000145	7db3fd189d1913a998376ed3435f3b13	760	Phobius	TRANSMEMBRANE	Region of a membrane-bound protein predicted to be embedded in the membrane.	382	405	-	T	03-09-2014					TCONS_00000235|m.486
PST130.2_000145	7db3fd189d1913a998376ed3435f3b13	760	SUPERFAMILY	SSF52266		466	645	6.5E-8	T	02-09-2014					TCONS_00000230|m.494
PST130.2_000145	7db3fd189d1913a998376ed3435f3b13	760	SUPERFAMILY	SSF52266		466	645	6.5E-8	T	02-09-2014					TCONS_00000231|m.488
PST130.2_000145	7db3fd189d1913a998376ed3435f3b13	760	SUPERFAMILY	SSF52266		466	645	6.5E-8	T	02-09-2014					TCONS_00000233|m.484
PST130.2_000145	7db3fd189d1913a998376ed3435f3b13	760	SUPERFAMILY	SSF52266		466	645	6.5E-8	T	02-09-2014					TCONS_00000234|m.490
PST130.2_000145	7db3fd189d1913a998376ed3435f3b13	760	SUPERFAMILY	SSF52266		466	645	6.5E-8	T	02-09-2014					TCONS_00000235|m.486
PST130.2_000145	7db3fd189d1913a998376ed3435f3b13	760	SUPERFAMILY	SSF52266		672	759	6.5E-8	T	02-09-2014					TCONS_00000230|m.494
PST130.2_000145	7db3fd189d1913a998376ed3435f3b13	760	SUPERFAMILY	SSF52266		672	759	6.5E-8	T	02-09-2014					TCONS_00000231|m.488
PST130.2_000145	7db3fd189d1913a998376ed3435f3b13	760	SUPERFAMILY	SSF52266		672	759	6.5E-8	T	02-09-2014					TCONS_00000233|m.484
PST130.2_000145	7db3fd189d1913a998376ed3435f3b13	760	SUPERFAMILY	SSF52266		672	759	6.5E-8	T	02-09-2014					TCONS_00000234|m.490
PST130.2_000145	7db3fd189d1913a998376ed3435f3b13	760	SUPERFAMILY	SSF52266		672	759	6.5E-8	T	02-09-2014					TCONS_00000235|m.486
PST130.2_000145	7db3fd189d1913a998376ed3435f3b13	760	TMHMM	TMhelix	Region of a membrane-bound protein predicted to be embedded in the membrane.	382	404	-	T	03-09-2014					TCONS_00000230|m.494
PST130.2_000145	7db3fd189d1913a998376ed3435f3b13	760	TMHMM	TMhelix	Region of a membrane-bound protein predicted to be embedded in the membrane.	382	404	-	T	03-09-2014					TCONS_00000231|m.488
PST130.2_000145	7db3fd189d1913a998376ed3435f3b13	760	TMHMM	TMhelix	Region of a membrane-bound protein predicted to be embedded in the membrane.	382	404	-	T	03-09-2014					TCONS_00000233|m.484
PST130.2_000145	7db3fd189d1913a998376ed3435f3b13	760	TMHMM	TMhelix	Region of a membrane-bound protein predicted to be embedded in the membrane.	382	404	-	T	03-09-2014					TCONS_00000234|m.490
PST130.2_000145	7db3fd189d1913a998376ed3435f3b13	760	TMHMM	TMhelix	Region of a membrane-bound protein predicted to be embedded in the membrane.	382	404	-	T	03-09-2014					TCONS_00000235|m.486
PST130.2_000146	7c5dd035a3c711f87425c2b1814936cc	249	Phobius	CYTOPLASMIC_DOMAIN	Region of a membrane-bound protein predicted to be outside the membrane, in the cytoplasm.	245	249	-	T	03-09-2014					TCONS_00000236|m.473
PST130.2_000146	7c5dd035a3c711f87425c2b1814936cc	249	Phobius	NON_CYTOPLASMIC_DOMAIN	Region of a membrane-bound protein predicted to be outside the membrane, in the extracellular region.	1	224	-	T	03-09-2014					TCONS_00000236|m.473
PST130.2_000146	7c5dd035a3c711f87425c2b1814936cc	249	Phobius	TRANSMEMBRANE	Region of a membrane-bound protein predicted to be embedded in the membrane.	225	244	-	T	03-09-2014					TCONS_00000236|m.473
PST130.2_000147	8ffff36e53dca74d13d52b4f1f59f9b4	128	Phobius	NON_CYTOPLASMIC_DOMAIN	Region of a membrane-bound protein predicted to be outside the membrane, in the extracellular region.	37	128	-	T	03-09-2014					TCONS_00000237|m.498
PST130.2_000147	8ffff36e53dca74d13d52b4f1f59f9b4	128	Phobius	SIGNAL_PEPTIDE_C_REGION	C-terminal region of a signal peptide.	32	36	-	T	03-09-2014					TCONS_00000237|m.498
PST130.2_000147	8ffff36e53dca74d13d52b4f1f59f9b4	128	Phobius	SIGNAL_PEPTIDE_H_REGION	Hydrophobic region of a signal peptide.	19	31	-	T	03-09-2014					TCONS_00000237|m.498
PST130.2_000147	8ffff36e53dca74d13d52b4f1f59f9b4	128	Phobius	SIGNAL_PEPTIDE_N_REGION	N-terminal region of a signal peptide.	1	18	-	T	03-09-2014					TCONS_00000237|m.498
PST130.2_000147	8ffff36e53dca74d13d52b4f1f59f9b4	128	Phobius	SIGNAL_PEPTIDE	Signal peptide region	1	36	-	T	03-09-2014					TCONS_00000237|m.498
PST130.2_000147	8ffff36e53dca74d13d52b4f1f59f9b4	128	SignalP_EUK	SignalP-noTM		1	36	-	T	03-09-2014					TCONS_00000237|m.498
PST130.2_000147	8ffff36e53dca74d13d52b4f1f59f9b4	128	TMHMM	TMhelix	Region of a membrane-bound protein predicted to be embedded in the membrane.	15	34	-	T	03-09-2014					TCONS_00000237|m.498
PST130.2_000148	d735de9ffd7e037a68d088247d7129d1	134	Phobius	NON_CYTOPLASMIC_DOMAIN	Region of a membrane-bound protein predicted to be outside the membrane, in the extracellular region.	18	134	-	T	03-09-2014					TCONS_00000238|m.497
PST130.2_000148	d735de9ffd7e037a68d088247d7129d1	134	Phobius	SIGNAL_PEPTIDE_C_REGION	C-terminal region of a signal peptide.	13	17	-	T	03-09-2014					TCONS_00000238|m.497
PST130.2_000148	d735de9ffd7e037a68d088247d7129d1	134	Phobius	SIGNAL_PEPTIDE_H_REGION	Hydrophobic region of a signal peptide.	5	12	-	T	03-09-2014					TCONS_00000238|m.497
PST130.2_000148	d735de9ffd7e037a68d088247d7129d1	134	Phobius	SIGNAL_PEPTIDE_N_REGION	N-terminal region of a signal peptide.	1	4	-	T	03-09-2014					TCONS_00000238|m.497
PST130.2_000148	d735de9ffd7e037a68d088247d7129d1	134	Phobius	SIGNAL_PEPTIDE	Signal peptide region	1	17	-	T	03-09-2014					TCONS_00000238|m.497
PST130.2_000148	d735de9ffd7e037a68d088247d7129d1	134	SignalP_EUK	SignalP-noTM		1	17	-	T	03-09-2014					TCONS_00000238|m.497
PST130.2_000150	1a2f9fedd4017416ed00791f74d9db62	252	Gene3D	G3DSA:3.40.50.720		125	148	3.8E-10	T	02-09-2014	IPR016040	NAD(P)-binding domain			TCONS_00000240|m.499
PST130.2_000150	1a2f9fedd4017416ed00791f74d9db62	252	Gene3D	G3DSA:3.40.50.720		32	80	3.8E-10	T	02-09-2014	IPR016040	NAD(P)-binding domain			TCONS_00000240|m.499
PST130.2_000150	1a2f9fedd4017416ed00791f74d9db62	252	Gene3D	G3DSA:3.90.25.10		173	244	1.7E-42	T	02-09-2014					TCONS_00000240|m.499
PST130.2_000150	1a2f9fedd4017416ed00791f74d9db62	252	Gene3D	G3DSA:3.90.25.10		81	124	1.7E-42	T	02-09-2014					TCONS_00000240|m.499
PST130.2_000150	1a2f9fedd4017416ed00791f74d9db62	252	PANTHER	PTHR10366		32	250	3.8E-93	T	02-09-2014					TCONS_00000240|m.499
PST130.2_000150	1a2f9fedd4017416ed00791f74d9db62	252	PANTHER	PTHR10366:SF39		32	250	3.8E-93	T	02-09-2014	IPR005886	UDP-glucose 4-epimerase GalE	GO:0003978,GO:0006012	KEGG: 00052+5.1.3.2,KEGG: 00520+5.1.3.2,MetaCyc: PWY-3821,MetaCyc: PWY-6317,MetaCyc: PWY-6397,MetaCyc: PWY-6527,MetaCyc: PWY-7328,MetaCyc: PWY-7344,UniPathway: UPA00214	TCONS_00000240|m.499
PST130.2_000150	1a2f9fedd4017416ed00791f74d9db62	252	Pfam	PF01370	NAD dependent epimerase/dehydratase family	17	150	1.9E-12	T	02-09-2014	IPR001509	NAD-dependent epimerase/dehydratase, N-terminal domain	GO:0003824,GO:0050662		TCONS_00000240|m.499
PST130.2_000150	1a2f9fedd4017416ed00791f74d9db62	252	Pfam	PF13950	UDP-glucose 4-epimerase C-term subunit	184	244	3.4E-21	T	02-09-2014	IPR025308	UDP-glucose 4-epimerase C-terminal domain		KEGG: 00052+5.1.3.2,KEGG: 00520+5.1.3.2,MetaCyc: PWY-3821,MetaCyc: PWY-6317,MetaCyc: PWY-6397,MetaCyc: PWY-6527,MetaCyc: PWY-7328,MetaCyc: PWY-7344,UniPathway: UPA00214	TCONS_00000240|m.499
PST130.2_000150	1a2f9fedd4017416ed00791f74d9db62	252	PRINTS	PR01713	Nucleotide sugar epimerase signature	130	145	2.586803E-5	T	03-09-2014	IPR008089	Nucleotide sugar epimerase	GO:0005975,GO:0016857		TCONS_00000240|m.499
PST130.2_000150	1a2f9fedd4017416ed00791f74d9db62	252	PRINTS	PR01713	Nucleotide sugar epimerase signature	165	180	2.586803E-5	T	03-09-2014	IPR008089	Nucleotide sugar epimerase	GO:0005975,GO:0016857		TCONS_00000240|m.499
PST130.2_000150	1a2f9fedd4017416ed00791f74d9db62	252	PRINTS	PR01713	Nucleotide sugar epimerase signature	204	221	2.586803E-5	T	03-09-2014	IPR008089	Nucleotide sugar epimerase	GO:0005975,GO:0016857		TCONS_00000240|m.499
PST130.2_000150	1a2f9fedd4017416ed00791f74d9db62	252	SUPERFAMILY	SSF51735		31	244	8.0E-42	T	02-09-2014					TCONS_00000240|m.499
PST130.2_000151	b9a24ce1cf70d789050f4706958846c9	821	Gene3D	G3DSA:4.10.280.10		535	566	1.6E-12	T	02-09-2014	IPR011598	Myc-type, basic helix-loop-helix (bHLH) domain	GO:0046983		TCONS_00000241|m.501
PST130.2_000151	b9a24ce1cf70d789050f4706958846c9	821	Gene3D	G3DSA:4.10.280.10		615	642	1.6E-12	T	02-09-2014	IPR011598	Myc-type, basic helix-loop-helix (bHLH) domain	GO:0046983		TCONS_00000241|m.501
PST130.2_000151	b9a24ce1cf70d789050f4706958846c9	821	Pfam	PF00010	Helix-loop-helix DNA-binding domain	535	638	1.7E-9	T	02-09-2014	IPR011598	Myc-type, basic helix-loop-helix (bHLH) domain	GO:0046983		TCONS_00000241|m.501
PST130.2_000151	b9a24ce1cf70d789050f4706958846c9	821	ProSiteProfiles	PS50888	Myc-type, basic helix-loop-helix (bHLH) domain profile.	534	638	9.928	T	02-09-2014	IPR011598	Myc-type, basic helix-loop-helix (bHLH) domain	GO:0046983		TCONS_00000241|m.501
PST130.2_000151	b9a24ce1cf70d789050f4706958846c9	821	SMART	SM00353	helix loop helix domain	540	644	8.5E-7	T	02-09-2014	IPR011598	Myc-type, basic helix-loop-helix (bHLH) domain	GO:0046983		TCONS_00000241|m.501
PST130.2_000151	b9a24ce1cf70d789050f4706958846c9	821	SUPERFAMILY	SSF47459		534	562	4.52E-11	T	02-09-2014	IPR011598	Myc-type, basic helix-loop-helix (bHLH) domain	GO:0046983		TCONS_00000241|m.501
PST130.2_000151	b9a24ce1cf70d789050f4706958846c9	821	SUPERFAMILY	SSF47459		616	654	4.52E-11	T	02-09-2014	IPR011598	Myc-type, basic helix-loop-helix (bHLH) domain	GO:0046983		TCONS_00000241|m.501
PST130.2_000153	2c6aa9bf8341d31e5c1cc0a211bf87ee	289	Pfam	PF10018	Vitamin-D-receptor interacting Mediator subunit 4	60	207	2.2E-14	T	02-09-2014	IPR019258	Mediator complex, subunit Med4	GO:0001104,GO:0006357,GO:0016592		TCONS_00000244|m.504
PST130.2_000153	2c6aa9bf8341d31e5c1cc0a211bf87ee	289	Phobius	CYTOPLASMIC_DOMAIN	Region of a membrane-bound protein predicted to be outside the membrane, in the cytoplasm.	283	289	-	T	03-09-2014					TCONS_00000244|m.504
PST130.2_000153	2c6aa9bf8341d31e5c1cc0a211bf87ee	289	Phobius	NON_CYTOPLASMIC_DOMAIN	Region of a membrane-bound protein predicted to be outside the membrane, in the extracellular region.	1	261	-	T	03-09-2014					TCONS_00000244|m.504
PST130.2_000153	2c6aa9bf8341d31e5c1cc0a211bf87ee	289	Phobius	TRANSMEMBRANE	Region of a membrane-bound protein predicted to be embedded in the membrane.	262	282	-	T	03-09-2014					TCONS_00000244|m.504
PST130.2_000153	2c6aa9bf8341d31e5c1cc0a211bf87ee	289	TMHMM	TMhelix	Region of a membrane-bound protein predicted to be embedded in the membrane.	264	286	-	T	03-09-2014					TCONS_00000244|m.504
PST130.2_000153	a3884ee647dfb17f765d433eba41177a	276	Pfam	PF10018	Vitamin-D-receptor interacting Mediator subunit 4	60	208	1.5E-14	T	02-09-2014	IPR019258	Mediator complex, subunit Med4	GO:0001104,GO:0006357,GO:0016592		TCONS_00000243|m.503
PST130.2_000154	e502da56455a7bf21823555a3ecd0a05	214	Gene3D	G3DSA:3.40.50.300		10	173	4.4E-67	T	02-09-2014	IPR027417	P-loop containing nucleoside triphosphate hydrolase			TCONS_00000245|m.507
PST130.2_000154	e502da56455a7bf21823555a3ecd0a05	214	PANTHER	PTHR24070		8	186	1.9E-106	T	02-09-2014	IPR020849	Small GTPase superfamily, Ras type	GO:0005525,GO:0006184,GO:0007165,GO:0016020		TCONS_00000245|m.507
PST130.2_000154	e502da56455a7bf21823555a3ecd0a05	214	PANTHER	PTHR24070:SF188		8	186	1.9E-106	T	02-09-2014					TCONS_00000245|m.507
PST130.2_000154	e502da56455a7bf21823555a3ecd0a05	214	Pfam	PF00071	Ras family	12	172	1.1E-57	T	02-09-2014	IPR001806	Small GTPase superfamily	GO:0005525,GO:0007264		TCONS_00000245|m.507
PST130.2_000154	e502da56455a7bf21823555a3ecd0a05	214	PRINTS	PR00449	Transforming protein P21 ras signature	11	32	3.7E-39	T	03-09-2014	IPR001806	Small GTPase superfamily	GO:0005525,GO:0007264		TCONS_00000245|m.507
PST130.2_000154	e502da56455a7bf21823555a3ecd0a05	214	PRINTS	PR00449	Transforming protein P21 ras signature	114	127	3.7E-39	T	03-09-2014	IPR001806	Small GTPase superfamily	GO:0005525,GO:0007264		TCONS_00000245|m.507
PST130.2_000154	e502da56455a7bf21823555a3ecd0a05	214	PRINTS	PR00449	Transforming protein P21 ras signature	149	171	3.7E-39	T	03-09-2014	IPR001806	Small GTPase superfamily	GO:0005525,GO:0007264		TCONS_00000245|m.507
PST130.2_000154	e502da56455a7bf21823555a3ecd0a05	214	PRINTS	PR00449	Transforming protein P21 ras signature	34	50	3.7E-39	T	03-09-2014	IPR001806	Small GTPase superfamily	GO:0005525,GO:0007264		TCONS_00000245|m.507
PST130.2_000154	e502da56455a7bf21823555a3ecd0a05	214	PRINTS	PR00449	Transforming protein P21 ras signature	51	73	3.7E-39	T	03-09-2014	IPR001806	Small GTPase superfamily	GO:0005525,GO:0007264		TCONS_00000245|m.507
PST130.2_000154	e502da56455a7bf21823555a3ecd0a05	214	ProSiteProfiles	PS51421	small GTPase Ras family profile.	6	214	49.403	T	02-09-2014	IPR020849	Small GTPase superfamily, Ras type	GO:0005525,GO:0006184,GO:0007165,GO:0016020		TCONS_00000245|m.507
PST130.2_000154	e502da56455a7bf21823555a3ecd0a05	214	SMART	SM00173	Ras subfamily of RAS small GTPases	8	174	1.5E-126	T	02-09-2014	IPR020849	Small GTPase superfamily, Ras type	GO:0005525,GO:0006184,GO:0007165,GO:0016020		TCONS_00000245|m.507
PST130.2_000154	e502da56455a7bf21823555a3ecd0a05	214	SMART	SM00174	Rho (Ras homology) subfamily of Ras-like small GTPases	13	174	2.5E-11	T	02-09-2014	IPR003578	Small GTPase superfamily, Rho type	GO:0005525,GO:0005622,GO:0007264	Reactome: REACT_11044	TCONS_00000245|m.507
PST130.2_000154	e502da56455a7bf21823555a3ecd0a05	214	SMART	SM00175	Rab subfamily of small GTPases	11	174	3.9E-33	T	02-09-2014	IPR003579	Small GTPase superfamily, Rab type	GO:0005525,GO:0007264,GO:0015031		TCONS_00000245|m.507
PST130.2_000154	e502da56455a7bf21823555a3ecd0a05	214	SMART	SM00176	Ran (Ras-related nuclear proteins) /TC4 subfamily of small GTPases	16	214	0.0024	T	02-09-2014	IPR002041	Ran GTPase	GO:0003924,GO:0005525,GO:0006184,GO:0006886,GO:0006913,GO:0007165		TCONS_00000245|m.507
PST130.2_000154	e502da56455a7bf21823555a3ecd0a05	214	SUPERFAMILY	SSF52540		9	184	2.28E-53	T	02-09-2014	IPR027417	P-loop containing nucleoside triphosphate hydrolase			TCONS_00000245|m.507
PST130.2_000154	e502da56455a7bf21823555a3ecd0a05	214	TIGRFAM	TIGR00231	small_GTP: small GTP-binding protein domain	9	165	1.2E-36	T	02-09-2014	IPR005225	Small GTP-binding protein domain	GO:0005525		TCONS_00000245|m.507
PST130.2_000155	d8c2e48518cb84d253ac3c983220ae72	574	Phobius	CYTOPLASMIC_DOMAIN	Region of a membrane-bound protein predicted to be outside the membrane, in the cytoplasm.	37	42	-	T	03-09-2014					TCONS_00000246|m.509
PST130.2_000155	d8c2e48518cb84d253ac3c983220ae72	574	Phobius	NON_CYTOPLASMIC_DOMAIN	Region of a membrane-bound protein predicted to be outside the membrane, in the extracellular region.	1	16	-	T	03-09-2014					TCONS_00000246|m.509
PST130.2_000155	d8c2e48518cb84d253ac3c983220ae72	574	Phobius	NON_CYTOPLASMIC_DOMAIN	Region of a membrane-bound protein predicted to be outside the membrane, in the extracellular region.	63	574	-	T	03-09-2014					TCONS_00000246|m.509
PST130.2_000155	d8c2e48518cb84d253ac3c983220ae72	574	Phobius	TRANSMEMBRANE	Region of a membrane-bound protein predicted to be embedded in the membrane.	17	36	-	T	03-09-2014					TCONS_00000246|m.509
PST130.2_000155	d8c2e48518cb84d253ac3c983220ae72	574	Phobius	TRANSMEMBRANE	Region of a membrane-bound protein predicted to be embedded in the membrane.	43	62	-	T	03-09-2014					TCONS_00000246|m.509
PST130.2_000155	d8c2e48518cb84d253ac3c983220ae72	574	TMHMM	TMhelix	Region of a membrane-bound protein predicted to be embedded in the membrane.	17	36	-	T	03-09-2014					TCONS_00000246|m.509
PST130.2_000155	d8c2e48518cb84d253ac3c983220ae72	574	TMHMM	TMhelix	Region of a membrane-bound protein predicted to be embedded in the membrane.	43	62	-	T	03-09-2014					TCONS_00000246|m.509
PST130.2_000156	29602ad001e0d74aedb777612cc9ccc9	542	Phobius	NON_CYTOPLASMIC_DOMAIN	Region of a membrane-bound protein predicted to be outside the membrane, in the extracellular region.	32	542	-	T	03-09-2014					TCONS_00000247|m.506
PST130.2_000156	29602ad001e0d74aedb777612cc9ccc9	542	Phobius	SIGNAL_PEPTIDE_C_REGION	C-terminal region of a signal peptide.	22	31	-	T	03-09-2014					TCONS_00000247|m.506
PST130.2_000156	29602ad001e0d74aedb777612cc9ccc9	542	Phobius	SIGNAL_PEPTIDE_H_REGION	Hydrophobic region of a signal peptide.	10	21	-	T	03-09-2014					TCONS_00000247|m.506
PST130.2_000156	29602ad001e0d74aedb777612cc9ccc9	542	Phobius	SIGNAL_PEPTIDE_N_REGION	N-terminal region of a signal peptide.	1	9	-	T	03-09-2014					TCONS_00000247|m.506
PST130.2_000156	29602ad001e0d74aedb777612cc9ccc9	542	Phobius	SIGNAL_PEPTIDE	Signal peptide region	1	31	-	T	03-09-2014					TCONS_00000247|m.506
PST130.2_000156	29602ad001e0d74aedb777612cc9ccc9	542	SignalP_EUK	SignalP-noTM		1	23	-	T	03-09-2014					TCONS_00000247|m.506
PST130.2_000157	751a1267aa537c0e51de408dd55b516d	133	Gene3D	G3DSA:1.10.20.10		7	123	1.6E-60	T	02-09-2014	IPR009072	Histone-fold	GO:0046982		TCONS_00000248|m.505
PST130.2_000157	751a1267aa537c0e51de408dd55b516d	133	PANTHER	PTHR23430		2	132	1.8E-92	T	02-09-2014					TCONS_00000248|m.505
PST130.2_000157	751a1267aa537c0e51de408dd55b516d	133	PANTHER	PTHR23430:SF24		2	132	1.8E-92	T	02-09-2014					TCONS_00000248|m.505
PST130.2_000157	751a1267aa537c0e51de408dd55b516d	133	Pfam	PF00125	Core histone H2A/H2B/H3/H4	19	92	8.0E-26	T	02-09-2014	IPR007125	Histone core	GO:0003677		TCONS_00000248|m.505
PST130.2_000157	751a1267aa537c0e51de408dd55b516d	133	PRINTS	PR00620	Histone H2A signature	101	119	8.1E-50	T	03-09-2014	IPR002119	Histone H2A	GO:0000786,GO:0003677,GO:0005634,GO:0006334		TCONS_00000248|m.505
PST130.2_000157	751a1267aa537c0e51de408dd55b516d	133	PRINTS	PR00620	Histone H2A signature	15	37	8.1E-50	T	03-09-2014	IPR002119	Histone H2A	GO:0000786,GO:0003677,GO:0005634,GO:0006334		TCONS_00000248|m.505
PST130.2_000157	751a1267aa537c0e51de408dd55b516d	133	PRINTS	PR00620	Histone H2A signature	44	59	8.1E-50	T	03-09-2014	IPR002119	Histone H2A	GO:0000786,GO:0003677,GO:0005634,GO:0006334		TCONS_00000248|m.505
PST130.2_000157	751a1267aa537c0e51de408dd55b516d	133	PRINTS	PR00620	Histone H2A signature	59	72	8.1E-50	T	03-09-2014	IPR002119	Histone H2A	GO:0000786,GO:0003677,GO:0005634,GO:0006334		TCONS_00000248|m.505
PST130.2_000157	751a1267aa537c0e51de408dd55b516d	133	PRINTS	PR00620	Histone H2A signature	73	87	8.1E-50	T	03-09-2014	IPR002119	Histone H2A	GO:0000786,GO:0003677,GO:0005634,GO:0006334		TCONS_00000248|m.505
PST130.2_000157	751a1267aa537c0e51de408dd55b516d	133	ProSitePatterns	PS00046	Histone H2A signature.	23	29	-	T	02-09-2014	IPR002119	Histone H2A	GO:0000786,GO:0003677,GO:0005634		TCONS_00000248|m.505
PST130.2_000157	751a1267aa537c0e51de408dd55b516d	133	SMART	SM00414	Histone 2A	4	124	7.8E-75	T	02-09-2014	IPR002119	Histone H2A	GO:0000786,GO:0003677,GO:0005634		TCONS_00000248|m.505
PST130.2_000157	751a1267aa537c0e51de408dd55b516d	133	SUPERFAMILY	SSF47113		4	100	6.14E-45	T	02-09-2014	IPR009072	Histone-fold	GO:0046982		TCONS_00000248|m.505
PST130.2_000160	6e784a5249332b3d04e7ec9c01ca86ed	203	Phobius	NON_CYTOPLASMIC_DOMAIN	Region of a membrane-bound protein predicted to be outside the membrane, in the extracellular region.	24	203	-	T	03-09-2014					TCONS_00000252|m.516
PST130.2_000160	6e784a5249332b3d04e7ec9c01ca86ed	203	Phobius	SIGNAL_PEPTIDE_C_REGION	C-terminal region of a signal peptide.	19	23	-	T	03-09-2014					TCONS_00000252|m.516
PST130.2_000160	6e784a5249332b3d04e7ec9c01ca86ed	203	Phobius	SIGNAL_PEPTIDE_H_REGION	Hydrophobic region of a signal peptide.	8	18	-	T	03-09-2014					TCONS_00000252|m.516
PST130.2_000160	6e784a5249332b3d04e7ec9c01ca86ed	203	Phobius	SIGNAL_PEPTIDE_N_REGION	N-terminal region of a signal peptide.	1	7	-	T	03-09-2014					TCONS_00000252|m.516
PST130.2_000160	6e784a5249332b3d04e7ec9c01ca86ed	203	Phobius	SIGNAL_PEPTIDE	Signal peptide region	1	23	-	T	03-09-2014					TCONS_00000252|m.516
PST130.2_000160	6e784a5249332b3d04e7ec9c01ca86ed	203	SignalP_EUK	SignalP-noTM		1	23	-	T	03-09-2014					TCONS_00000252|m.516
PST130.2_000160	bac04a31331ff09d95f97461da5c79b5	145	Phobius	NON_CYTOPLASMIC_DOMAIN	Region of a membrane-bound protein predicted to be outside the membrane, in the extracellular region.	24	145	-	T	03-09-2014					TCONS_00000253|m.514
PST130.2_000160	bac04a31331ff09d95f97461da5c79b5	145	Phobius	SIGNAL_PEPTIDE_C_REGION	C-terminal region of a signal peptide.	19	23	-	T	03-09-2014					TCONS_00000253|m.514
PST130.2_000160	bac04a31331ff09d95f97461da5c79b5	145	Phobius	SIGNAL_PEPTIDE_H_REGION	Hydrophobic region of a signal peptide.	8	18	-	T	03-09-2014					TCONS_00000253|m.514
PST130.2_000160	bac04a31331ff09d95f97461da5c79b5	145	Phobius	SIGNAL_PEPTIDE_N_REGION	N-terminal region of a signal peptide.	1	7	-	T	03-09-2014					TCONS_00000253|m.514
PST130.2_000160	bac04a31331ff09d95f97461da5c79b5	145	Phobius	SIGNAL_PEPTIDE	Signal peptide region	1	23	-	T	03-09-2014					TCONS_00000253|m.514
PST130.2_000160	bac04a31331ff09d95f97461da5c79b5	145	SignalP_EUK	SignalP-noTM		1	23	-	T	03-09-2014					TCONS_00000253|m.514
PST130.2_000160	c5f585a1151344fd01089bdf98080b1a	173	Gene3D	G3DSA:3.40.50.1820		6	165	4.4E-16	T	02-09-2014	IPR029058	Alpha/Beta hydrolase fold			TCONS_00000251|m.515
PST130.2_000160	c5f585a1151344fd01089bdf98080b1a	173	Pfam	PF01764	Lipase (class 3)	9	112	1.9E-7	T	02-09-2014	IPR002921	Fungal lipase-like domain	GO:0006629	Reactome: REACT_14797,Reactome: REACT_604	TCONS_00000251|m.515
PST130.2_000160	c5f585a1151344fd01089bdf98080b1a	173	SUPERFAMILY	SSF53474		38	148	7.18E-8	T	02-09-2014	IPR029058	Alpha/Beta hydrolase fold			TCONS_00000251|m.515
PST130.2_000161	63d88e8cc93eb80476fb1d3b08927a22	441	PANTHER	PTHR22762		1	384	4.2E-221	T	02-09-2014					TCONS_00000254|m.511
PST130.2_000161	63d88e8cc93eb80476fb1d3b08927a22	441	PANTHER	PTHR22762:SF67		1	384	4.2E-221	T	02-09-2014					TCONS_00000254|m.511
PST130.2_000161	63d88e8cc93eb80476fb1d3b08927a22	441	Pfam	PF01055	Glycosyl hydrolases family 31	2	385	2.4E-120	T	02-09-2014	IPR000322	Glycoside hydrolase, family 31	GO:0004553,GO:0005975		TCONS_00000254|m.511
PST130.2_000161	63d88e8cc93eb80476fb1d3b08927a22	441	ProSitePatterns	PS00129	Glycosyl hydrolases family 31 active site.	89	96	-	T	02-09-2014	IPR000322	Glycoside hydrolase, family 31	GO:0004553,GO:0005975		TCONS_00000254|m.511
PST130.2_000161	63d88e8cc93eb80476fb1d3b08927a22	441	ProSitePatterns	PS00707	Glycosyl hydrolases family 31 signature 2.	259	289	-	T	02-09-2014	IPR000322	Glycoside hydrolase, family 31	GO:0004553,GO:0005975		TCONS_00000254|m.511
PST130.2_000161	63d88e8cc93eb80476fb1d3b08927a22	441	SUPERFAMILY	SSF51011		337	385	2.45E-12	T	02-09-2014					TCONS_00000254|m.511
PST130.2_000161	63d88e8cc93eb80476fb1d3b08927a22	441	SUPERFAMILY	SSF51445		170	335	2.11E-56	T	02-09-2014	IPR017853	Glycoside hydrolase, superfamily			TCONS_00000254|m.511
PST130.2_000161	63d88e8cc93eb80476fb1d3b08927a22	441	SUPERFAMILY	SSF51445		2	97	2.11E-56	T	02-09-2014	IPR017853	Glycoside hydrolase, superfamily			TCONS_00000254|m.511
PST130.2_000161	a26a0582ad1243f82bd2a0c8e942b9fa	568	PANTHER	PTHR22762		1	531	9.3E-276	T	02-09-2014					TCONS_00000255|m.513
PST130.2_000161	a26a0582ad1243f82bd2a0c8e942b9fa	568	PANTHER	PTHR22762:SF67		1	531	9.3E-276	T	02-09-2014					TCONS_00000255|m.513
PST130.2_000161	a26a0582ad1243f82bd2a0c8e942b9fa	568	Pfam	PF01055	Glycosyl hydrolases family 31	2	422	5.3E-127	T	02-09-2014	IPR000322	Glycoside hydrolase, family 31	GO:0004553,GO:0005975		TCONS_00000255|m.513
PST130.2_000161	a26a0582ad1243f82bd2a0c8e942b9fa	568	ProSitePatterns	PS00129	Glycosyl hydrolases family 31 active site.	89	96	-	T	02-09-2014	IPR000322	Glycoside hydrolase, family 31	GO:0004553,GO:0005975		TCONS_00000255|m.513
PST130.2_000161	a26a0582ad1243f82bd2a0c8e942b9fa	568	ProSitePatterns	PS00707	Glycosyl hydrolases family 31 signature 2.	259	289	-	T	02-09-2014	IPR000322	Glycoside hydrolase, family 31	GO:0004553,GO:0005975		TCONS_00000255|m.513
PST130.2_000161	a26a0582ad1243f82bd2a0c8e942b9fa	568	SUPERFAMILY	SSF51011		337	417	2.66E-16	T	02-09-2014					TCONS_00000255|m.513
PST130.2_000161	a26a0582ad1243f82bd2a0c8e942b9fa	568	SUPERFAMILY	SSF51445		170	335	4.53E-56	T	02-09-2014	IPR017853	Glycoside hydrolase, superfamily			TCONS_00000255|m.513
PST130.2_000161	a26a0582ad1243f82bd2a0c8e942b9fa	568	SUPERFAMILY	SSF51445		2	97	4.53E-56	T	02-09-2014	IPR017853	Glycoside hydrolase, superfamily			TCONS_00000255|m.513
PST130.2_000161	e057d355c0bbda32e794753078e6d503	168	PANTHER	PTHR22762		6	131	2.2E-41	T	02-09-2014					TCONS_00000254|m.512
PST130.2_000161	e057d355c0bbda32e794753078e6d503	168	PANTHER	PTHR22762:SF67		6	131	2.2E-41	T	02-09-2014					TCONS_00000254|m.512
PST130.2_000162	4f4c213b3aeeef33f81d53c83cc47aa0	732	Gene3D	G3DSA:2.130.10.10		129	254	8.1E-63	T	02-09-2014	IPR015943	WD40/YVTN repeat-like-containing domain	GO:0005515		TCONS_00000256|m.518
PST130.2_000162	4f4c213b3aeeef33f81d53c83cc47aa0	732	Gene3D	G3DSA:2.130.10.10		1	96	8.1E-63	T	02-09-2014	IPR015943	WD40/YVTN repeat-like-containing domain	GO:0005515		TCONS_00000256|m.518
PST130.2_000162	4f4c213b3aeeef33f81d53c83cc47aa0	732	Gene3D	G3DSA:2.130.10.10		255	470	7.1E-9	T	02-09-2014	IPR015943	WD40/YVTN repeat-like-containing domain	GO:0005515		TCONS_00000256|m.518
PST130.2_000162	4f4c213b3aeeef33f81d53c83cc47aa0	732	PANTHER	PTHR19876		1	722	0.0	T	02-09-2014					TCONS_00000256|m.518
PST130.2_000162	4f4c213b3aeeef33f81d53c83cc47aa0	732	PANTHER	PTHR19876:SF1		1	722	0.0	T	02-09-2014					TCONS_00000256|m.518
PST130.2_000162	4f4c213b3aeeef33f81d53c83cc47aa0	732	Pfam	PF00400	WD domain, G-beta repeat	125	160	5.8E-8	T	02-09-2014	IPR001680	WD40 repeat	GO:0005515		TCONS_00000256|m.518
PST130.2_000162	4f4c213b3aeeef33f81d53c83cc47aa0	732	Pfam	PF00400	WD domain, G-beta repeat	172	205	7.3E-5	T	02-09-2014	IPR001680	WD40 repeat	GO:0005515		TCONS_00000256|m.518
PST130.2_000162	4f4c213b3aeeef33f81d53c83cc47aa0	732	Pfam	PF00400	WD domain, G-beta repeat	50	87	4.7E-10	T	02-09-2014	IPR001680	WD40 repeat	GO:0005515		TCONS_00000256|m.518
PST130.2_000162	4f4c213b3aeeef33f81d53c83cc47aa0	732	Pfam	PF00400	WD domain, G-beta repeat	8	45	2.1E-10	T	02-09-2014	IPR001680	WD40 repeat	GO:0005515		TCONS_00000256|m.518
PST130.2_000162	4f4c213b3aeeef33f81d53c83cc47aa0	732	Pfam	PF04053	Coatomer WD associated region	273	697	1.7E-147	T	02-09-2014	IPR006692	Coatomer, WD associated region	GO:0005198,GO:0006886,GO:0016192,GO:0030117	Reactome: REACT_11123	TCONS_00000256|m.518
PST130.2_000162	4f4c213b3aeeef33f81d53c83cc47aa0	732	PRINTS	PR00320	G protein beta WD-40 repeat signature	192	206	9.9E-8	T	03-09-2014	IPR020472	G-protein beta WD-40 repeat			TCONS_00000256|m.518
PST130.2_000162	4f4c213b3aeeef33f81d53c83cc47aa0	732	PRINTS	PR00320	G protein beta WD-40 repeat signature	32	46	9.9E-8	T	03-09-2014	IPR020472	G-protein beta WD-40 repeat			TCONS_00000256|m.518
PST130.2_000162	4f4c213b3aeeef33f81d53c83cc47aa0	732	PRINTS	PR00320	G protein beta WD-40 repeat signature	74	88	9.9E-8	T	03-09-2014	IPR020472	G-protein beta WD-40 repeat			TCONS_00000256|m.518
PST130.2_000162	4f4c213b3aeeef33f81d53c83cc47aa0	732	ProSitePatterns	PS00678	Trp-Asp (WD) repeats signature.	74	88	-	T	02-09-2014	IPR019775	WD40 repeat, conserved site			TCONS_00000256|m.518
PST130.2_000162	4f4c213b3aeeef33f81d53c83cc47aa0	732	ProSiteProfiles	PS50082	Trp-Asp (WD) repeats profile.	129	170	11.945	T	02-09-2014	IPR001680	WD40 repeat	GO:0005515		TCONS_00000256|m.518
PST130.2_000162	4f4c213b3aeeef33f81d53c83cc47aa0	732	ProSiteProfiles	PS50082	Trp-Asp (WD) repeats profile.	13	54	14.452	T	02-09-2014	IPR001680	WD40 repeat	GO:0005515		TCONS_00000256|m.518
PST130.2_000162	4f4c213b3aeeef33f81d53c83cc47aa0	732	ProSiteProfiles	PS50082	Trp-Asp (WD) repeats profile.	173	214	15.187	T	02-09-2014	IPR001680	WD40 repeat	GO:0005515		TCONS_00000256|m.518
PST130.2_000162	4f4c213b3aeeef33f81d53c83cc47aa0	732	ProSiteProfiles	PS50082	Trp-Asp (WD) repeats profile.	55	96	14.418	T	02-09-2014	IPR001680	WD40 repeat	GO:0005515		TCONS_00000256|m.518
PST130.2_000162	4f4c213b3aeeef33f81d53c83cc47aa0	732	ProSiteProfiles	PS50294	Trp-Asp (WD) repeats circular profile.	1	255	38.889	T	02-09-2014	IPR017986	WD40-repeat-containing domain	GO:0005515		TCONS_00000256|m.518
PST130.2_000162	4f4c213b3aeeef33f81d53c83cc47aa0	732	SMART	SM00320	WD40 repeats	122	161	2.3E-6	T	02-09-2014	IPR001680	WD40 repeat	GO:0005515		TCONS_00000256|m.518
PST130.2_000162	4f4c213b3aeeef33f81d53c83cc47aa0	732	SMART	SM00320	WD40 repeats	166	205	3.8E-4	T	02-09-2014	IPR001680	WD40 repeat	GO:0005515		TCONS_00000256|m.518
PST130.2_000162	4f4c213b3aeeef33f81d53c83cc47aa0	732	SMART	SM00320	WD40 repeats	208	246	73.0	T	02-09-2014	IPR001680	WD40 repeat	GO:0005515		TCONS_00000256|m.518
PST130.2_000162	4f4c213b3aeeef33f81d53c83cc47aa0	732	SMART	SM00320	WD40 repeats	48	87	9.0E-10	T	02-09-2014	IPR001680	WD40 repeat	GO:0005515		TCONS_00000256|m.518
PST130.2_000162	4f4c213b3aeeef33f81d53c83cc47aa0	732	SMART	SM00320	WD40 repeats	6	45	2.2E-10	T	02-09-2014	IPR001680	WD40 repeat	GO:0005515		TCONS_00000256|m.518
PST130.2_000162	4f4c213b3aeeef33f81d53c83cc47aa0	732	SUPERFAMILY	SSF50978		125	244	1.01E-54	T	02-09-2014	IPR017986	WD40-repeat-containing domain	GO:0005515		TCONS_00000256|m.518
PST130.2_000162	4f4c213b3aeeef33f81d53c83cc47aa0	732	SUPERFAMILY	SSF50978		1	92	1.01E-54	T	02-09-2014	IPR017986	WD40-repeat-containing domain	GO:0005515		TCONS_00000256|m.518
PST130.2_000162	4f4c213b3aeeef33f81d53c83cc47aa0	732	SUPERFAMILY	SSF82171		175	441	1.33E-17	T	02-09-2014					TCONS_00000256|m.518
PST130.2_000164	6a5a3a07b17225a2a74534370de06494	403	Gene3D	G3DSA:3.40.50.1820		132	145	3.8E-9	T	02-09-2014	IPR029058	Alpha/Beta hydrolase fold			TCONS_00000259|m.519
PST130.2_000164	6a5a3a07b17225a2a74534370de06494	403	Gene3D	G3DSA:3.40.50.1820		216	330	3.8E-9	T	02-09-2014	IPR029058	Alpha/Beta hydrolase fold			TCONS_00000259|m.519
PST130.2_000164	6a5a3a07b17225a2a74534370de06494	403	PANTHER	PTHR11440		1	402	8.8E-143	T	02-09-2014					TCONS_00000259|m.519
PST130.2_000164	6a5a3a07b17225a2a74534370de06494	403	PANTHER	PTHR11440:SF4		1	402	8.8E-143	T	02-09-2014					TCONS_00000259|m.519
PST130.2_000164	6a5a3a07b17225a2a74534370de06494	403	Pfam	PF02450	Lecithin:cholesterol acyltransferase	147	398	1.2E-54	T	02-09-2014	IPR003386	Lecithin:cholesterol/phospholipid:diacylglycerol acyltransferase	GO:0006629,GO:0008374		TCONS_00000259|m.519
PST130.2_000164	6a5a3a07b17225a2a74534370de06494	403	Phobius	CYTOPLASMIC_DOMAIN	Region of a membrane-bound protein predicted to be outside the membrane, in the cytoplasm.	1	41	-	T	03-09-2014					TCONS_00000259|m.519
PST130.2_000164	6a5a3a07b17225a2a74534370de06494	403	Phobius	NON_CYTOPLASMIC_DOMAIN	Region of a membrane-bound protein predicted to be outside the membrane, in the extracellular region.	60	403	-	T	03-09-2014					TCONS_00000259|m.519
PST130.2_000164	6a5a3a07b17225a2a74534370de06494	403	Phobius	TRANSMEMBRANE	Region of a membrane-bound protein predicted to be embedded in the membrane.	42	59	-	T	03-09-2014					TCONS_00000259|m.519
PST130.2_000164	6a5a3a07b17225a2a74534370de06494	403	SUPERFAMILY	SSF53474		131	147	2.25E-15	T	02-09-2014	IPR029058	Alpha/Beta hydrolase fold			TCONS_00000259|m.519
PST130.2_000164	6a5a3a07b17225a2a74534370de06494	403	SUPERFAMILY	SSF53474		211	387	2.25E-15	T	02-09-2014	IPR029058	Alpha/Beta hydrolase fold			TCONS_00000259|m.519
PST130.2_000164	6a5a3a07b17225a2a74534370de06494	403	TMHMM	TMhelix	Region of a membrane-bound protein predicted to be embedded in the membrane.	42	59	-	T	03-09-2014					TCONS_00000259|m.519
PST130.2_000168	bc9b2af8c65f8f2c092498db11670ee9	413	Gene3D	G3DSA:3.40.640.10		23	304	1.2E-83	T	02-09-2014	IPR015421	Pyridoxal phosphate-dependent transferase, major region, subdomain 1	GO:0003824,GO:0030170		TCONS_00000263|m.523
PST130.2_000168	bc9b2af8c65f8f2c092498db11670ee9	413	Gene3D	G3DSA:3.90.1150.10		307	411	2.3E-34	T	02-09-2014	IPR015422	Pyridoxal phosphate-dependent transferase, major region, subdomain 2	GO:0003824,GO:0030170		TCONS_00000263|m.523
PST130.2_000168	bc9b2af8c65f8f2c092498db11670ee9	413	Hamap	MF_00160	Phosphoserine aminotransferase [serC].	8	411	39.256	T	02-09-2014	IPR022278	Phosphoserine aminotransferase	GO:0004648,GO:0006564	KEGG: 00260+2.6.1.52,KEGG: 00680+2.6.1.52,KEGG: 00750+2.6.1.52,UniPathway: UPA00135,UniPathway: UPA00244	TCONS_00000263|m.523
PST130.2_000168	bc9b2af8c65f8f2c092498db11670ee9	413	PANTHER	PTHR21152		7	413	2.0E-147	T	02-09-2014					TCONS_00000263|m.523
PST130.2_000168	bc9b2af8c65f8f2c092498db11670ee9	413	PANTHER	PTHR21152:SF17		7	413	2.0E-147	T	02-09-2014					TCONS_00000263|m.523
PST130.2_000168	bc9b2af8c65f8f2c092498db11670ee9	413	Pfam	PF00266	Aminotransferase class-V	12	400	6.2E-33	T	02-09-2014	IPR000192	Aminotransferase class V domain	GO:0008152		TCONS_00000263|m.523
PST130.2_000168	bc9b2af8c65f8f2c092498db11670ee9	413	PIRSF	PIRSF000525		4	412	4.2E-156	T	02-09-2014	IPR022278	Phosphoserine aminotransferase	GO:0004648,GO:0006564	KEGG: 00260+2.6.1.52,KEGG: 00680+2.6.1.52,KEGG: 00750+2.6.1.52,UniPathway: UPA00135,UniPathway: UPA00244	TCONS_00000263|m.523
PST130.2_000168	bc9b2af8c65f8f2c092498db11670ee9	413	ProSitePatterns	PS00595	Aminotransferases class-V pyridoxal-phosphate attachment site.	229	248	-	T	02-09-2014	IPR020578	Aminotransferase class-V pyridoxal-phosphate binding site			TCONS_00000263|m.523
PST130.2_000168	bc9b2af8c65f8f2c092498db11670ee9	413	SUPERFAMILY	SSF53383		8	410	2.14E-85	T	02-09-2014	IPR015424	Pyridoxal phosphate-dependent transferase			TCONS_00000263|m.523
PST130.2_000170	46b2bb444d99e176730606e12ef09104	471	Gene3D	G3DSA:1.10.510.10		156	396	9.0E-32	T	02-09-2014					TCONS_00000266|m.531
PST130.2_000170	46b2bb444d99e176730606e12ef09104	471	Gene3D	G3DSA:3.30.200.20		136	155	4.4E-4	T	02-09-2014					TCONS_00000266|m.531
PST130.2_000170	46b2bb444d99e176730606e12ef09104	471	Gene3D	G3DSA:3.30.200.20		34	92	4.4E-4	T	02-09-2014					TCONS_00000266|m.531
PST130.2_000170	46b2bb444d99e176730606e12ef09104	471	PANTHER	PTHR12984		19	463	9.0E-135	T	02-09-2014					TCONS_00000266|m.531
PST130.2_000170	46b2bb444d99e176730606e12ef09104	471	PANTHER	PTHR12984:SF6		19	463	9.0E-135	T	02-09-2014					TCONS_00000266|m.531
PST130.2_000170	46b2bb444d99e176730606e12ef09104	471	Pfam	PF00069	Protein kinase domain	141	384	7.3E-25	T	02-09-2014	IPR000719	Protein kinase domain	GO:0004672,GO:0005524,GO:0006468		TCONS_00000266|m.531
PST130.2_000170	46b2bb444d99e176730606e12ef09104	471	ProSiteProfiles	PS50011	Protein kinase domain profile.	55	384	23.863	T	02-09-2014	IPR000719	Protein kinase domain	GO:0004672,GO:0005524,GO:0006468		TCONS_00000266|m.531
PST130.2_000170	46b2bb444d99e176730606e12ef09104	471	SMART	SM00220	Serine/Threonine protein kinases, catalytic domain	58	384	2.4E-11	T	02-09-2014	IPR002290	Serine/threonine/dual specificity protein kinase, catalytic domain	GO:0004672,GO:0005524,GO:0006468		TCONS_00000266|m.531
PST130.2_000170	46b2bb444d99e176730606e12ef09104	471	SUPERFAMILY	SSF56112		135	391	4.68E-36	T	02-09-2014	IPR011009	Protein kinase-like domain	GO:0016772		TCONS_00000266|m.531
PST130.2_000170	562d4ff9a495ef3a08c7272aad1c8ea7	920	Gene3D	G3DSA:1.10.510.10		223	385	1.3E-28	T	02-09-2014					TCONS_00000265|m.534
PST130.2_000170	562d4ff9a495ef3a08c7272aad1c8ea7	920	Gene3D	G3DSA:1.25.10.10		410	596	1.4E-7	T	02-09-2014	IPR011989	Armadillo-like helical			TCONS_00000265|m.534
PST130.2_000170	562d4ff9a495ef3a08c7272aad1c8ea7	920	Gene3D	G3DSA:3.30.200.20		139	222	5.9E-7	T	02-09-2014					TCONS_00000265|m.534
PST130.2_000170	562d4ff9a495ef3a08c7272aad1c8ea7	920	Gene3D	G3DSA:3.30.200.20		21	94	5.9E-7	T	02-09-2014					TCONS_00000265|m.534
PST130.2_000170	562d4ff9a495ef3a08c7272aad1c8ea7	920	PANTHER	PTHR12984		19	908	8.0E-217	T	02-09-2014					TCONS_00000265|m.534
PST130.2_000170	562d4ff9a495ef3a08c7272aad1c8ea7	920	PANTHER	PTHR12984:SF6		19	908	8.0E-217	T	02-09-2014					TCONS_00000265|m.534
PST130.2_000170	562d4ff9a495ef3a08c7272aad1c8ea7	920	Pfam	PF00069	Protein kinase domain	141	384	3.2E-24	T	02-09-2014	IPR000719	Protein kinase domain	GO:0004672,GO:0005524,GO:0006468		TCONS_00000265|m.534
PST130.2_000170	562d4ff9a495ef3a08c7272aad1c8ea7	920	ProSiteProfiles	PS50011	Protein kinase domain profile.	55	384	23.863	T	02-09-2014	IPR000719	Protein kinase domain	GO:0004672,GO:0005524,GO:0006468		TCONS_00000265|m.534
PST130.2_000170	562d4ff9a495ef3a08c7272aad1c8ea7	920	SMART	SM00220	Serine/Threonine protein kinases, catalytic domain	58	384	2.4E-11	T	02-09-2014	IPR002290	Serine/threonine/dual specificity protein kinase, catalytic domain	GO:0004672,GO:0005524,GO:0006468		TCONS_00000265|m.534
PST130.2_000170	562d4ff9a495ef3a08c7272aad1c8ea7	920	SUPERFAMILY	SSF48371		402	595	1.54E-7	T	02-09-2014	IPR016024	Armadillo-type fold	GO:0005488		TCONS_00000265|m.534
PST130.2_000170	562d4ff9a495ef3a08c7272aad1c8ea7	920	SUPERFAMILY	SSF56112		135	391	2.63E-35	T	02-09-2014	IPR011009	Protein kinase-like domain	GO:0016772		TCONS_00000265|m.534
PST130.2_000170	b12a974b00267cc3c7eb33b8cf536ad3	411	Gene3D	G3DSA:1.25.10.10		7	122	2.7E-4	T	02-09-2014	IPR011989	Armadillo-like helical			TCONS_00000266|m.532
PST130.2_000170	b12a974b00267cc3c7eb33b8cf536ad3	411	PANTHER	PTHR12984		1	399	9.7E-55	T	02-09-2014					TCONS_00000266|m.532
PST130.2_000170	b12a974b00267cc3c7eb33b8cf536ad3	411	PANTHER	PTHR12984:SF6		1	399	9.7E-55	T	02-09-2014					TCONS_00000266|m.532
PST130.2_000171	4a62c954f7c31b6e25854b582b1c3279	227	Phobius	NON_CYTOPLASMIC_DOMAIN	Region of a membrane-bound protein predicted to be outside the membrane, in the extracellular region.	23	227	-	T	03-09-2014					TCONS_00000267|m.537
PST130.2_000171	4a62c954f7c31b6e25854b582b1c3279	227	Phobius	SIGNAL_PEPTIDE_C_REGION	C-terminal region of a signal peptide.	18	22	-	T	03-09-2014					TCONS_00000267|m.537
PST130.2_000171	4a62c954f7c31b6e25854b582b1c3279	227	Phobius	SIGNAL_PEPTIDE_H_REGION	Hydrophobic region of a signal peptide.	7	17	-	T	03-09-2014					TCONS_00000267|m.537
PST130.2_000171	4a62c954f7c31b6e25854b582b1c3279	227	Phobius	SIGNAL_PEPTIDE_N_REGION	N-terminal region of a signal peptide.	1	6	-	T	03-09-2014					TCONS_00000267|m.537
PST130.2_000171	4a62c954f7c31b6e25854b582b1c3279	227	Phobius	SIGNAL_PEPTIDE	Signal peptide region	1	22	-	T	03-09-2014					TCONS_00000267|m.537
PST130.2_000171	4a62c954f7c31b6e25854b582b1c3279	227	SignalP_EUK	SignalP-noTM		1	22	-	T	03-09-2014					TCONS_00000267|m.537
PST130.2_000171	6e150d58978556312a0f35541537b236	256	Phobius	NON_CYTOPLASMIC_DOMAIN	Region of a membrane-bound protein predicted to be outside the membrane, in the extracellular region.	23	256	-	T	03-09-2014					TCONS_00000269|m.538
PST130.2_000171	6e150d58978556312a0f35541537b236	256	Phobius	SIGNAL_PEPTIDE_C_REGION	C-terminal region of a signal peptide.	18	22	-	T	03-09-2014					TCONS_00000269|m.538
PST130.2_000171	6e150d58978556312a0f35541537b236	256	Phobius	SIGNAL_PEPTIDE_H_REGION	Hydrophobic region of a signal peptide.	7	17	-	T	03-09-2014					TCONS_00000269|m.538
PST130.2_000171	6e150d58978556312a0f35541537b236	256	Phobius	SIGNAL_PEPTIDE_N_REGION	N-terminal region of a signal peptide.	1	6	-	T	03-09-2014					TCONS_00000269|m.538
PST130.2_000171	6e150d58978556312a0f35541537b236	256	Phobius	SIGNAL_PEPTIDE	Signal peptide region	1	22	-	T	03-09-2014					TCONS_00000269|m.538
PST130.2_000171	6e150d58978556312a0f35541537b236	256	SignalP_EUK	SignalP-noTM		1	22	-	T	03-09-2014					TCONS_00000269|m.538
PST130.2_000171	ea34cd93a1c1ff20f74d476f2d341394	237	Phobius	NON_CYTOPLASMIC_DOMAIN	Region of a membrane-bound protein predicted to be outside the membrane, in the extracellular region.	23	237	-	T	03-09-2014					TCONS_00000270|m.536
PST130.2_000171	ea34cd93a1c1ff20f74d476f2d341394	237	Phobius	SIGNAL_PEPTIDE_C_REGION	C-terminal region of a signal peptide.	17	22	-	T	03-09-2014					TCONS_00000270|m.536
PST130.2_000171	ea34cd93a1c1ff20f74d476f2d341394	237	Phobius	SIGNAL_PEPTIDE_H_REGION	Hydrophobic region of a signal peptide.	5	16	-	T	03-09-2014					TCONS_00000270|m.536
PST130.2_000171	ea34cd93a1c1ff20f74d476f2d341394	237	Phobius	SIGNAL_PEPTIDE_N_REGION	N-terminal region of a signal peptide.	1	4	-	T	03-09-2014					TCONS_00000270|m.536
PST130.2_000171	ea34cd93a1c1ff20f74d476f2d341394	237	Phobius	SIGNAL_PEPTIDE	Signal peptide region	1	22	-	T	03-09-2014					TCONS_00000270|m.536
PST130.2_000171	ea34cd93a1c1ff20f74d476f2d341394	237	SignalP_EUK	SignalP-noTM		1	22	-	T	03-09-2014					TCONS_00000270|m.536
PST130.2_000171	f39d16ae21c6fd71f5f70d33b4ab29b4	227	Phobius	NON_CYTOPLASMIC_DOMAIN	Region of a membrane-bound protein predicted to be outside the membrane, in the extracellular region.	23	227	-	T	03-09-2014					TCONS_00000268|m.539
PST130.2_000171	f39d16ae21c6fd71f5f70d33b4ab29b4	227	Phobius	SIGNAL_PEPTIDE_C_REGION	C-terminal region of a signal peptide.	18	22	-	T	03-09-2014					TCONS_00000268|m.539
PST130.2_000171	f39d16ae21c6fd71f5f70d33b4ab29b4	227	Phobius	SIGNAL_PEPTIDE_H_REGION	Hydrophobic region of a signal peptide.	7	17	-	T	03-09-2014					TCONS_00000268|m.539
PST130.2_000171	f39d16ae21c6fd71f5f70d33b4ab29b4	227	Phobius	SIGNAL_PEPTIDE_N_REGION	N-terminal region of a signal peptide.	1	6	-	T	03-09-2014					TCONS_00000268|m.539
PST130.2_000171	f39d16ae21c6fd71f5f70d33b4ab29b4	227	Phobius	SIGNAL_PEPTIDE	Signal peptide region	1	22	-	T	03-09-2014					TCONS_00000268|m.539
PST130.2_000171	f39d16ae21c6fd71f5f70d33b4ab29b4	227	SignalP_EUK	SignalP-noTM		1	22	-	T	03-09-2014					TCONS_00000268|m.539
PST130.2_000172	579bebc416e662a9f8efbd3f66003fcb	287	PANTHER	PTHR10366		13	280	1.1E-30	T	02-09-2014					TCONS_00000272|m.529
PST130.2_000172	579bebc416e662a9f8efbd3f66003fcb	287	PANTHER	PTHR10366:SF3		13	280	1.1E-30	T	02-09-2014					TCONS_00000272|m.529
PST130.2_000172	579bebc416e662a9f8efbd3f66003fcb	287	SUPERFAMILY	SSF51735		148	182	1.2E-7	T	02-09-2014					TCONS_00000272|m.529
PST130.2_000172	579bebc416e662a9f8efbd3f66003fcb	287	SUPERFAMILY	SSF51735		214	274	1.2E-7	T	02-09-2014					TCONS_00000272|m.529
PST130.2_000172	579bebc416e662a9f8efbd3f66003fcb	287	SUPERFAMILY	SSF51735		34	114	1.2E-7	T	02-09-2014					TCONS_00000272|m.529
PST130.2_000172	7a13b613506344041371da004626f39a	221	PANTHER	PTHR10366		5	214	2.1E-23	T	02-09-2014					TCONS_00000271|m.530
PST130.2_000172	7a13b613506344041371da004626f39a	221	PANTHER	PTHR10366:SF3		5	214	2.1E-23	T	02-09-2014					TCONS_00000271|m.530
PST130.2_000174	29f04df1ea8a461327d330a7627efc6f	608	Gene3D	G3DSA:3.30.40.10		214	278	1.2E-8	T	02-09-2014	IPR013083	Zinc finger, RING/FYVE/PHD-type			TCONS_00000274|m.541
PST130.2_000174	29f04df1ea8a461327d330a7627efc6f	608	PANTHER	PTHR12321		198	295	5.9E-15	T	02-09-2014					TCONS_00000274|m.541
PST130.2_000174	29f04df1ea8a461327d330a7627efc6f	608	ProSitePatterns	PS01359	Zinc finger PHD-type signature.	222	277	-	T	02-09-2014	IPR019786	Zinc finger, PHD-type, conserved site			TCONS_00000274|m.541
PST130.2_000174	29f04df1ea8a461327d330a7627efc6f	608	SMART	SM00249	PHD zinc finger	221	278	2.1E-4	T	02-09-2014	IPR001965	Zinc finger, PHD-type	GO:0005515,GO:0008270		TCONS_00000274|m.541
PST130.2_000174	29f04df1ea8a461327d330a7627efc6f	608	SUPERFAMILY	SSF57903		216	289	6.87E-10	T	02-09-2014	IPR011011	Zinc finger, FYVE/PHD-type			TCONS_00000274|m.541
PST130.2_000175	b1674734934aa458bae1cca878f898b2	284	Gene3D	G3DSA:1.25.40.20		155	260	2.8E-28	T	02-09-2014	IPR020683	Ankyrin repeat-containing domain			TCONS_00000275|m.540
PST130.2_000175	b1674734934aa458bae1cca878f898b2	284	Gene3D	G3DSA:1.25.40.20		44	154	4.7E-33	T	02-09-2014	IPR020683	Ankyrin repeat-containing domain			TCONS_00000275|m.540
PST130.2_000175	b1674734934aa458bae1cca878f898b2	284	PANTHER	PTHR24198		44	257	1.9E-57	T	02-09-2014					TCONS_00000275|m.540
PST130.2_000175	b1674734934aa458bae1cca878f898b2	284	Pfam	PF00023	Ankyrin repeat	221	246	3.8E-4	T	02-09-2014	IPR002110	Ankyrin repeat	GO:0005515		TCONS_00000275|m.540
PST130.2_000175	b1674734934aa458bae1cca878f898b2	284	Pfam	PF12796	Ankyrin repeats (3 copies)	45	140	9.4E-16	T	02-09-2014	IPR020683	Ankyrin repeat-containing domain			TCONS_00000275|m.540
PST130.2_000175	b1674734934aa458bae1cca878f898b2	284	Pfam	PF13637	Ankyrin repeats (many copies)	145	196	1.2E-11	T	02-09-2014					TCONS_00000275|m.540
PST130.2_000175	b1674734934aa458bae1cca878f898b2	284	PRINTS	PR01415	Ankyrin repeat signature	158	172	1.5E-8	T	03-09-2014	IPR002110	Ankyrin repeat	GO:0005515		TCONS_00000275|m.540
PST130.2_000175	b1674734934aa458bae1cca878f898b2	284	PRINTS	PR01415	Ankyrin repeat signature	74	89	1.5E-8	T	03-09-2014	IPR002110	Ankyrin repeat	GO:0005515		TCONS_00000275|m.540
PST130.2_000175	b1674734934aa458bae1cca878f898b2	284	ProSiteProfiles	PS50088	Ankyrin repeat profile.	109	141	11.487	T	02-09-2014	IPR002110	Ankyrin repeat	GO:0005515		TCONS_00000275|m.540
PST130.2_000175	b1674734934aa458bae1cca878f898b2	284	ProSiteProfiles	PS50088	Ankyrin repeat profile.	142	174	16.055	T	02-09-2014	IPR002110	Ankyrin repeat	GO:0005515		TCONS_00000275|m.540
PST130.2_000175	b1674734934aa458bae1cca878f898b2	284	ProSiteProfiles	PS50088	Ankyrin repeat profile.	220	252	11.461	T	02-09-2014	IPR002110	Ankyrin repeat	GO:0005515		TCONS_00000275|m.540
PST130.2_000175	b1674734934aa458bae1cca878f898b2	284	ProSiteProfiles	PS50088	Ankyrin repeat profile.	73	95	11.087	T	02-09-2014	IPR002110	Ankyrin repeat	GO:0005515		TCONS_00000275|m.540
PST130.2_000175	b1674734934aa458bae1cca878f898b2	284	ProSiteProfiles	PS50297	Ankyrin repeat region circular profile.	44	257	48.836	T	02-09-2014	IPR020683	Ankyrin repeat-containing domain			TCONS_00000275|m.540
PST130.2_000175	b1674734934aa458bae1cca878f898b2	284	SMART	SM00248	ankyrin repeats	109	138	0.031	T	02-09-2014	IPR002110	Ankyrin repeat	GO:0005515		TCONS_00000275|m.540
PST130.2_000175	b1674734934aa458bae1cca878f898b2	284	SMART	SM00248	ankyrin repeats	142	171	1.4E-5	T	02-09-2014	IPR002110	Ankyrin repeat	GO:0005515		TCONS_00000275|m.540
PST130.2_000175	b1674734934aa458bae1cca878f898b2	284	SMART	SM00248	ankyrin repeats	175	203	310.0	T	02-09-2014	IPR002110	Ankyrin repeat	GO:0005515		TCONS_00000275|m.540
PST130.2_000175	b1674734934aa458bae1cca878f898b2	284	SMART	SM00248	ankyrin repeats	220	249	0.0032	T	02-09-2014	IPR002110	Ankyrin repeat	GO:0005515		TCONS_00000275|m.540
PST130.2_000175	b1674734934aa458bae1cca878f898b2	284	SMART	SM00248	ankyrin repeats	73	103	0.005	T	02-09-2014	IPR002110	Ankyrin repeat	GO:0005515		TCONS_00000275|m.540
PST130.2_000175	b1674734934aa458bae1cca878f898b2	284	SUPERFAMILY	SSF48403		44	271	2.25E-54	T	02-09-2014	IPR020683	Ankyrin repeat-containing domain			TCONS_00000275|m.540
PST130.2_000176	61d81cb098e229ec39f35d1470a630e5	194	Gene3D	G3DSA:3.40.50.300		14	155	1.9E-39	T	02-09-2014	IPR027417	P-loop containing nucleoside triphosphate hydrolase			TCONS_00000277|m.554
PST130.2_000176	61d81cb098e229ec39f35d1470a630e5	194	PANTHER	PTHR24070		14	158	1.6E-66	T	02-09-2014	IPR020849	Small GTPase superfamily, Ras type	GO:0005525,GO:0006184,GO:0007165,GO:0016020		TCONS_00000277|m.554
PST130.2_000176	61d81cb098e229ec39f35d1470a630e5	194	PANTHER	PTHR24070:SF0		14	158	1.6E-66	T	02-09-2014					TCONS_00000277|m.554
PST130.2_000176	61d81cb098e229ec39f35d1470a630e5	194	Pfam	PF00071	Ras family	14	154	2.6E-34	T	02-09-2014	IPR001806	Small GTPase superfamily	GO:0005525,GO:0007264		TCONS_00000277|m.554
PST130.2_000176	61d81cb098e229ec39f35d1470a630e5	194	PRINTS	PR00449	Transforming protein P21 ras signature	12	28	1.4E-21	T	03-09-2014	IPR001806	Small GTPase superfamily	GO:0005525,GO:0007264		TCONS_00000277|m.554
PST130.2_000176	61d81cb098e229ec39f35d1470a630e5	194	PRINTS	PR00449	Transforming protein P21 ras signature	131	153	1.4E-21	T	03-09-2014	IPR001806	Small GTPase superfamily	GO:0005525,GO:0007264		TCONS_00000277|m.554
PST130.2_000176	61d81cb098e229ec39f35d1470a630e5	194	PRINTS	PR00449	Transforming protein P21 ras signature	29	51	1.4E-21	T	03-09-2014	IPR001806	Small GTPase superfamily	GO:0005525,GO:0007264		TCONS_00000277|m.554
PST130.2_000176	61d81cb098e229ec39f35d1470a630e5	194	PRINTS	PR00449	Transforming protein P21 ras signature	96	109	1.4E-21	T	03-09-2014	IPR001806	Small GTPase superfamily	GO:0005525,GO:0007264		TCONS_00000277|m.554
PST130.2_000176	61d81cb098e229ec39f35d1470a630e5	194	ProSiteProfiles	PS51421	small GTPase Ras family profile.	1	187	26.778	T	02-09-2014	IPR020849	Small GTPase superfamily, Ras type	GO:0005525,GO:0006184,GO:0007165,GO:0016020		TCONS_00000277|m.554
PST130.2_000176	61d81cb098e229ec39f35d1470a630e5	194	SMART	SM00173	Ras subfamily of RAS small GTPases	6	156	3.7E-50	T	02-09-2014	IPR020849	Small GTPase superfamily, Ras type	GO:0005525,GO:0006184,GO:0007165,GO:0016020		TCONS_00000277|m.554
PST130.2_000176	61d81cb098e229ec39f35d1470a630e5	194	SMART	SM00174	Rho (Ras homology) subfamily of Ras-like small GTPases	8	156	4.9E-6	T	02-09-2014	IPR003578	Small GTPase superfamily, Rho type	GO:0005525,GO:0005622,GO:0007264	Reactome: REACT_11044	TCONS_00000277|m.554
PST130.2_000176	61d81cb098e229ec39f35d1470a630e5	194	SMART	SM00175	Rab subfamily of small GTPases	12	156	5.9E-11	T	02-09-2014	IPR003579	Small GTPase superfamily, Rab type	GO:0005525,GO:0007264,GO:0015031		TCONS_00000277|m.554
PST130.2_000176	61d81cb098e229ec39f35d1470a630e5	194	SUPERFAMILY	SSF52540		14	154	2.7E-34	T	02-09-2014	IPR027417	P-loop containing nucleoside triphosphate hydrolase			TCONS_00000277|m.554
PST130.2_000176	61d81cb098e229ec39f35d1470a630e5	194	TIGRFAM	TIGR00231	small_GTP: small GTP-binding protein domain	15	146	3.0E-19	T	02-09-2014	IPR005225	Small GTP-binding protein domain	GO:0005525		TCONS_00000277|m.554
PST130.2_000176	9e36a4b428948a3795062eea207a1c2f	197	Gene3D	G3DSA:3.40.50.300		1	162	9.7E-50	T	02-09-2014	IPR027417	P-loop containing nucleoside triphosphate hydrolase			TCONS_00000276|m.552
PST130.2_000176	9e36a4b428948a3795062eea207a1c2f	197	PANTHER	PTHR24070		1	165	1.3E-82	T	02-09-2014	IPR020849	Small GTPase superfamily, Ras type	GO:0005525,GO:0006184,GO:0007165,GO:0016020		TCONS_00000276|m.552
PST130.2_000176	9e36a4b428948a3795062eea207a1c2f	197	PANTHER	PTHR24070:SF0		1	165	1.3E-82	T	02-09-2014					TCONS_00000276|m.552
PST130.2_000176	9e36a4b428948a3795062eea207a1c2f	197	Pfam	PF00071	Ras family	1	161	4.8E-44	T	02-09-2014	IPR001806	Small GTPase superfamily	GO:0005525,GO:0007264		TCONS_00000276|m.552
PST130.2_000176	9e36a4b428948a3795062eea207a1c2f	197	PRINTS	PR00449	Transforming protein P21 ras signature	103	116	1.8E-23	T	03-09-2014	IPR001806	Small GTPase superfamily	GO:0005525,GO:0007264		TCONS_00000276|m.552
PST130.2_000176	9e36a4b428948a3795062eea207a1c2f	197	PRINTS	PR00449	Transforming protein P21 ras signature	138	160	1.8E-23	T	03-09-2014	IPR001806	Small GTPase superfamily	GO:0005525,GO:0007264		TCONS_00000276|m.552
PST130.2_000176	9e36a4b428948a3795062eea207a1c2f	197	PRINTS	PR00449	Transforming protein P21 ras signature	19	35	1.8E-23	T	03-09-2014	IPR001806	Small GTPase superfamily	GO:0005525,GO:0007264		TCONS_00000276|m.552
PST130.2_000176	9e36a4b428948a3795062eea207a1c2f	197	PRINTS	PR00449	Transforming protein P21 ras signature	36	58	1.8E-23	T	03-09-2014	IPR001806	Small GTPase superfamily	GO:0005525,GO:0007264		TCONS_00000276|m.552
PST130.2_000176	9e36a4b428948a3795062eea207a1c2f	197	ProSiteProfiles	PS51421	small GTPase Ras family profile.	1	197	31.677	T	02-09-2014	IPR020849	Small GTPase superfamily, Ras type	GO:0005525,GO:0006184,GO:0007165,GO:0016020		TCONS_00000276|m.552
PST130.2_000176	9e36a4b428948a3795062eea207a1c2f	197	SMART	SM00173	Ras subfamily of RAS small GTPases	1	163	3.9E-74	T	02-09-2014	IPR020849	Small GTPase superfamily, Ras type	GO:0005525,GO:0006184,GO:0007165,GO:0016020		TCONS_00000276|m.552
PST130.2_000176	9e36a4b428948a3795062eea207a1c2f	197	SMART	SM00174	Rho (Ras homology) subfamily of Ras-like small GTPases	2	163	8.1E-9	T	02-09-2014	IPR003578	Small GTPase superfamily, Rho type	GO:0005525,GO:0005622,GO:0007264	Reactome: REACT_11044	TCONS_00000276|m.552
PST130.2_000176	9e36a4b428948a3795062eea207a1c2f	197	SMART	SM00175	Rab subfamily of small GTPases	2	163	3.0E-16	T	02-09-2014	IPR003579	Small GTPase superfamily, Rab type	GO:0005525,GO:0007264,GO:0015031		TCONS_00000276|m.552
PST130.2_000176	9e36a4b428948a3795062eea207a1c2f	197	SMART	SM00176	Ran (Ras-related nuclear proteins) /TC4 subfamily of small GTPases	1	197	0.0068	T	02-09-2014	IPR002041	Ran GTPase	GO:0003924,GO:0005525,GO:0006184,GO:0006886,GO:0006913,GO:0007165		TCONS_00000276|m.552
PST130.2_000176	9e36a4b428948a3795062eea207a1c2f	197	SUPERFAMILY	SSF52540		1	161	3.83E-43	T	02-09-2014	IPR027417	P-loop containing nucleoside triphosphate hydrolase			TCONS_00000276|m.552
PST130.2_000176	9e36a4b428948a3795062eea207a1c2f	197	TIGRFAM	TIGR00231	small_GTP: small GTP-binding protein domain	1	153	2.9E-25	T	02-09-2014	IPR005225	Small GTP-binding protein domain	GO:0005525		TCONS_00000276|m.552
PST130.2_000177	24d830cccdd5c30cbba1ee9f2a26f0f0	623	PANTHER	PTHR16779		15	622	2.8E-126	T	02-09-2014	IPR027389	Beta-1,4-mannosyltransferase Bre-3/Egh	GO:0019187	KEGG: 00051+2.4.1.-,KEGG: 00512+2.4.1.-,KEGG: 00513+2.4.1.-,KEGG: 00514+2.4.1.-,KEGG: 00522+2.4.1.-,KEGG: 00533+2.4.1.-,KEGG: 00540+2.4.1.-,KEGG: 00550+2.4.1.-,KEGG: 00561+2.4.1.-,KEGG: 00563+2.4.1.-,KEGG: 00600+2.4.1.-,KEGG: 00601+2.4.1.-,KEGG: 00603+2.4.1.-,KEGG: 00604+2.4.1.-,KEGG: 00906+2.4.1.-,KEGG: 00908+2.4.1.-,KEGG: 00941+2.4.1.-,KEGG: 00942+2.4.1.-,KEGG: 00944+2.4.1.-,KEGG: 00945+2.4.1.-…	TCONS_00000278|m.551
PST130.2_000177	24d830cccdd5c30cbba1ee9f2a26f0f0	623	PANTHER	PTHR16779:SF1		15	622	2.8E-126	T	02-09-2014					TCONS_00000278|m.551
PST130.2_000177	24d830cccdd5c30cbba1ee9f2a26f0f0	623	Phobius	CYTOPLASMIC_DOMAIN	Region of a membrane-bound protein predicted to be outside the membrane, in the cytoplasm.	1	204	-	T	03-09-2014					TCONS_00000278|m.551
PST130.2_000177	24d830cccdd5c30cbba1ee9f2a26f0f0	623	Phobius	CYTOPLASMIC_DOMAIN	Region of a membrane-bound protein predicted to be outside the membrane, in the cytoplasm.	270	303	-	T	03-09-2014					TCONS_00000278|m.551
PST130.2_000177	24d830cccdd5c30cbba1ee9f2a26f0f0	623	Phobius	CYTOPLASMIC_DOMAIN	Region of a membrane-bound protein predicted to be outside the membrane, in the cytoplasm.	363	373	-	T	03-09-2014					TCONS_00000278|m.551
[truncated: 111,265 more rows]
[truncated: 9 more columns]
